# Supplementary material for: Comparative Transcriptome Analysis Reveals the Intensive Early Stage Responses of Host Cells to SARS-CoV-2 Infection
Source: Front Microbiol. 2020 Nov 25;11:593857. doi: 10.3389/fmicb.2020.593857 (PMC7723856; doi:10.3389/fmicb.2020.593857)
Supplement: Supplementary file 10 [file Table_2.XLSX]

## Sheet: All_Genes
	gene_symbol	gene_type	gene_locus	mock_0h_1_TPM	mock_0h_2_TPM	mock_0h_3_TPM	sarscov2_0h_1_TPM	sarscov2_0h_2_TPM	sarscov2_0h_3_TPM	mock_7h_1_TPM	mock_7h_2_TPM	mock_7h_3_TPM	sarscov2_7h_1_TPM	sarscov2_7h_2_TPM	sarscov2_7h_3_TPM	mock_12h_1_TPM	mock_12h_2_TPM	mock_12h_3_TPM	sarscov2_12h_1_TPM	sarscov2_12h_2_TPM	sarscov2_12h_3_TPM	mock_24h_1_TPM	mock_24h_2_TPM	mock_24h_3_TPM	sarscov2_24h_1_TPM	sarscov2_24h_2_TPM	sarscov2_0h_vs_mock_0h_FC	sarscov2_0h_vs_mock_0h_Padj	sarscov2_7h_vs_mock_7h_FC	sarscov2_7h_vs_mock_7h_Padj	sarscov2_12h_vs_mock_12h_FC	sarscov2_12h_vs_mock_12h_Padj	sarscov2_24h_vs_mock_24h_FC	sarscov2_24h_vs_mock_24h_Padj
ENSG00000000003	TSPAN6	protein_coding	X:100627109_100639991_-	44.1421	41.5961	45.4633	53.9078	38.1389	47.361	52.9919	50.1203	52.5465	28.6557	33.4305	37.3568	63.4843	62.3909	55.5659	14.9965	7.35644	10.9696	56.8794	66.4793	45.2013	4.96704	3.89759	0.223379	0.0683748	-0.514994	2.46539e-06	-1.81755	5.22386e-42	-3.23058	6.60029e-47
ENSG00000000005	TNMD	protein_coding	X:100584802_100599885_+	0.555737	0.655034	0.147884	0	0	0	0.518644	0.250557	0.137862	0.208079	0	0.375067	0.328089	0.259705	0.595303	0	0.600949	0	0.283362	0.126697	0	0	0	-4.07772	NA	-0.577027	NA	-0.42557	NA	0.182794	0.960743
ENSG00000000419	DPM1	protein_coding	20:50934867_50958555_-	59.1295	49.261	54.5161	62.6218	40.7519	58.5204	46.9928	53.5773	57.8881	43.0935	39.1906	56.7042	59.2844	61.2481	49.7776	38.6426	29.2475	32.192	49.3685	64.9419	40.4668	30.372	39.7486	0.127319	0.211629	-0.0595602	0.728973	-0.139549	0.299773	-0.0953942	0.558993
ENSG00000000457	SCYL3	protein_coding	1:169849631_169894267_-	13.7162	10.2274	12.1904	9.40092	7.47409	9.68102	10.8894	11.9064	16.3913	12.5515	7.92728	12.7307	12.4089	15.5145	10.5649	18.095	12.4718	8.9221	9.53558	12.6801	7.97329	6.80192	8.91248	-0.299962	0.139826	-0.108924	0.757665	0.649837	0.000214531	0.100564	0.731587
ENSG00000000460	C1orf112	protein_coding	1:169662007_169854080_+	14.6405	11.9528	13.9395	11.7865	9.37953	11.4254	12.8068	14.3521	17.0376	11.7345	8.77184	14.8465	19.1632	17.9518	15.4431	11.5247	8.42414	10.0997	13.9483	18.2504	12.5934	7.91083	9.39033	-0.174535	0.178363	-0.197446	0.169285	-0.175737	0.240592	-0.337359	0.0386827
ENSG00000000938	FGR	protein_coding	1:27612064_27635277_-	1.26028	1.71053	0.731705	1.25864	1.0367	1.76253	0.962312	0.89535	0.8337	1.31552	1.9773	1.99323	0.811664	1.7133	1.06364	8.26324	4.95565	6.25279	3.66084	1.28858	10.5801	7.18602	4.92913	0.264635	0.838753	1.10649	0.308969	3.05374	7.44246e-06	0.452097	0.641862
ENSG00000000971	CFH	protein_coding	1:196651878_196747504_+	1.22844	1.37672	1.35044	1.18171	0.641744	1.38501	1.46595	1.36192	1.89838	0.542894	0.805695	1.17792	1.99736	1.78809	1.57476	1.57766	0.958174	2.34468	1.9715	2.0752	1.46119	1.29391	0.893481	-0.162169	0.730712	-0.748045	0.0356977	0.519397	0.150382	-0.315838	0.532995
ENSG00000001036	FUCA2	protein_coding	6:143494811_143511690_-	25.4117	17.9713	17.0132	19.0649	16.2566	21.796	26.1215	22.1834	29.0162	16.6575	17.9413	20.6136	28.2651	29.6022	26.2741	6.31994	6.05336	6.43184	18.4027	20.0165	17.2131	3.04235	4.15922	0.0655389	0.846807	-0.350902	0.175927	-1.53748	7.09779e-10	-1.9302	1.55638e-07
ENSG00000001084	GCLC	protein_coding	6:53497341_53616970_-	16.1601	13.9889	15.7333	12.1556	10.1491	12.6048	11.481	12.9092	14.9746	12.7163	11.012	14.1237	14.1231	15.0459	11.6179	9.76827	6.76877	8.39956	12.5453	15.5986	10.2492	10.1683	10.4363	-0.252813	0.00498995	0.0746051	0.653614	-0.078244	0.596716	0.13689	0.338571
ENSG00000001167	NFYA	protein_coding	6:41072945_41099976_+	61.4634	51.8053	55.671	49.5926	36.1342	49.7432	53.573	56.6771	64.2112	54.1025	51.514	63.6574	59.016	61.402	47.7646	46.2908	37.3702	44.9366	43.2836	51.1851	31.9638	33.2639	33.2099	-0.179988	0.0725934	0.0884211	0.559024	0.247283	0.0239407	0.10981	0.48676
ENSG00000001460	STPG1	protein_coding	1:24356999_24416934_-	1.69381	1.40291	1.86789	2.02391	1.0626	1.46374	2.02223	1.9814	1.77159	1.75975	1.74174	2.32064	1.98192	1.91112	1.83075	1.70779	0.858052	1.11041	1.10485	1.65595	1.32288	0.700317	0.923214	0.00768919	0.986492	0.131866	0.7626	-0.0139542	0.975196	-0.299178	0.519973
ENSG00000001461	NIPAL3	protein_coding	1:24415794_24472976_+	8.67042	8.30671	8.77932	9.25699	5.79885	7.28281	9.23285	9.86299	9.59623	7.49164	6.72321	8.60245	10.1062	9.97375	9.16864	3.81508	2.7887	3.47819	6.34798	9.28535	6.32666	3.97917	2.15207	-0.0711402	0.717776	-0.207818	0.223833	-0.908772	2.05893e-07	-0.83076	0.000279711
ENSG00000001497	LAS1L	protein_coding	X:65512582_65534775_-	19.0297	19.7978	19.8078	22.4768	17.5324	20.0321	20.1155	20.6321	18.0801	14.6865	15.6138	18.6969	21.3991	21.8088	21.2513	8.69278	7.27926	6.82957	18.5479	23.0496	15.4921	4.01026	3.78549	0.173452	0.286969	-0.140404	0.52471	-0.883781	3.00047e-08	-1.84381	2.08382e-15
ENSG00000001561	ENPP4	protein_coding	6:46129993_46146699_+	51.6377	46.5588	54.366	44.9407	33.4902	42.6099	43.6815	41.4957	49.6224	42.7498	30.9432	42.1187	54.4024	50.3631	40.3871	36.473	25.5193	34.55	44.6939	53.0846	41.2989	16.7617	11.7848	-0.194287	0.201021	-0.0938087	0.707398	0.0491238	0.80356	-1.27724	1.93788e-12
ENSG00000001617	SEMA3F	protein_coding	3:50155045_50189075_+	0.051914	0.0305949	0	0.0417301	0.0612716	0	0	0.0234058	0	0.0388753	0.0305438	0	0.0306484	0	0.0278051	0	0	0	0	0.0710123	0.0489189	0	0	0.481511	NA	1.53799	NA	0.564217	NA	-0.498712	NA
ENSG00000001626	CFTR	protein_coding	7:117465784_117715971_+	103.519	93.8826	109.344	124.629	89.3033	113.663	97.6263	100.243	121.933	138.945	95.94	142.125	122.609	118.505	85.0565	135.593	113.413	106.3	65.7985	83.5635	54.151	31.1346	33.5543	0.232292	0.0315691	0.366	0.000421285	0.764294	2.44201e-17	-0.617926	1.13977e-07
ENSG00000001629	ANKIB1	protein_coding	7:92246234_92401384_+	43.426	34.1135	42.9045	38.0199	25.7306	36.9992	40.2694	40.4501	53.4956	43.8358	30.713	48.8753	47.118	49.6355	38.3832	41.3682	33.2818	32.1125	42.7459	50.9976	36.3475	18.695	19.3713	-0.12085	0.428374	0.00485269	0.988053	0.290501	0.0166321	-0.74774	3.58736e-08
ENSG00000001630	CYP51A1	protein_coding	7:92112151_92142952_-	0.278906	0.821851	0.742182	0.597849	0.219453	0.462716	0.563964	0.628733	0.369006	0.348093	0.437588	0.794766	0.823286	0.391013	0.298763	0.173411	0.201064	0.507386	0.331823	1.01736	0.219013	0.426668	0	-0.39632	0.73222	0.129031	NA	-0.0857573	0.955734	-0.835869	0.614384
ENSG00000001631	KRIT1	protein_coding	7:92198969_92246166_-	12.5129	10.7908	13.9146	9.82754	6.82527	9.03783	9.44126	11.6582	13.2137	11.0464	7.4633	11.7893	12.9954	13.2507	8.68476	11.4558	8.13092	8.1447	10.1848	12.4707	7.82908	10.4711	9.95492	-0.397222	0.00179427	-0.0534889	0.848213	0.300287	0.0396002	0.459476	0.00270889
ENSG00000002016	RAD52	protein_coding	12:912077_990053_-	4.30689	4.20049	4.09893	3.76069	2.75091	3.24022	3.46774	4.18817	4.13958	4.17375	3.27926	4.51397	5.38443	5.0988	3.79937	7.81296	5.11387	5.77645	2.41131	3.89674	2.02125	5.8135	7.22102	-0.233657	0.142616	0.140978	0.538085	1.02088	4.30797e-14	1.6988	9.22844e-27
ENSG00000002079	MYH16	unitary_pseudogene	7:99238794_99311130_+	0.583797	0.971447	0.621404	0.993758	0.40531	0.559372	0.224343	0.21676	0.511141	0.411455	0.202047	0.803461	0.202738	0.481445	0.478218	0.12811	0.148539	0	0.245139	0.313163	0.0647195	0	0.554042	-0.0432431	0.972547	0.706133	NA	-1.53594	0.330313	0.971754	0.446613
ENSG00000002330	BAD	protein_coding	11:64269830_64284704_-	0.574784	0.37638	0.271916	0.667376	0.22613	0.34676	0.119205	0.0575878	0.316861	0.478246	0.826653	0.517229	0.452445	0.358142	0.136824	0.23825	0.276243	0.929463	0	0.291199	0.180541	0	0	0.141695	0.934482	2.086	NA	1.31501	0.289601	-1.1904	0.612499
ENSG00000002549	LAP3	protein_coding	4:17577192_17607972_+	15.3635	14.3406	15.9237	19.7096	11.7955	15.3915	15.6995	15.5887	16.4461	18.1753	16.9097	21.8689	19.9726	19.4068	17.5878	22.6941	17.0497	15.1321	17.2498	23.5487	14.6819	10.6832	10.0149	0.174117	0.13584	0.380072	0.000165208	0.564814	1.58144e-07	-0.386329	0.0163508
ENSG00000002586	CD99	protein_coding	X:2691179_2741309_+	5.122	4.88302	4.6101	7.05378	3.91163	5.8279	6.53754	5.90906	4.59666	2.1434	5.93847	5.21915	6.22561	5.7376	4.63946	2.52897	1.46613	1.64434	4.45514	6.59417	4.15221	0.518532	0.303809	0.32244	0.444908	-0.220639	0.723373	-0.93177	0.0229212	-3.19097	2.55502e-05
ENSG00000002587	HS3ST1	protein_coding	4:11393150_11429765_-	30.2306	27.3464	29.5768	75.7385	50.03	63.4499	35.8997	30.0615	33.081	32.398	39.4778	48.0542	30.4222	32.0896	27.9877	29.7135	20.3579	22.0641	23.475	30.3743	18.7351	6.23082	8.88325	1.24972	1.71492e-32	0.399548	0.00230241	0.292194	0.0374372	-1.21521	2.23549e-11
ENSG00000002726	AOC1	protein_coding	7:150824627_150861504_+	0.0740431	0.0436364	0	0	0.0873895	0.0335019	0.207303	0	0.110208	0	0	0.0333145	0	0.0692033	0	0	0	0	0	0	0	0	0	0.306183	NA	-2.70219	NA	0.870376	NA	0	NA
ENSG00000002745	WNT16	protein_coding	7:121325367_121341104_+	0.748811	1.36403	1.15934	1.03968	1.60688	0.862428	1.01648	2.39394	1.68871	1.01953	0.720926	1.47018	2.25056	2.35409	1.82301	2.03161	3.23892	2.22911	2.15201	1.86234	0.833902	2.81174	1.37284	0.243515	0.781418	-0.540644	NA	0.857312	0.14314	0.825749	0.23958
ENSG00000002746	HECW1	protein_coding	7:43112599_43566001_+	0	0	0	0	0.0168519	0	0	0.0257498	0	0.0213843	0	0.0128485	0.0168589	0	0	0	0	0	0	0	0	0	0	0.927915	NA	0.470059	NA	1.55008	NA	0	NA
ENSG00000002822	MAD1L1	protein_coding	7:1815793_2233243_-	1.38087	1.76553	2.16736	2.38929	1.65739	1.4402	1.94398	2.13152	1.81147	1.75263	1.37702	2.27459	2.48711	2.09997	1.72989	1.04774	1.72099	0.936705	1.21723	1.68611	0.72779	1.39636	0.849595	0.180157	0.673982	-0.0109315	0.989525	-0.151718	0.759165	0.351645	0.509398
ENSG00000002834	LASP1	protein_coding	17:38869859_38921770_+	26.8373	26.4911	28.3521	35.4986	21.7251	30.0389	38.6446	34.1723	29.4851	20.2474	35.8752	33.6291	36.2903	38.5427	32.5756	13.7914	8.96547	10.9182	29.3239	44.941	28.9038	3.90441	3.61857	0.219153	0.417176	-0.0587047	0.899355	-1.05339	4.4442e-08	-2.73937	8.14957e-31
ENSG00000002919	SNX11	protein_coding	17:48103357_48123074_+	2.6578	3.13269	3.6582	2.68895	1.97407	2.15632	3.12189	2.62383	2.7055	2.77951	3.20834	3.4638	3.19227	3.44772	3.04337	3.76087	1.78388	2.08408	1.84584	2.94606	1.7704	3.36486	2.31033	-0.33376	0.200911	0.289242	0.36443	0.272739	0.384451	0.822596	0.00547928
ENSG00000002933	TMEM176A	protein_coding	7:150800403_150805120_+	0.058497	0.068949	0	0.0470217	0	0.0264678	0.109185	0.0527474	0.0580456	0.0438048	0	0.0789592	0.0345347	0.0546733	0.0626617	0	0	0	0.0596534	0.0533447	0	0.134232	0	-0.615458	NA	-0.754142	NA	-0.660603	NA	1.27581	0.643417
ENSG00000003056	M6PR	protein_coding	12:8940363_8949955_-	14.4563	15.9658	13.9706	20.0871	11.1359	14.2866	16.6082	17.2472	14.7388	11.5075	14.3727	17.233	16.0764	18.6628	15.6107	9.32229	7.17223	5.43823	14.2896	23.8317	14.1505	10.1823	9.2313	0.152384	0.535865	-0.050493	0.899385	-0.586987	0.002538	-0.381102	0.0903402
ENSG00000003096	KLHL13	protein_coding	X:117897813_118117340_-	0	0	0	0.036703	0	0	0.0213062	0	0	0	0	0	0	0	0	0	0	0	0	0	0	0	0	1.52769	NA	-0.517201	NA	0	NA	0	NA
ENSG00000003137	CYP26B1	protein_coding	2:72129238_72148038_-	0.0569296	0.0335508	0	0.0915235	0.0671912	0.0257586	0	0	0.112981	0	0	0	0	0.133021	0	0.212378	0	0	0.145138	0.44128	0.0268225	0.261271	0.229619	1.15036	NA	-2.37485	NA	1.23222	0.655385	0.889033	0.709376
ENSG00000003147	ICA1	protein_coding	7:8113184_8262687_-	26.1636	22.4602	25.7049	31.7886	21.9983	27.3639	26.7078	29.6675	27.2024	20.494	19.8889	28.0859	31.1657	32.8931	25.0501	17.707	13.5201	11.9624	26.0197	34.0363	22.036	5.73807	6.16357	0.262608	0.00231938	-0.165848	0.137826	-0.421793	4.60272e-05	-1.74882	1.00838e-29
ENSG00000003249	DBNDD1	protein_coding	16:90004865_90020128_-	1.15343	1.19768	1.14004	1.74396	1.2641	1.31715	1.33275	0.916249	0.899277	0.534694	1.00178	1.13679	1.32947	1.10371	1.20614	0.204901	1.18788	0.399681	0.868175	1.60281	0.931618	0.126037	0.775373	0.444651	0.355184	-0.102106	0.911209	-0.437812	0.512132	-0.819982	0.283118
ENSG00000003393	ALS2	protein_coding	2:201700554_201781189_-	14.4337	12.2963	14.6485	12.5327	8.88875	10.8113	11.3231	13.4532	14.7194	14.8109	11.2163	17.0778	16.7217	16.816	12.3537	19.1391	16.0715	14.3507	10.9591	14.0616	8.32216	19.6757	19.1365	-0.223243	0.0181515	0.250807	0.0111022	0.740847	1.95899e-17	1.26146	1.65451e-38
ENSG00000003400	CASP10	protein_coding	2:201182881_201229406_+	4.81421	4.07847	4.60025	15.5342	12.0258	12.4384	5.56506	5.40163	6.39204	5.9197	5.98679	6.92898	5.50668	6.57034	4.23399	8.82672	6.5665	6.36946	3.84941	4.9639	3.53122	9.03854	10.7569	1.7076	9.29375e-66	0.250909	0.0890612	1.04271	1.01918e-17	1.71456	9.02966e-39
ENSG00000003402	CFLAR	protein_coding	2:201116104_201176687_+	19.3001	17.4846	18.997	39.5423	31.7043	35.2459	15.3159	16.3177	21.5316	20.8988	16.2734	21.1622	17.2505	18.0773	13.9962	17.6205	14.6854	13.5912	10.7	13.6713	9.63692	18.0579	20.1224	1.07762	1.38069e-40	0.273177	0.0100253	0.52692	1.41543e-08	1.19529	5.32217e-33
ENSG00000003436	TFPI	protein_coding	2:187464230_187565760_-	83.7207	72.7343	89.0029	68.2896	45.851	64.025	64.4884	64.5082	95.3241	65.7339	43.9457	64.2155	90.0362	79.4437	60.1911	51.6006	35.8331	36.4189	71.4675	91.2254	61.7221	19.9996	23.5156	-0.328395	0.0200806	-0.228428	0.20777	-0.26273	0.0655307	-1.33616	9.59493e-22
ENSG00000003509	NDUFAF7	protein_coding	2:37231631_37253403_+	6.99981	6.44174	6.7343	6.42738	6.29148	5.94453	5.65322	6.77306	10.205	8.99159	5.13211	7.75249	8.42386	8.22816	5.8255	5.52391	6.05542	6.26907	4.58492	6.67789	3.98295	3.83025	6.73246	0.0398303	0.926642	0.0915651	0.852407	0.318534	0.26041	0.522013	0.0816468
ENSG00000003756	RBM5	protein_coding	3:50088908_50119021_+	4.13723	4.37741	5.08619	5.43576	3.78359	4.49925	4.35785	4.99594	5.72583	5.05483	4.64055	6.12873	5.89911	6.52381	4.75575	8.57449	7.48253	6.69017	3.38015	4.31338	2.78141	14.7679	16.4919	0.150248	0.250872	0.201056	0.134732	1.02965	3.97862e-23	2.6166	8.00312e-135
ENSG00000003987	MTMR7	protein_coding	8:17298030_17413528_-	4.51946	2.84648	4.77387	4.38164	2.97244	4.08979	3.89584	3.20421	4.07379	3.35852	2.27338	5.12245	3.74762	3.77262	3.14126	7.72213	5.96903	4.64437	2.32199	2.67419	2.21063	4.27496	4.87026	0.052857	0.901465	0.0589856	0.915012	1.39959	1.98299e-09	1.3674	3.09088e-06
ENSG00000003989	SLC7A2	protein_coding	8:17497088_17570573_+	25.1179	20.7989	25.8673	29.9724	21.8328	31.5265	20.5642	25.7399	27.3895	25.4503	22.5568	26.5358	24.4541	23.7473	23.0986	9.87774	9.09956	7.78621	21.2499	27.1559	19.5161	3.9951	5.925	0.355347	0.00452841	0.15745	0.405198	-0.795173	2.42529e-09	-1.74125	1.56656e-23
ENSG00000004059	ARF5	protein_coding	7:127588345_127591705_+	1.87013	1.91985	1.41268	2.5701	0.783207	2.34743	2.25201	2.28469	1.49653	1.35525	1.34875	2.66001	1.56706	1.91704	1.68016	0.900203	0.782815	0.219492	1.53798	2.25554	0.966385	1.10745	0.973282	0.257516	0.702767	-0.0616826	NA	-0.855207	0.301931	-0.135838	0.894693
ENSG00000004139	SARM1	protein_coding	17:28364356_28404049_+	0.531262	0.447275	0.468544	0.305032	0.214979	0.302189	0.226653	0.301114	0.150618	0.613795	0.303639	0.491724	0.304679	0.241174	0.276413	0.169876	0.328276	0.165681	0.15479	0.290681	0.200244	0	0	-0.677342	0.204944	1.14045	NA	0.292144	0.738638	-3.71385	0.0316222
ENSG00000004142	POLDIP2	protein_coding	17:28347177_28357522_-	18.6668	21.1559	17.5767	26.5472	17.5828	22.577	20.7711	20.6355	17.276	12.7688	20.8037	16.5554	22.9942	21.6405	18.9383	9.03943	5.82272	5.2244	16.1072	24.2246	13.1924	5.76617	10.4972	0.346056	0.209095	-0.0840227	0.87077	-1.04441	0.000419688	-0.651955	0.0660933
ENSG00000004399	PLXND1	protein_coding	3:129555175_129606818_-	2.23389	2.01036	2.66698	3.56708	2.03086	2.24006	1.33821	1.75573	1.96204	1.24332	1.56297	1.50765	1.78219	1.87626	1.35815	0.61939	0.0652873	0.768845	1.29295	2.50513	1.1094	0.207814	0.304396	0.307705	0.310444	-0.0799006	0.890963	-1.11051	0.00550095	-2.17655	0.000327552
ENSG00000004455	AK2	protein_coding	1:33007940_33080996_-	26.4592	22.9103	24.0257	28.2547	21.5717	22.8754	24.4272	23.987	25.6491	19.0211	16.4535	19.817	27.2039	27.7543	26.0537	9.56697	6.42664	6.29451	21.233	27.6923	17.7214	6.25836	8.20922	0.125935	0.30978	-0.294892	0.00747155	-1.24647	3.42548e-25	-1.15992	2.71446e-15
ENSG00000004468	CD38	protein_coding	4:15778275_15853230_+	0.0819575	0.0644009	0.174474	0.06588	0.128974	0.0988877	0	0.0739021	0.0542168	0.0409154	0.0321467	0.0737509	0.0967701	0.0510669	0.0585284	0.509575	0.118167	0.397592	0.0557185	0	0	0.125378	0.661132	0.00192793	0.999619	0.358897	NA	2.96229	0.00654908	4.94404	0.000791455
ENSG00000004478	FKBP4	protein_coding	12:2794953_2805423_+	37.3282	30.9681	32.842	41.4174	27.5242	38.6442	41.1611	38.1995	39.6698	34.1331	41.5188	37.0653	38.8	43.9464	39.0531	18.5013	16.7028	16.2537	37.1396	47.263	33.2839	13.3784	10.078	0.222325	0.250591	0.0663562	0.847333	-0.617655	0.00022035	-1.30491	2.35673e-11
ENSG00000004487	KDM1A	protein_coding	1:23019448_23083689_+	51.9893	47.0056	46.4017	58.2992	43.1429	55.7255	55.3603	53.8386	60.1115	46.7664	50.0429	61.1963	62.6438	65.8243	56.6939	25.5385	20.2528	26.0826	52.3256	69.0834	50.3591	13.486	12.2429	0.250444	0.0234071	0.0305622	0.897058	-0.732395	1.89675e-11	-1.71821	9.44906e-33
ENSG00000004534	RBM6	protein_coding	3:49940007_50100045_+	14.0109	12.0244	13.5213	12.6554	11.288	11.9983	12.5112	14.1817	15.5737	14.3483	11.4657	15.3149	14.9217	15.601	12.2939	16.9551	10.2537	13.7406	10.5367	15.1623	9.41279	10.5793	10.4846	0.00574254	0.97596	0.0883782	0.615423	0.564958	2.89777e-08	0.302542	0.0271526
ENSG00000004660	CAMKK1	protein_coding	17:3860315_3894891_-	0.264748	0.104017	0.500981	0.401979	0.208312	0.399297	0.164718	0.371352	0.262705	0.352451	0.103843	0.555888	0.243131	0.247442	0.189064	0.438955	0.127238	0.214057	0.359975	0.268254	0.0831577	0	0.237295	0.351173	0.769108	0.439143	NA	0.825809	0.473749	-0.448861	0.808142
ENSG00000004700	RECQL	protein_coding	12:21468911_21501669_-	23.8859	20.7777	23.689	22.5656	12.6393	17.7467	17.7676	18.4387	22.9145	15.5766	11.2531	16.4974	22.4791	23.5603	17.4196	11.8371	7.81548	10.4224	20.628	26.5645	18.3136	10.7194	5.68804	-0.238208	0.107374	-0.323907	0.0401747	-0.44138	0.0111866	-0.987561	1.2485e-06
ENSG00000004766	VPS50	protein_coding	7:93232340_93361121_+	20.378	16.8392	19.0318	10.5681	8.44808	10.3241	15.5006	17.0711	22.2211	17.2179	11.5855	19.7572	22.2672	20.8482	15.8357	19.8363	16.5545	14.8818	18.889	22.5396	15.6922	14.6149	14.1995	-0.795387	6.46198e-13	-0.0493057	0.854071	0.432612	0.00043263	0.040271	0.840435
ENSG00000004777	ARHGAP33	protein_coding	19:35774532_35788822_+	0.291533	0.372258	0.336172	0.195286	0.286735	0.241832	0.340094	0.153346	0.216963	0.254697	0.11435	0.37165	0.344223	0.204358	0.208193	0.0906312	0	0.0883928	0.47072	0.332319	0	0	0	-0.309634	0.82737	0.138667	NA	-1.39432	0.418371	-3.27458	0.0884126
ENSG00000004779	NDUFAB1	protein_coding	16:23581002_23596356_-	91.086	72.9517	70.4522	97.6002	64.6681	91.9463	85.5792	79.2085	91.949	51.8623	58.6971	69.1853	90.469	93.8174	94.9415	26.8176	16.6846	17.8622	72.5035	88.9792	62.2873	8.85139	10.6078	0.24958	0.11207	-0.382093	0.0147078	-1.57539	8.80534e-23	-2.49127	6.30223e-25
ENSG00000004799	PDK4	protein_coding	7:95583499_95596491_-	10.0011	6.87287	7.93696	5.08484	3.71214	2.87817	8.54201	8.1577	9.32776	8.62713	7.48515	10.6851	8.84602	8.19131	8.6689	3.16404	2.59859	3.47163	4.97326	6.38091	5.22819	2.2706	1.42537	-0.95275	1.34025e-06	0.164919	0.658825	-0.850686	0.00154131	-1.16616	0.00229899
ENSG00000004809	SLC22A16	protein_coding	6:110424687_110476641_-	0	0	0	0	0.0432475	0.099477	0	0.0330411	0	0	0	0.065947	0	0	0.0392514	0.136696	0	0	0	0.0334152	0	0.168167	0	2.90826	NA	1.00342	NA	2.51189	NA	3.14866	NA
ENSG00000004846	ABCB5	protein_coding	7:20615207_20777038_+	0	0.0575058	0	0	0.0287913	0.022075	0	0.0659897	0.024206	0	0	0	0.0288031	0.0455994	0	0	0	0	0	0	0	0.335862	0.393564	-0.0204938	NA	-2.37447	NA	0.170606	NA	6.83481	0.0049523
ENSG00000004848	ARX	protein_coding	X:25003694_25016420_-	0.0790249	0	0.0841154	0	0	0.0715119	0	0	0	0	0	0	0	0	0	0	0	0	0	0	0	0	0.637474	-0.833055	NA	0	NA	0	NA	4.91004	NA
ENSG00000004864	SLC25A13	protein_coding	7:96120220_96322147_-	12.093	9.92515	11.2926	10.5855	9.28169	10.3391	10.8012	11.54	13.877	10.778	10.3014	13.419	12.8771	13.4868	11.5632	9.54854	7.86215	10.3924	10.9324	15.5946	8.24937	10.2146	6.88246	-0.00265206	0.992206	0.0631141	0.824838	0.184712	0.344626	0.0127328	0.967393
ENSG00000004866	ST7	protein_coding	7:116953238_117230103_+	4.37114	4.60232	3.78838	4.66636	3.18107	3.76796	4.6921	4.22193	5.38319	4.4765	3.94406	5.02175	4.56956	4.76363	4.51578	2.83594	2.83979	2.45159	3.189	3.93887	2.47463	1.98229	2.36931	-0.00048397	0.999163	0.0387737	0.908679	-0.153784	0.541206	-0.0982278	0.773461
ENSG00000004897	CDC27	protein_coding	17:47117703_47189422_-	37.8522	33.419	40.2328	33.2284	23.5738	30.9851	33.3707	32.6988	40.2122	30.9417	24.8205	35.2807	36.9531	39.0069	31.2035	39.3444	31.6361	33.9046	33.4255	40.9245	29.2358	24.4497	22.6532	-0.207323	0.0192731	-0.0967072	0.476656	0.600522	1.03755e-13	-0.112273	0.360612
ENSG00000004948	CALCR	protein_coding	7:93424487_93574730_-	0	0	0	0	0	0	0	0	0	0	0	0	0.0757221	0	0	0	0	0	0	0.0292414	0	0	0.387999	0	NA	0	NA	0.577101	NA	4.52984	NA
ENSG00000004961	HCCS	protein_coding	X:11111301_11123078_+	48.5834	38.3237	38.6097	50.7611	36.0458	50.5124	37.6231	35.5889	52.3113	35.0441	40.0289	40.167	35.7277	46.6373	38.6542	27.344	19.9169	14.0182	30.9529	39.591	33.2063	34.5016	33.7331	0.26719	0.235015	0.0294791	0.950972	-0.376801	0.112766	0.406522	0.0885638
ENSG00000004975	DVL2	protein_coding	17:7225341_7234545_-	1.37462	1.62023	1.67904	1.4129	1.22345	1.16236	1.64039	1.46303	1.45346	1.18124	1.35236	1.35864	1.80931	1.9798	1.18282	0.672532	0.779777	0.819903	1.17199	1.68509	1.06173	0.517101	0.999802	-0.162917	0.689262	-0.102531	0.862795	-0.497977	0.279542	-0.308193	0.599874
ENSG00000005001	PRSS22	protein_coding	16:2852727_2858170_-	1.31696	0.970172	1.05135	1.98491	1.11719	1.67591	1.45951	1.78129	1.38848	1.41766	1.50125	1.55544	1.26343	1.57707	1.1903	1.9959	0.890067	0.149739	0.6715	1.01332	0.775615	1.32213	0.331989	0.650627	0.124493	0.0735175	0.931974	0.183651	0.789647	0.409177	0.609954
ENSG00000005007	UPF1	protein_coding	19:18831938_18868236_+	2.59676	2.38058	2.62968	3.21801	1.9368	2.4478	2.37295	2.39031	1.55677	1.80952	2.61002	2.64506	2.83187	2.62928	1.73853	1.81637	0.780006	0.524892	1.71023	3.25606	1.59731	1.24141	1.81835	0.127458	0.781414	0.283474	0.554842	-0.589515	0.139929	-0.0284614	0.962161
ENSG00000005020	SKAP2	protein_coding	7:26667062_26995239_-	89.9655	78.355	88.2059	80.1987	57.992	80.9158	102.33	101.544	129.278	73.0409	66.7725	77.6647	134.952	132.265	111.185	64.8308	50.1655	54.0447	138.941	173.191	116.803	40.9694	38.9574	-0.0890222	0.452316	-0.475663	1.16027e-08	-0.533563	8.75128e-10	-1.39437	5.62287e-42
ENSG00000005022	SLC25A5	protein_coding	X:119468400_119471319_+	291.479	270.318	262.784	325.271	248.938	306.759	271.531	263.466	296.664	213.849	278.164	301.077	291.604	318.559	298.163	110.809	81.5859	87.5479	243.582	297.876	203.983	15.7758	20.2636	0.235473	0.0873774	0.0688498	0.78953	-1.08106	3.66725e-20	-3.3358	2.78707e-70
ENSG00000005059	MCUB	protein_coding	4:109560205_109688726_+	8.58235	9.05099	10.1502	10.2876	8.29302	10.9003	8.8058	9.0965	12.1517	7.89257	6.14203	9.71018	10.252	10.0853	10.3762	7.11483	4.1247	2.92173	9.00793	10.8929	7.3778	1.38202	1.21459	0.226641	0.300253	-0.210291	0.457871	-0.509938	0.0530527	-2.36732	4.46226e-07
ENSG00000005073	HOXA11	protein_coding	7:27181510_27185223_-	0.0589655	0.0695013	0.125528	0.0473983	0.208782	0.0533597	0.11006	0.10634	0.117021	0.176623	0.0693852	0.212245	0	0.165334	0.505309	0	0.510101	0	0.180394	0	0	0.270615	0	0.438811	NA	0.556049	NA	0.0999632	NA	1.56112	0.580681
ENSG00000005075	POLR2J	protein_coding	7:102473118_102478907_-	9.64337	10.7981	8.04058	10.5939	7.96712	10.0356	8.84973	9.85495	7.97413	5.29565	6.99757	8.82238	9.67832	9.46368	8.43611	0	2.08558	1.75432	6.88381	10.4062	6.20945	0.737616	2.59302	0.144328	0.745097	-0.20225	0.727286	-2.25663	0.00144066	-1.73137	0.0286053
ENSG00000005100	DHX33	protein_coding	17:5440912_5469060_-	7.55546	6.20525	7.05741	8.5168	6.44752	7.89363	6.94839	7.34914	7.60645	7.65374	6.0912	8.02787	7.69859	7.18512	5.96975	4.68395	3.62058	2.56464	4.87448	7.33191	4.89859	1.21311	2.75421	0.272549	0.0487975	0.11159	0.628409	-0.322847	0.112166	-1.04371	8.33099e-05
ENSG00000005102	MEOX1	protein_coding	17:43640388_43661954_-	0.0744439	0	0	0	0	0	0	0	0	0	0	0	0.0878985	0	0	0	0	0	0	0	0	0	0	-1.7413	NA	0	NA	0.577102	NA	0	NA
ENSG00000005108	THSD7A	protein_coding	7:11370357_11832198_-	7.96712	7.78777	8.5242	4.07441	2.93445	4.21393	6.25596	6.21792	8.5599	6.1101	4.96227	6.53894	10.4937	10.2837	6.43019	12.1449	6.95164	8.04654	7.29815	9.6329	5.9542	17.7777	17.0091	-0.975134	1.06557e-14	-0.122148	0.630914	0.627694	4.13161e-06	1.64496	1.20541e-33
ENSG00000005156	LIG3	protein_coding	17:34980494_35009743_+	2.59311	1.90841	2.00616	3.27407	2.46335	2.73578	2.93946	3.37619	2.43504	2.87959	2.82807	3.28961	3.04684	3.27483	2.88613	3.16165	1.86027	2.02502	2.38639	3.49517	1.97864	1.103	0.969372	0.518105	0.00577974	0.159356	0.623631	0.231085	0.364833	-0.881286	0.00501517
ENSG00000005175	RPAP3	protein_coding	12:47661249_47706061_-	21.6994	18.504	25.9194	19.7983	12.8054	18.1211	15.6604	17.4275	24.613	19.2276	11.9459	21.0649	24.4267	23.3786	18.3115	14.9667	12.2228	12.1854	21.9505	26.9145	17.6204	6.72451	6.75411	-0.247641	0.183898	-0.0159794	0.969425	-0.115464	0.613991	-1.26936	4.65778e-09
ENSG00000005187	ACSM3	protein_coding	16:20610243_20797581_+	8.46194	7.96856	7.26758	7.39579	5.41635	6.82689	8.35678	8.90194	11.9064	6.10195	5.08398	6.7887	11.1015	12.4072	10.0716	5.67882	3.29219	4.88697	7.76174	8.819	5.77991	2.46571	2.88933	-0.134032	0.444908	-0.565991	1.48119e-05	-0.644504	8.3739e-05	-1.02258	1.64587e-05
ENSG00000005189	AC004381.6	protein_coding	16:20806429_20849668_+	4.42298	4.28977	4.57339	4.28672	3.57959	3.40783	4.0806	4.53522	5.5425	3.78526	3.77702	4.75337	5.22237	5.78743	4.49422	5.09146	3.061	3.95417	3.17018	4.44828	2.31016	5.10367	4.48538	-0.10343	0.653497	-0.0652778	0.845676	0.273005	0.219672	0.991997	2.39593e-06
ENSG00000005194	CIAPIN1	protein_coding	16:57428169_57447528_-	14.9383	12.5442	12.2786	15.3638	11.1653	14.2169	11.3061	11.838	13.6257	9.2527	11.6429	12.5304	11.5688	11.2326	11.5813	8.64274	5.84556	6.23416	7.67832	10.6736	8.02743	3.21189	7.5923	0.173043	0.432336	0.00456491	0.991918	-0.117593	0.641225	-0.248862	0.348
ENSG00000005206	SPPL2B	protein_coding	19:2328615_2354806_+	0.32893	0.473859	0.505728	0.528809	0.301949	0.231512	0.187597	0.280123	0.308259	0.218948	0.107515	0.559099	0.32365	0.153715	0.352349	0.545371	0.0790423	0.132975	0.354068	0.299959	0.0688785	0.0838657	0.0737056	-0.180086	0.876471	0.293681	NA	0.447213	0.676794	-1.12351	0.476884
ENSG00000005238	FAM214B	protein_coding	9:35104112_35116341_-	1.41727	1.39208	1.05142	1.29459	0.887054	1.63231	1.56316	1.35542	1.8538	1.38291	1.41502	1.60385	1.67342	1.24435	1.61018	0.881193	0.464414	0.468779	0.766439	1.31202	0.809393	1.18261	0.692893	0.122088	0.808722	0.0188022	0.98061	-0.701637	0.152723	0.400243	0.464263
ENSG00000005243	COPZ2	protein_coding	17:48026167_48038030_-	0.059489	0	0	0	0.140424	0	0.0555185	0.053642	0.05903	0	0.210003	0	0.140482	0	0.0637244	0.221926	0	0	0	0.108499	0.224227	0	0	1.23357	NA	0.599953	NA	0.939092	NA	-0.92119	0.821186
ENSG00000005249	PRKAR2B	protein_coding	7:107044649_107161811_+	0.549948	0.713031	0.878061	0.221033	0.389446	0.796263	0.461918	1.04138	0.873127	0.494187	0.582415	0.544368	1.29869	0.976601	0.648012	0.615479	0	0.400186	0.616902	1.10332	0.725507	0	0.221815	-0.458002	0.632961	-0.410468	NA	-0.842466	0.456413	-2.33743	0.207925
ENSG00000005302	MSL3	protein_coding	X:11758159_11775753_+	8.56868	7.36389	7.86476	7.96059	5.88985	7.33397	8.19534	9.62759	10.7098	6.95249	6.30461	7.95436	9.63774	10.6841	8.3914	4.32945	2.92824	2.81501	8.00826	9.59548	6.68911	1.42031	0.858168	-0.0310353	0.866441	-0.298473	0.0105477	-0.889056	1.03031e-08	-2.40568	1.05135e-15
ENSG00000005339	CREBBP	protein_coding	16:3725054_3880726_-	44.5594	47.0277	45.9566	42.7688	28.0338	37.5614	40.8015	41.929	37.2903	38.7977	45.7939	52.6366	42.3193	42.7633	37.8737	56.2632	47.6345	43.7698	34.1013	44.4964	31.7896	111.994	116.318	-0.216834	0.121107	0.318864	0.0217021	0.892636	1.94577e-16	2.07463	7.63144e-72
ENSG00000005379	TSPOAP1	protein_coding	17:58301228_58328760_-	0.015232	0.0179536	0	0	0	0.0137839	0	0	0.0151145	0	0.0179236	0.0411203	0	0	0	0	0	0	0	0	0.0143532	0	0.0614364	-0.95418	NA	2.02734	NA	0	NA	3.04362	NA
ENSG00000005381	MPO	protein_coding	17:58269856_58280935_-	0.162085	0.31841	0.230035	0.217148	0.063767	0.0977838	0.201689	0.0974361	0.214446	0.0809172	0.190727	0.29171	0	0.15149	0.057875	0.403109	0.934782	0.58973	1.37741	0.147809	2.64739	1.23978	0.435834	-0.770264	0.678947	0.293041	NA	3.79097	0.00489975	-0.508377	0.738732
ENSG00000005421	PON1	protein_coding	7:95297676_95324707_-	1.12888	0.798349	1.502	0.635199	0.266472	0.510778	0.790149	1.42509	1.45622	1.35256	0.664179	1.57455	1.19962	1.00233	1.02786	0.842263	0.976574	1.23219	0.748277	1.18387	0.425499	1.29521	2.2766	-1.12579	0.0511195	0.0882797	NA	0.554646	0.450789	1.67639	0.0053387
ENSG00000005436	GCFC2	protein_coding	2:75652000_75710989_-	12.2071	10.0215	14.5018	12.4063	8.18104	11.2011	8.74744	9.85271	11.9266	7.92663	5.54479	10.3088	13.3853	12.7496	9.36369	9.42628	6.35089	6.27392	9.80208	12.5488	7.96352	4.46617	7.02388	-0.0725492	0.756662	-0.24093	0.240246	-0.0594337	0.793844	-0.354643	0.0858555
ENSG00000005448	WDR54	protein_coding	2:74421678_74425755_+	2.70275	2.52053	2.02328	2.65004	1.19184	2.12328	2.66095	2.03538	1.91564	1.51238	2.09693	1.97777	2.13918	2.88695	2.22706	0.664793	1.02774	0.972562	1.93841	2.27511	1.7352	0.40892	0.598968	-0.155073	0.749959	-0.115264	0.866251	-0.82539	0.0812579	-1.52477	0.020021
ENSG00000005469	CROT	protein_coding	7:87345681_87399795_+	7.88183	7.44922	6.37915	4.84663	3.51524	4.47014	7.32186	7.43466	9.551	6.90859	5.04333	6.21011	7.50512	7.16294	7.5481	5.41998	3.45635	2.64306	5.2967	6.42579	3.79911	0.166694	0.439499	-0.622176	0.000874866	-0.294658	0.246629	-0.340204	0.225709	-3.5981	5.50967e-06
ENSG00000005471	ABCB4	protein_coding	7:87401697_87480435_-	0.202468	0.387796	0.188571	0.0813749	0.119481	0.160317	0.236193	0.433598	0.62783	0.303232	0.208465	0.455485	0.448239	0.331158	0.216883	0.283242	0.10947	0.644576	0.361323	0.253873	0.166938	0	0	-0.977287	0.299048	-0.278374	NA	0.752254	0.415596	-3.25157	0.07524
ENSG00000005483	KMT2E	protein_coding	7:105014179_105114361_+	22.7782	19.6857	21.4449	21.6737	16.5474	21.463	17.481	19.8954	23.597	23.8313	17.8983	26.4165	23.3741	23.8538	20.038	57.2107	46.9865	43.8541	17.0572	22.1316	14.0024	109.08	106.73	0.0419684	0.756193	0.289027	0.000972128	1.76603	6.78986e-132	3.06006	0
ENSG00000005486	RHBDD2	protein_coding	7:75842602_75888926_+	3.79081	4.0796	4.07009	5.5379	3.03461	3.49008	3.81467	3.65601	2.58403	2.36971	3.84006	3.47055	3.42507	3.20413	2.54235	1.47566	2.2813	0.479738	1.81522	3.60722	2.05008	1.6641	2.39318	0.134993	0.791936	0.0754737	0.916422	-0.518206	0.280256	0.178109	0.759372
ENSG00000005513	SOX8	protein_coding	16:981808_986979_+	0.072573	0.25662	0.308992	0.262514	0.0428272	0.131347	0.101594	0.3272	0.072013	0.108691	0.128096	0.130612	0.128534	0.0678292	0.27209	0	0.313909	0.132025	0.0370038	0.198543	0.0683859	0	0	-0.429762	NA	-0.333574	NA	0.505191	0.791399	-1.3201	0.588721
ENSG00000005700	IBTK	protein_coding	6:82169983_82247754_-	42.9438	35.0584	40.9892	35.7551	25.4807	36.1642	31.3722	32.4067	42.5193	37.5001	27.986	42.0752	44.6234	42.999	33.6588	45.3471	36.338	40.9827	46.9635	59.491	39.8581	26.8165	27.6377	-0.150228	0.221191	0.146751	0.319965	0.655653	1.37682e-12	-0.393853	0.000452116
ENSG00000005801	ZNF195	protein_coding	11:3339261_3379222_-	13.0538	12.2148	14.7952	16.0182	10.9553	13.7586	11.1299	11.6649	15.0867	13.5146	9.38777	14.9504	13.8732	13.4744	11.1891	15.0783	10.1644	10.6874	8.56707	12.1505	6.31089	6.09334	5.78167	0.158757	0.233558	0.124828	0.485651	0.521423	2.74508e-06	-0.132705	0.468619
ENSG00000005810	MYCBP2	protein_coding	13:77044655_77327050_-	14.4299	10.7205	13.6966	10.7248	8.08525	10.4506	11.5337	13.0742	15.8802	15.2163	10.4575	14.7448	14.7971	15.574	12.0485	23.4837	22.1732	21.0091	12.7563	15.185	10.795	29.4743	25.3901	-0.26548	0.0772389	0.131346	0.563911	1.29477	5.31115e-28	1.53002	9.53581e-32
ENSG00000005812	FBXL3	protein_coding	13:76992598_77027195_-	5.29138	4.78156	5.00643	3.73352	2.67154	3.59124	3.978	4.58575	6.15481	4.53474	3.56288	5.55513	5.93533	4.86308	3.81022	5.92189	6.86623	4.49216	4.1669	4.47683	3.32406	5.53137	5.92837	-0.455244	0.022955	0.0247159	0.96021	0.870981	1.12052e-05	0.966083	3.04327e-05
ENSG00000005844	ITGAL	protein_coding	16:30472658_30523185_+	0	0	0.036298	0.0137058	0	0	0	0	0.0169191	0	0	0.0153433	0	0	0.0182646	0	0	0	0	0	0	0	0	-0.882079	NA	0.414026	NA	1.55008	NA	0	NA
ENSG00000005882	PDK2	protein_coding	17:50094737_50112152_+	2.10226	1.5187	1.61209	1.74437	1.12054	1.26826	2.42606	1.63065	1.23368	1.62503	2.02155	1.81038	1.84164	1.66906	1.50129	0.927611	0.488878	0.657965	0.829864	1.69034	1.15024	0.103742	0.0911741	-0.207436	0.696486	0.161087	0.827516	-0.643756	0.224648	-3.20695	0.00756492
ENSG00000005884	ITGA3	protein_coding	17:50055968_50090481_+	18.93	18.5359	19.7942	31.0554	15.9924	23.1464	20.1956	19.5973	17.9494	13.3758	17.9708	18.7283	19.7505	20.1506	17.7466	7.52007	4.7927	6.07147	16.7312	25.0418	13.2715	3.73729	4.89987	0.40622	0.0177355	-0.0747005	0.834232	-1.02725	4.27998e-10	-1.61055	2.97136e-16
ENSG00000005889	ZFX	protein_coding	X:24149173_24216255_+	19.8265	16.2694	19.5666	13.5006	9.99578	11.9846	14.6666	14.7926	18.473	18.6268	15.8136	20.3348	15.6987	16.1717	14.4792	33.9727	29.7114	26.8856	12.8952	16.1939	10.5182	32.0618	31.221	-0.510521	7.96089e-11	0.325103	0.000218208	1.5922	4.65948e-94	1.71197	1.89501e-84
ENSG00000005893	LAMP2	protein_coding	X:120427827_120469365_-	174.697	145.87	181.773	157.946	121.77	172.824	163.66	163.174	181.594	119.564	117.326	135.261	192.072	191.687	149.162	80.2178	64.8359	71.5523	150.219	198.794	139.634	63.2353	70.8997	-0.00664653	0.972943	-0.314518	0.00536128	-0.661683	2.29122e-11	-0.837165	9.91775e-14
ENSG00000005961	ITGA2B	protein_coding	17:44372180_44389505_-	0.0274714	0.129519	0.029241	0.0883294	0.0324231	0.149158	0.0256378	0.0495426	0.0545188	0.0411433	0.0646515	0.0988824	0	0.0770271	0.117709	0.102483	0.23765	0.199904	0.0280145	0.0250517	0	0.126076	1.21883	0.705343	0.713003	0.825552	NA	2.04981	0.149007	5.74048	0.000117806
ENSG00000005981	ASB4	protein_coding	7:95478444_95540232_+	0.145294	0.228339	0	0.272514	0.171483	0.175308	0.271193	0.174684	0.0961152	0.217604	0.0569894	0.348654	0.285923	0.135797	0.259397	0.180674	0	0	0.0987775	0.0441655	0.0912742	0	0	0.866904	NA	0.265081	NA	-1.11618	0.609398	-0.610775	0.82461
ENSG00000006007	GDE1	protein_coding	16:19501689_19522145_-	54.3294	52.4904	52.6156	64.6268	43.4708	55.4337	49.0492	48.8732	57.6513	45.7996	48.7246	58.3133	53.6854	56.7113	51.2248	31.0147	21.4648	27.6694	43.3763	52.6296	39.1401	14.345	15.5965	0.168673	0.123153	0.109388	0.478347	-0.386629	0.000298057	-1.15083	1.02888e-17
ENSG00000006015	C19orf60	protein_coding	19:18588685_18592336_+	1.25487	0.758507	1.16446	1.00871	0.493688	0.815282	0.750716	1.01548	1.05362	0.867414	1.43876	1.15817	0.94979	1.14277	1.17188	0.240069	0.97423	0.468279	0.754683	0.821581	0.394158	0	0.129779	-0.318908	0.596637	0.452768	NA	-0.373297	0.621534	-2.78239	0.111387
ENSG00000006016	CRLF1	protein_coding	19:18572220_18607741_-	0.12745	0.225333	0.0678297	0	0.0752112	0.172999	0.118943	0.0574614	0	0	0.149971	0	0.37621	0.0595594	0.0682617	0	0.551273	0	0	0.116224	0.180145	0.292456	0.257026	-0.605455	NA	-0.0979639	NA	0.791541	NA	1.84424	0.432451
ENSG00000006025	OSBPL7	protein_coding	17:47807372_47821834_-	0.758476	0.741827	0.618384	1.01182	0.380933	0.627953	0.737973	0.756685	0.992822	0.773415	0.68362	0.435656	0.819341	1.08597	0.691469	0.180608	0.0698027	0.587156	0.77347	0.750536	0.349755	0.0740622	0.195269	0.0467638	0.954679	-0.24769	0.773904	-0.942565	0.143536	-1.71127	0.0735274
ENSG00000006042	TMEM98	protein_coding	17:32927910_32945106_+	0.158347	0.0373279	0.134837	0.254568	0.0373778	0.057317	0.147778	0.142783	0.0628499	0.142291	0	0.0854945	0.261752	0.236794	0.0678481	0.118143	0.136983	0	0.0322954	0.0866398	0.0596844	0	0	0.18836	NA	-0.618148	NA	-0.544082	0.798194	-0.800115	0.765446
ENSG00000006047	YBX2	protein_coding	17:7288252_7294615_-	0	0.0981611	0.0295485	0	0	0.0251211	0.0259074	0.0500636	0.0550921	0	0	0.0249806	0.0327775	0	0	0	0.120075	0	0	0.0253152	0	0.127402	0	-2.03251	NA	-1.77511	NA	2.5119	NA	3.11732	0.329316
ENSG00000006059	KRT33A	protein_coding	17:41346092_41350812_-	0	0	0	0	0.239659	0.183753	0	0	0	0	0	0	0	0	0.435029	0	0	0	0	0	0	0	0	2.07973	NA	0	NA	0.457052	NA	0	NA
ENSG00000006062	MAP3K14	protein_coding	17:45263121_45317040_-	1.23037	2.14742	1.8637	1.2743	0.670221	1.43457	1.45739	1.7495	1.47914	1.4529	1.80973	2.42726	1.98355	2.34412	2.05299	2.29497	1.43281	1.72176	1.30295	2.20085	0.780355	2.28037	2.00411	-0.497397	0.189717	0.40748	0.378954	0.39098	0.342784	1.07679	0.0054117
ENSG00000006071	ABCC8	protein_coding	11:17392885_17476845_-	0.0154618	0	0	0	0	0.0279837	0	0	0	0	0	0	0	0.0289023	0	0	0	0	0	0.0563998	0.0145697	0.0709599	0	0.835909	NA	0	NA	0.890043	NA	1.19394	NA
ENSG00000006118	TMEM132A	protein_coding	11:60924463_60937159_+	0.53373	0.524246	0.53655	1.58502	0.647434	0.791565	0.539616	0.574852	0.441344	0.5107	0.52337	0.693747	0.770238	0.484986	0.492323	0.442466	0.513024	0.161827	0.302379	0.621921	0.265439	0.408248	0.657781	1.03649	0.00577402	0.269991	0.721142	-0.0403759	0.958992	0.917512	0.110416
ENSG00000006125	AP2B1	protein_coding	17:35578046_35726409_+	135.83	105.509	111.609	133.135	97.7724	122.7	134.559	131.275	144.479	100.9	112.796	123.573	154.066	165.104	141.847	56.0575	44.8198	41.9272	123.812	155.981	115.606	31.6468	32.3492	0.14345	0.279658	-0.145685	0.357294	-1.06721	4.44238e-28	-1.60615	5.79693e-46
ENSG00000006128	TAC1	protein_coding	7:97731908_97740472_+	0.0718546	0.0846933	0.22945	0.115518	0.0848065	0.260093	0.201176	0.0647922	0.1426	0	0.338207	0	0.254524	0.134316	0.230911	0	0.621603	0	0.0732751	0.0655258	0.067709	0	0	0.406145	NA	-0.0563496	NA	0.581214	NA	0.159096	0.964469
ENSG00000006194	ZNF263	protein_coding	16:3263800_3301401_+	6.48215	5.89864	5.43169	7.36446	4.51128	7.22093	6.82178	7.19526	7.33146	6.34426	7.16391	8.98897	7.25823	7.69736	7.23913	5.88009	5.36899	4.44452	5.20385	8.51646	4.19589	10.9411	10.3308	0.232923	0.21238	0.2055	0.364037	0.115566	0.625527	1.30729	3.91254e-15
ENSG00000006210	CX3CL1	protein_coding	16:57372458_57385048_+	0.100568	0.213366	0.235501	9.23186	5.81606	8.93686	0.150169	0.362733	0.299375	0.180742	0.52069	0.470587	0.37998	0.338379	0.323183	2.40109	1.65299	1.31726	0.164089	0.476891	0.265344	3.04618	4.38078	5.59553	3.92063e-54	0.702547	0.234864	2.9855	2.12917e-17	4.07491	7.26953e-31
ENSG00000006282	SPATA20	protein_coding	17:50543058_50555852_+	0.758104	0.777727	1.1058	0.993076	0.64621	0.813073	0.74681	0.962092	1.01694	0.483595	0.958145	1.03592	0.861967	0.70855	0.511308	0.576101	0.182173	0.306476	0.629926	0.960182	0.357183	0	0.226498	0.0283487	0.964346	0.0170717	0.984596	-0.321794	0.607488	-1.95169	0.0297274
ENSG00000006283	CACNA1G	protein_coding	17:50561068_50627474_+	0	0	0.013676	0.0103279	0	0.0116268	0	0	0	0	0	0	0.0151705	0	0	0	0	0	0	0.0117167	0	0	0	0.706669	NA	0	NA	1.55008	NA	1.63513	NA
ENSG00000006327	TNFRSF12A	protein_coding	16:3018445_3022383_+	32.6045	24.8354	31.0377	40.3362	22.2757	29.8211	30.9409	26.0682	26.1598	13.5351	19.9761	22.0609	25.2325	27.6266	21.9824	11.9211	5.83118	7.62998	22.5564	30.1425	18.02	14.2072	20.3402	0.186677	0.452021	-0.45504	0.0391556	-0.939084	1.32134e-05	0.0131581	0.970981
ENSG00000006377	DLX6	protein_coding	7:97005548_97011039_+	0.912563	0.67226	1.09277	0.27508	0.201948	0.154839	0.638741	0.668581	0.565951	0.170841	0.402682	0.615889	0.538748	1.11945	0.488767	0	0	0.830066	0.348976	0.468105	0.268723	0	0	-1.95135	0.0144811	-0.49377	NA	-0.6526	0.620701	-2.54341	0.184706
ENSG00000006432	MAP3K9	protein_coding	14:70722526_70809534_-	6.36672	5.75442	6.3362	7.73402	5.55993	7.10491	7.34062	7.06677	7.37997	6.84147	7.50856	9.42877	8.73098	9.56625	7.26346	10.8105	8.52095	6.23264	6.71094	9.02135	5.70346	8.38578	9.03961	0.281697	0.0151403	0.254952	0.0472573	0.616653	5.6725e-08	0.740752	1.59487e-08
ENSG00000006451	RALA	protein_coding	7:39623483_39708124_+	60.3362	49.7633	61.6739	85.3668	61.6882	79.8036	54.9001	50.8383	55.2731	41.0109	43.4319	55.1846	61.5291	62.6689	48.5157	34.5689	22.2924	25.7598	46.7174	66.8902	42.2366	19.3523	23.9369	0.540176	3.63834e-10	-0.07911	0.668276	-0.434877	0.000193579	-0.803722	1.22016e-08
ENSG00000006453	BAIAP2L1	protein_coding	7:98291651_98401068_-	29.18	24.3169	26.9582	60.301	41.2139	46.7822	31.0157	37.5316	35.7654	23.5643	31.1246	38.3577	36.2547	36.9512	33.4072	23.5083	16.4931	18.4005	31.3122	44.5815	25.7188	23.3941	26.0642	1.01655	9.07668e-22	-0.0320899	0.910191	-0.246786	0.112982	0.0100299	0.967069
ENSG00000006459	KDM7A	protein_coding	7:140084746_140177035_-	3.94091	3.46536	3.62881	2.55186	2.01185	2.49071	3.3276	3.79329	4.36052	5.22299	3.53317	5.40387	4.46852	4.18026	2.73056	9.10104	6.4261	4.72263	3.62012	3.65084	2.56411	16.1485	14.3183	-0.506848	0.00530538	0.426079	0.0299858	1.45488	1.73e-19	2.66094	1.61381e-59
ENSG00000006468	ETV1	protein_coding	7:13891228_13991425_-	1.05302	1.08339	1.18734	0.860793	0.684606	0.855999	1.69063	1.93927	2.22261	0.989016	0.976571	1.17242	2.23378	2.06846	2.22729	0.865559	0.617591	0.551965	2.13857	2.79942	1.73226	0.614323	0.935826	-0.331734	0.116751	-0.766901	4.98562e-06	-1.06736	9.86412e-06	-1.05154	0.000185669
ENSG00000006530	AGK	protein_coding	7:141551189_141655244_+	14.4355	12.1209	14.0549	13.1366	10.1427	12.1238	11.8725	13.5826	14.8271	13.7744	10.027	14.0761	13.6527	15.0035	11.8948	10.2661	8.03987	7.81682	11.2499	12.7898	8.46184	6.0932	4.77084	-0.0593863	0.723524	0.0336412	0.890683	-0.0115523	0.956611	-0.556433	0.00284816
ENSG00000006534	ALDH3B1	protein_coding	11:68008578_68029282_+	2.41334	2.4782	2.64664	2.38081	1.25155	2.21699	2.90064	2.6872	2.70313	1.67029	1.69957	2.56653	2.6984	3.34921	2.38931	2.18255	1.42346	1.19737	2.25596	3.20113	1.74003	0.587347	1.17987	-0.22802	0.39292	-0.356003	0.19189	-0.195653	0.566048	-0.953308	0.0146814
ENSG00000006555	TTC22	protein_coding	1:54779712_54801267_-	6.39068	7.24001	8.05715	11.471	7.90875	10.2468	9.26467	8.39207	7.72662	5.94714	8.90713	9.96612	8.35155	7.59666	6.61305	3.58767	1.34186	3.04757	6.6752	9.05289	5.67118	0.996622	1.12614	0.584166	0.00355277	0.0949203	0.82589	-0.858385	0.00145991	-2.29116	6.79004e-08
ENSG00000006576	PHTF2	protein_coding	7:77798792_77957503_+	5.76597	3.86259	4.90109	5.20172	2.64378	3.95401	4.46491	4.8626	6.2017	4.55594	2.70093	4.98952	5.28973	5.9577	4.60644	5.57097	3.88757	3.97441	4.72371	6.54427	4.1043	3.23638	3.51355	-0.173692	0.456491	-0.222726	0.395112	0.383721	0.0553614	-0.146757	0.603066
ENSG00000006606	CCL26	protein_coding	7:75769533_75789896_-	0	0	0	0	0	0.551902	0	0	0	0	0	0	0	0	0	0	0	0	0	0	0	0	0	1.79513	NA	0	NA	0	NA	0	NA
ENSG00000006607	FARP2	protein_coding	2:241356243_241494841_+	8.05473	5.9337	7.73154	11.1476	8.31828	9.72947	6.73409	7.93315	8.26613	7.30626	6.41743	8.165	8.42076	8.59249	7.17732	5.54465	3.8884	4.143	5.68377	7.77157	4.33715	5.33588	3.91594	0.565258	2.77025e-10	0.0611666	0.769781	-0.208352	0.158334	0.0930705	0.634216
ENSG00000006611	USH1C	protein_coding	11:17493895_17544416_-	7.72168	7.9327	6.87589	9.53982	6.24116	7.12352	7.29042	6.88146	8.88445	6.07479	6.64668	7.38107	9.01083	8.958	8.01395	5.71636	3.63886	3.60747	4.96359	7.01417	4.21849	0.689448	1.81777	0.157548	0.420103	-0.0605301	0.853854	-0.382191	0.0807114	-1.61404	1.50043e-05
ENSG00000006625	GGCT	protein_coding	7:30496621_30504844_-	13.5428	8.61012	12.0564	11.0181	7.07167	10.2127	8.92383	9.54735	9.7326	5.71606	5.6983	7.57054	12.3078	11.8137	9.75926	3.21503	2.13012	3.13563	10.6718	12.8739	7.85024	0.565027	0.827626	-0.136618	0.530048	-0.442179	0.0194193	-1.36008	3.06747e-08	-3.43983	4.72956e-10
ENSG00000006634	DBF4	protein_coding	7:87876216_87909541_+	11.6728	10.1564	12.478	8.13458	6.17888	7.3896	11.2444	10.9547	12.8504	9.94153	9.81525	11.4732	15.4387	14.5152	11.0817	10.7463	9.53454	7.19989	13.334	16.3325	10.2912	6.6676	4.74849	-0.523131	1.87664e-06	-0.0354859	0.890963	0.0446505	0.819123	-0.782448	1.50108e-05
ENSG00000006638	TBXA2R	protein_coding	19:3594506_3606840_-	0	0.0558328	0	0	0	0	0	0	0	0	0	0.0426259	0	0	0	0.176712	0	0	0.0483055	0	0	0	0	-0.995482	NA	1.37581	NA	3.47364	NA	1.63513	NA
ENSG00000006652	IFRD1	protein_coding	7:112422968_112481017_+	13.709	10.7646	12.5015	15.1087	10.7094	13.8986	9.16476	10.0947	13.2524	8.73626	7.37241	11.1875	11.5487	12.7946	8.89938	15.6063	11.1288	11.2906	7.81119	10.3702	6.38501	26.5003	31.2116	0.240507	0.0296418	-0.118928	0.506149	0.821231	4.66738e-14	2.274	3.39686e-100
ENSG00000006695	COX10	protein_coding	17:14069496_14208677_+	11.7251	10.3241	11.1978	10.2073	5.79797	8.09409	10.0342	8.9011	9.70318	7.98201	7.68924	12.5111	11.6007	11.695	9.1841	7.08844	5.01146	5.3958	8.69592	10.3965	5.58982	8.72032	5.04695	-0.330709	0.0839222	0.0987317	0.782253	-0.264235	0.319182	0.188755	0.542285
ENSG00000006704	GTF2IRD1	protein_coding	7:74453790_74602604_+	2.84895	2.36519	3.26979	4.71954	3.24552	4.10254	2.38136	2.61361	2.11408	1.55831	2.5653	2.8089	2.66183	3.26473	2.60065	1.94078	2.03596	1.08163	1.97053	2.89171	1.28393	0.909556	0.899287	0.644758	0.00699215	0.10042	0.853062	-0.149946	0.726258	-0.704957	0.155343
ENSG00000006712	PAF1	protein_coding	19:39385852_39391195_-	26.381	29.8967	25.9167	38.9307	20.5488	30.5909	34.1466	30.2431	24.9058	23.5606	32.3426	34.7144	32.7142	33.9493	29.1586	20.771	13.5707	18.1679	25.3704	38.3226	25.775	30.6229	32.26	0.24441	0.3339	0.141945	0.716686	-0.242084	0.332141	0.525931	0.0198441
ENSG00000006715	VPS41	protein_coding	7:38722963_38932394_-	75.4731	60.5722	67.2906	56.9712	40.8457	55.3419	67.8696	77.3955	90.9321	62.2329	50.5691	69.9635	89.5056	93.2924	71.0454	70.8309	49.8292	50.9703	69.2542	91.0037	64.9986	64.51	59.9454	-0.270063	0.00231938	-0.237472	0.0173348	0.061032	0.608264	0.170549	0.113618
ENSG00000006740	ARHGAP44	protein_coding	17:12789539_12991643_+	2.99706	3.17591	3.19013	3.40522	2.17679	2.75125	3.57697	4.41753	4.27503	2.95646	3.61144	4.52518	4.96784	4.67309	3.84327	3.33269	2.49299	2.09702	3.45305	4.86174	3.27221	1.38869	0.813635	-0.0312507	0.911604	-0.00815368	0.983112	-0.145468	0.53981	-1.38353	1.62906e-06
ENSG00000006744	ELAC2	protein_coding	17:12992391_13018187_-	5.80634	6.00058	5.48973	7.27513	4.045	5.46511	4.90642	5.46068	4.75451	3.58805	5.24663	5.83875	6.05035	6.25094	5.8633	2.79293	1.51121	1.33171	4.69958	6.05351	3.63711	0.763537	0.73814	0.0790459	0.795643	0.0893025	0.825099	-1.07963	2.9043e-06	-2.22124	2.41915e-09
ENSG00000006747	SCIN	protein_coding	7:12570577_12660179_+	18.2622	18.5909	19.2074	8.66279	7.4739	8.70905	17.9321	17.8835	20.5916	15.0893	11.4426	16.9598	19.886	20.629	16.9135	9.22499	6.50435	7.35578	15.6074	19.9906	12.7372	8.3582	6.40215	-1.03452	5.67906e-34	-0.253451	0.0194363	-0.687706	1.18797e-09	-0.682805	8.08329e-07
ENSG00000006756	ARSD	protein_coding	X:2903970_2929351_-	4.81857	4.60042	5.18026	4.60925	3.21323	4.38227	4.85672	4.25807	4.37497	2.85059	2.94842	4.11927	4.97827	4.34598	4.05188	2.42674	1.04212	1.31489	3.61167	4.17445	2.90596	0.221142	0.874581	-0.1206	0.632961	-0.318217	0.178511	-0.850615	0.0017971	-2.20561	7.41105e-06
ENSG00000006757	PNPLA4	protein_coding	X:7898247_7927739_-	6.14853	6.7103	3.87828	4.75933	4.24658	4.69848	5.82316	5.37993	5.69435	2.86487	4.98412	5.45089	6.7758	5.53379	4.14692	1.52915	0.394	3.31419	3.43693	5.39931	2.74669	0.836085	0.918494	-0.147314	0.782108	-0.209268	0.747722	-0.963753	0.0279461	-1.66219	0.00869911
ENSG00000006831	ADIPOR2	protein_coding	12:1688574_1788678_+	31.5789	25.9023	26.7986	34.1442	25.0455	31.5385	23.2614	22.7671	25.6249	22.1393	24.3777	27.0575	29.7271	30.893	25.4282	19.858	14.4682	17.9281	25.161	31.159	18.9116	12.3799	16.973	0.244457	0.0243474	0.173036	0.229254	-0.0888856	0.588708	-0.309438	0.0542242
ENSG00000006837	CDKL3	protein_coding	5:134286350_134371047_-	0.856252	1.17745	0.98736	1.0611	0.589512	0.387424	0.599326	0.707752	1.27447	0.90836	0.503779	0.963141	0.758255	1.13373	1.07008	1.46404	0.308637	0.519231	0.509355	0.357883	0.403426	1.14615	1.0073	-0.441747	0.51387	0.0143875	NA	0.229727	0.77652	1.76957	0.00653057
ENSG00000007001	UPP2	protein_coding	2:157876702_158136154_+	0.224746	0.741729	0.861207	0.325185	0.265257	0.162704	0.167797	0.405313	0.713639	0.269279	0.105784	0.485381	0.530732	0.672179	0.577794	0.670739	0.194425	0	0.504217	0.286932	0.127068	2.47547	2.17557	-1.14972	0.210058	-0.418822	NA	-0.456454	0.733037	3.39164	4.1088e-06
ENSG00000007047	MARK4	protein_coding	19:45079288_45305283_+	3.09847	3.21208	2.60269	4.6212	2.86389	4.18895	3.72781	3.14738	3.38942	2.65571	4.5465	4.11513	2.82099	3.71587	2.69924	2.78528	1.69546	2.37693	3.02648	4.08515	2.53276	0.599639	1.80684	0.517166	0.0500306	0.283448	0.455175	0.199151	0.583786	-0.935258	0.0144326
ENSG00000007062	PROM1	protein_coding	4:15963076_16084378_-	5.33929	3.63925	4.7209	4.09992	2.91932	3.67393	5.81076	5.36825	6.12751	6.92353	5.05834	6.50854	5.21665	5.65991	4.78751	3.81822	3.46789	2.66881	4.08798	4.90013	2.97374	0.31315	0.619228	-0.219777	0.260825	0.217217	0.319187	-0.038399	0.892508	-2.61482	3.85527e-09
ENSG00000007080	CCDC124	protein_coding	19:17933016_17943991_+	0.622968	0.979037	0.663098	1.83612	0.36763	1.03353	1.74417	1.02985	0.309081	0.311002	1.4661	0.934314	1.47112	1.74674	1.22342	0.774668	0.4491	0	0.741165	1.1362	0.978378	0.476505	1.67511	0.626673	0.595235	-0.0583898	NA	-1.27167	0.371485	0.631638	0.630505
ENSG00000007168	PAFAH1B1	protein_coding	17:2593210_2685615_+	37.5043	27.6909	29.8068	28.6289	21.8138	28.4276	32.0154	33.6791	37.693	28.4022	24.9006	31.1301	32.8365	35.1249	31.8547	18.4056	15.9221	14.3748	26.3357	34.9216	27.3135	17.8666	21.2212	-0.125248	0.445564	-0.159192	0.386469	-0.413734	0.00146643	-0.162301	0.326928
ENSG00000007174	DNAH9	protein_coding	17:11598431_11969748_+	0	0.0705465	0.0424719	0.0320741	0.0235469	0.0270811	0.0279288	0.00899493	0.0494921	0.0149399	0.0234762	0.017953	0.0235566	0.0652634	0.0641136	0	0.0431477	0	0	0.0272903	0.00939987	0	0	-0.315491	NA	-0.443719	NA	-1.26951	NA	-0.149154	0.964771
ENSG00000007202	KIAA0100	protein_coding	17:28614440_28645454_-	22.6607	21.0775	21.9653	28.1499	19.366	23.2767	24.3379	23.5153	24.1896	20.596	23.5582	25.3766	26.4885	26.6901	22.3308	12.0249	9.73865	11.5511	20.152	28.4935	17.3086	3.12218	3.98524	0.241425	0.0301583	0.0825801	0.673094	-0.547552	1.3415e-06	-2.16447	1.08081e-35
ENSG00000007237	GAS7	protein_coding	17:9910609_10198551_-	0.0122463	0.0144344	0.0130351	0.00984393	0.0144537	0	0	0.0110426	0.0121518	0	0	0	0	0	0	0	0	0	0.0249767	0.0111676	0.0115397	0	0	-0.586954	NA	-1.37501	NA	0	NA	-0.303018	NA
ENSG00000007255	TRAPPC6A	protein_coding	19:45162928_45178237_-	2.46139	2.52276	2.39212	2.9248	1.13676	0.774742	1.79773	1.92997	2.3362	1.28222	1.00742	1.73342	1.26359	1.90041	1.6049	0.39923	0	0.38937	1.20046	1.65905	0.705899	0	0	-0.484658	0.509076	-0.461392	NA	-1.92462	0.18059	-3.33608	0.0616252
ENSG00000007264	MATK	protein_coding	19:3777970_3802129_-	0	0	0.0338241	0	0	0	0	0	0	0	0	0	0	0	0	0	0	0	0	0	0	0	0.128169	-0.995457	NA	0	NA	0	NA	3.99813	NA
ENSG00000007306	CEACAM7	protein_coding	19:41673307_41706976_-	0	0.0842071	0	0.172282	0.505918	0.19395	0.400042	0.322101	0.141782	0	0.0840664	0.514307	0.253063	0.200317	0.229586	0.533034	0.927051	0.259935	0.0728545	0.456047	0.201961	0	0	3.55666	NA	-0.39616	NA	1.94778	0.169501	-1.61749	0.493783
ENSG00000007312	CD79B	protein_coding	17:63928740_63932354_-	0	0	0	0	0	0	0	0	0	0	0	0	0	0	0	0	0	0	0	0	0.130089	0	0	0	NA	0	NA	0	NA	0.451625	NA
ENSG00000007314	SCN4A	protein_coding	17:63938554_63972918_-	0	0	0	0	0.0335554	0	0.0265331	0	0	0.0425801	0	0	0	0	0	0	0	0	0	0.0518532	0	0	0.114672	0.927976	NA	0.502082	NA	0	NA	2.45848	NA
ENSG00000007341	ST7L	protein_coding	1:112523518_112620825_-	4.45909	2.95454	3.67371	4.06024	2.80982	3.11186	2.98591	3.69142	3.99971	3.43347	2.41601	3.77455	3.46538	3.36706	2.80656	3.94723	2.88766	4.03307	2.4663	2.63048	1.53117	2.65921	2.6927	-0.015449	0.960548	-0.0265252	0.948873	0.810438	2.71892e-06	0.733273	0.00107031
ENSG00000007350	TKTL1	protein_coding	X:154295671_154330350_+	0.04893	0	0.052082	0	0	0	0	0.0882416	0	0.146563	0	0	0	0	0	0	0	0	0	0	0	0	0.197353	-1.79696	NA	0.877447	NA	0	NA	3.99933	NA
ENSG00000007372	PAX6	protein_coding	11:31784792_31817961_-	0.41865	0.34427	0.35235	0.117392	0.137892	0.114536	0.299846	0.237036	0.52169	0.481189	0.171847	0.394252	0.448332	0.327588	0.323306	0.472169	0.252675	0.212542	0.258142	0.310748	0.201836	0.804282	0.5105	-1.47047	0.000948972	0.101376	0.912592	0.389671	0.52236	1.79943	8.83794e-05
ENSG00000007376	RPUSD1	protein_coding	16:784974_788397_-	0.313522	0.335947	0.303381	0.595681	0.302756	0.386885	0.664992	0.41121	0.593924	0.384182	0.536617	0.307777	0.269227	0.319668	0.152656	0	0.246567	0	0.435983	0.441858	0.349149	0.261613	0	0.56678	0.469674	-0.310628	NA	-1.10533	0.492181	-1.29107	0.370894
ENSG00000007384	RHBDF1	protein_coding	16:58059_76355_-	0.977421	0.857349	0.919409	1.73581	0.965807	1.39874	0.806116	0.942843	1.03755	0.61278	0.989654	1.22728	1.01988	1.16847	0.900916	0.932775	0.88488	0.330814	1.01992	1.47173	0.578321	0.730238	1.0085	0.708593	0.026777	0.177242	0.787313	0.0712299	0.912076	0.252845	0.671087
ENSG00000007392	LUC7L	protein_coding	16:188969_229463_-	8.23191	8.03245	8.169	9.97039	6.70892	7.79511	6.93949	8.18376	8.81617	8.13173	7.0635	10.3449	8.93009	9.53916	7.9993	9.56327	7.9202	5.56149	4.67632	7.33262	3.48089	8.69581	9.63319	0.136412	0.35495	0.220871	0.134732	0.413313	0.00167835	1.30207	2.64718e-21
ENSG00000007402	CACNA2D2	protein_coding	3:50362799_50504244_-	0	0.110595	0.0599245	0.0150847	0.0221486	0.0339638	0.0175135	0	0.0186212	0.0281054	0.0220821	0.0337738	0.0221577	0.0175393	0.0201021	0	0	0	0	0.0171131	0	0	0	-1.12621	NA	1.35638	NA	0.067917	NA	1.63518	NA
ENSG00000007516	BAIAP3	protein_coding	16:1333601_1349441_+	0.117825	0.0462924	0.0418049	0.0473556	0.0463543	0.035541	0.0366535	0.0708293	0.0194859	0.0294106	0	0.176711	0.0695599	0.0183538	0.0420711	0	0.0849402	0	0.0400513	0.0358156	0.037009	0.0901235	0.0792053	-0.54564	NA	0.788345	NA	0.00236756	0.999901	1.59575	0.410284
ENSG00000007520	TSR3	protein_coding	16:1349240_1351911_-	24.1721	18.2343	18.6721	37.6393	19.2368	21.1241	21.1408	20.7999	19.3256	14.0671	24.7052	24.8591	26.5838	30.338	20.8624	5.66814	2.38982	5.02559	18.3114	26.8296	17.7014	4.43739	3.89981	0.471092	0.104741	0.192239	0.700419	-1.92259	4.68606e-07	-1.88449	0.000100915
ENSG00000007541	PIGQ	protein_coding	16:566995_584136_+	0.387688	0.378623	0.306549	0.463002	0.169954	0.210498	0.3308	0.299643	0.219827	0.199074	0.234615	0.279094	0.353127	0.320936	0.272905	0.206612	0	0.201509	0.180733	0.303036	0.187879	0.0508356	0.089354	-0.220717	0.745747	-0.135507	NA	-0.536472	0.510801	-1.19945	0.29967
ENSG00000007545	CRAMP1	protein_coding	16:1612325_1677908_+	1.72879	0.997615	1.59097	1.57784	1.0202	1.30369	1.81508	1.3153	1.37593	1.69914	1.65285	2.07424	1.82861	1.54846	1.17671	1.74669	1.40208	1.90011	1.01003	1.52725	0.865432	2.47939	2.17902	-0.0111964	0.982113	0.385178	0.263927	0.794806	0.0068243	1.49525	5.08686e-07
ENSG00000007866	TEAD3	protein_coding	6:35473597_35497076_-	4.26006	3.28662	3.38025	4.91864	2.01118	3.08404	4.84315	4.05088	3.53547	3.82812	6.19769	5.43658	3.65818	5.64663	4.81227	2.3116	2.01017	2.25451	5.37111	5.72131	3.72233	1.06642	2.81167	-0.000259042	1	0.450022	0.381635	-0.486542	0.390771	-0.871449	0.160313
ENSG00000007908	SELE	protein_coding	1:169722641_169764705_-	0	0	0	0.332323	0.243972	0.280589	0	0	0	0	0	0	0	0	0	0	0	0.188025	0	0	0	0.711507	0.416873	4.93732	NA	0	NA	3.47366	NA	6.39408	0.351333
ENSG00000007923	DNAJC11	protein_coding	1:6634168_6701924_-	7.08714	6.7235	6.41344	8.93236	6.29531	6.68152	7.5129	6.81363	6.6404	5.36261	5.63715	6.53303	8.22225	8.05483	5.81943	4.42182	2.24304	3.14461	6.1696	8.1068	5.07268	2.37991	2.09159	0.250043	0.15194	-0.134434	0.627233	-0.533367	0.0130403	-1.08067	9.8953e-05
ENSG00000007933	FMO3	protein_coding	1:171090877_171117819_+	0	0.0583058	0.105307	0.11929	0	0	0	0.133816	0.0490855	0.074086	0	0.0890278	0.0584077	0.231169	0.105978	0	0	0	0	0.180441	0	0	0.19952	-0.346873	NA	-0.0833412	NA	-1.25992	NA	1.44742	0.669435
ENSG00000007944	MYLIP	protein_coding	6:16129125_16148248_+	5.19164	5.88085	5.45431	4.11901	2.62605	3.0507	4.27882	6.0797	5.28539	5.95779	5.63301	6.73466	5.6523	6.11263	4.04456	8.55192	5.83274	5.39693	3.9879	4.98031	3.5579	4.95093	5.71087	-0.613749	0.013132	0.353358	0.247418	0.947464	0.000246052	0.804219	0.0176858
ENSG00000007952	NOX1	protein_coding	X:100843324_100874345_-	1.84991	1.42567	1.81761	1.14386	0.923728	1.35211	1.72644	1.28314	1.97684	1.49185	1.0884	1.40857	1.84821	2.92598	1.4481	0.530857	0	0.517746	1.30602	1.42744	0.670454	0	0	-0.436741	0.486468	-0.204679	NA	-1.884	0.0513868	-3.86394	0.0241276
ENSG00000007968	E2F2	protein_coding	1:23506430_23531220_-	2.73125	2.41445	1.25978	2.26865	1.55806	1.11222	1.99668	1.88815	1.26475	0.818108	1.92833	1.39273	1.66619	1.78691	2.14552	0.339634	0.984484	0.496869	2.13536	3.44545	2.14473	0.208912	0	-0.247542	0.737691	-0.172955	0.870847	-1.03503	0.171275	-4.2583	0.0102439
ENSG00000008018	PSMB1	protein_coding	6:170535117_170553341_-	95.5282	102.39	90.1359	121.338	75.5234	99.6442	94.1713	94.9337	105.916	63.8903	71.4353	91.8685	92.6672	109.39	94.0298	45.5665	38.6389	39.1347	70.5528	99.9154	62.9602	64.8418	51.8392	0.167213	0.26255	-0.247454	0.107733	-0.640936	2.2056e-06	0.0359609	0.868777
ENSG00000008056	SYN1	protein_coding	X:47571898_47619853_-	0.0612457	0	0.260764	0.0492312	0.0722853	0.166269	0.171474	0.331356	0.0607731	0.183453	0.0720682	0.165339	0.433889	0.228969	0	0	0.529826	0	0.0624564	0	0.115424	0	0.494054	-0.00742945	NA	-0.356206	NA	0.339549	0.895361	2.42782	0.277956
ENSG00000008083	JARID2	protein_coding	6:15246296_15522040_+	10.1252	9.36229	9.38381	9.56562	6.38723	7.8988	7.16852	6.21786	6.29386	7.45143	7.29244	10.3943	6.45855	6.17295	5.32954	9.00894	8.93535	7.09267	4.59895	6.73932	3.5916	12.6853	13.3782	-0.140352	0.448947	0.474437	0.00170551	1.1017	9.94622e-13	1.85265	6.05813e-31
ENSG00000008086	CDKL5	protein_coding	X:18425583_18653629_+	18.077	16.5865	19.7379	12.6456	9.68027	13.2307	16.4097	17.5741	21.8844	14.8104	14.4122	18.0072	18.8664	19.0747	16.5138	20.8246	15.8992	14.5216	15.6511	20.112	12.8079	19.1984	18.9194	-0.472912	6.74111e-09	-0.105346	0.449928	0.53245	2.21772e-09	0.687379	4.9324e-12
ENSG00000008118	CAMK1G	protein_coding	1:209583717_209613938_+	0.537253	0.45232	0.408472	2.34439	2.08345	0.833445	0.501394	0.138414	0.685424	0.344843	0.270938	0.345326	0.181244	0.286934	0.328859	0.28632	0.663956	0.558497	0.156535	0.139981	0.506257	3.17012	1.54782	2.05629	0.00996987	-0.328126	NA	1.52506	0.2196	3.50178	6.64238e-05
ENSG00000008128	CDK11A	protein_coding	1:1702730_1724324_-	0.0557099	0.153216	0.0395324	0.134344	0.0219172	0.100827	0.0346611	0.0334895	0.0552801	0.111247	0.0655543	0.100263	0.0657787	0.0694246	0.0397842	0.0692759	0	0.0675649	0.0568113	0.118541	0	0.0852244	0.0748997	0.188667	NA	1.28983	NA	0.325976	0.882265	0.986529	0.596454
ENSG00000008130	NADK	protein_coding	1:1751232_1780457_-	4.33741	3.94141	4.07518	5.62912	3.80368	3.96891	3.64086	3.62705	3.72688	2.39519	3.99185	3.66324	3.63357	3.91801	4.10113	2.62148	1.04811	2.38041	2.79227	3.91119	2.6715	2.22413	1.36828	0.250253	0.393397	0.016121	0.97882	-0.317702	0.361906	-0.366439	0.371927
ENSG00000008196	TFAP2B	protein_coding	6:50818723_50847613_+	0	0	0	0	0	0	0	0	0	0	0.0463474	0	0	0	0	0	0	0	0	0	0	0.180763	0	0	NA	1.46735	NA	0	NA	4.15759	NA
ENSG00000008226	DLEC1	protein_coding	3:38039205_38124025_+	0.0187176	0.088248	0.05977	0.0601832	0.044183	0.0169381	0.0873416	0.101267	0.148585	0.0840989	0.0220251	0.134747	0.198905	0.0524824	0.220552	0	0.161923	0.0681021	0.0190876	0.034138	0.0529131	0	0.0754952	-0.320116	NA	-0.365749	NA	-0.456096	0.797355	0.581002	0.826016
ENSG00000008256	CYTH3	protein_coding	7:6161776_6272644_-	8.47072	7.16184	8.88894	8.44512	6.95945	6.93408	8.99478	8.17795	9.11818	5.42423	9.12225	10.2083	10.5671	11.0782	8.46461	7.48134	4.66085	3.15822	8.72975	12.4195	7.86919	2.74737	5.31197	0.00992168	0.98064	0.0486179	0.918194	-0.367487	0.170987	-0.795812	0.00563136
ENSG00000008277	ADAM22	protein_coding	7:87934143_88202889_+	2.18041	1.7476	1.74529	1.07965	0.96761	0.899742	1.92093	2.43797	2.05973	1.3846	1.08786	1.64815	2.90402	2.6574	2.22354	1.56175	0.980844	1.52317	1.47641	2.14743	1.75875	0.720483	0.773909	-0.814468	0.00035725	-0.521412	0.0518847	-0.296885	0.380428	-0.826789	0.055585
ENSG00000008282	SYPL1	protein_coding	7:106090503_106112576_-	54.9266	46.3407	55.3057	60.0464	47.449	54.7973	53.4549	52.5866	58.9013	45.8361	46.3087	53.3114	68.6313	59.9465	55.3689	38.3928	31.5107	31.274	50.9419	65.9415	48.961	12.3828	12.2819	0.195351	0.091512	-0.0474803	0.832914	-0.235953	0.0526546	-1.72806	1.22639e-29
ENSG00000008283	CYB561	protein_coding	17:63432304_63446378_-	3.15225	3.52163	3.26778	4.39572	3.04106	3.5595	4.02906	3.43562	3.48152	2.6479	3.46737	3.15727	3.83525	4.59864	3.37668	0.818057	0.592818	0.747987	3.17264	4.13693	2.95747	0.754791	0.497513	0.278509	0.226744	-0.104025	0.797172	-1.8198	2.2496e-10	-2.02493	7.1677e-08
ENSG00000008294	SPAG9	protein_coding	17:50962174_51120865_-	61.5465	49.5979	60.1779	66.574	46.7142	66.845	51.0432	52.1537	59.7559	45.5876	37.4884	53.0712	60.5885	62.5575	47.9537	60.3223	50.2483	45.4693	51.3235	62.9955	43.389	169.584	166.929	0.21034	0.0203967	-0.1336	0.272757	0.500186	3.16201e-10	2.12351	2.78825e-150
ENSG00000008300	CELSR3	protein_coding	3:48636469_48662915_-	3.97932	4.29947	4.13683	5.72567	3.77293	5.30548	3.20618	4.05467	3.75118	2.90041	4.82297	4.40446	4.15036	4.43826	3.48115	3.41435	2.06547	2.65436	2.54301	3.65302	2.27484	3.16551	3.37052	0.38504	0.0558956	0.289155	0.268795	0.058337	0.850382	0.667075	0.00518896
ENSG00000008311	AASS	protein_coding	7:122075647_122144280_-	6.62215	6.84215	8.24851	4.64354	3.6252	4.79406	6.81132	9.57944	11.8838	10.1289	6.39965	10.7516	9.91516	10.2716	8.75382	22.2863	13.5295	14.8665	8.0462	10.8186	6.53218	23.7959	26.9369	-0.593392	0.000515616	0.0785508	0.825099	1.42361	1.53958e-21	2.04113	3.88085e-37
ENSG00000008323	PLEKHG6	protein_coding	12:6310436_6328506_+	1.65671	1.40196	2.71297	3.65368	1.30356	1.99894	2.65618	3.02605	2.23405	2.67208	2.59928	3.47857	2.75865	2.89832	2.50273	0.950832	2.02117	0.618232	1.90606	2.78915	1.64118	6.23856	3.42674	0.387177	0.420103	0.260325	0.699233	-0.593985	0.288759	1.64835	2.34262e-05
ENSG00000008324	SS18L2	protein_coding	3:42581840_42595114_+	6.33338	5.2386	4.37597	7.85974	3.14736	4.62523	5.08109	6.51241	6.50502	4.32666	3.92239	8.09886	7.74043	5.7117	7.26038	1.65803	5.28666	2.82988	4.07911	7.1941	5.33977	1.5298	1.34447	0.0906843	0.893724	-0.024554	0.979431	-0.478833	0.410026	-1.51036	0.0529324
ENSG00000008382	MPND	protein_coding	19:4343527_4360086_+	0.606659	0.556153	0.502241	1.84224	0.95468	1.34196	0.629075	0.850939	1.0033	0.100953	0.872495	0.909854	0.875482	0.693006	0.433234	0.754387	0	0	0.893609	1.04498	0.25407	0	1.35938	1.43938	0.0482065	-0.204804	NA	-0.75142	0.61503	0.450797	0.717652
ENSG00000008394	MGST1	protein_coding	12:16347142_16609259_+	45.7421	35.0561	41.7331	42.543	27.3055	36.8497	36.6803	41.1812	57.4039	33.0301	28.326	38.8702	47.2014	55.2589	45.4731	16.0425	12.5737	11.9751	39.1741	46.1167	31.6481	3.85896	5.62012	-0.0666369	0.71856	-0.292401	0.0328133	-1.24482	2.09219e-24	-2.58629	2.12543e-43
ENSG00000008405	CRY1	protein_coding	12:106991364_107093829_-	14.6329	10.7489	12.2129	14.1579	8.19555	13.5653	5.39573	6.44952	8.54637	7.31999	5.85643	8.47448	6.61543	7.43706	5.96978	7.89363	6.70316	5.96377	7.08118	8.99567	6.59945	25.0295	24.0407	0.0655069	0.794721	0.221018	0.363399	0.659207	0.000375892	2.14074	7.34246e-43
ENSG00000008438	PGLYRP1	protein_coding	19:46019153_46023065_-	1.0889	0	0.772694	0.291763	0.856781	0	0	1.63645	2.16099	0	0.427104	1.30648	0.428566	0.67848	0.777615	6.77027	0	0	2.59099	0.992989	0	0	0	-0.556974	NA	-0.933623	NA	2.2908	NA	-1.56641	0.601062
ENSG00000008441	NFIX	protein_coding	19:12995608_13098796_+	1.33999	1.73297	2.06022	2.19913	1.25204	1.88626	2.11899	1.32576	1.7544	1.17068	1.44538	1.89246	2.06561	1.70466	1.83411	1.11086	1.127	0.473999	1.30954	2.17238	1.05223	1.3666	0.975846	0.185895	0.667369	-0.0819074	0.902452	-0.449712	0.310348	0.0989003	0.863525
ENSG00000008513	ST3GAL1	protein_coding	8:133454848_133571940_-	10.1615	6.8853	7.43945	25.914	16.2089	22.5451	8.85744	8.58132	8.30444	7.06854	8.66432	9.67775	8.48081	8.27997	7.32107	3.75228	2.73309	4.73872	8.44242	11.4537	7.50949	1.00608	1.50833	1.53166	5.74207e-26	0.110439	0.746649	-0.458954	0.0225474	-2.40013	7.80114e-19
ENSG00000008516	MMP25	protein_coding	16:3046681_3060726_+	0.176459	0.0519969	0.0939128	0.212764	0.104133	0.479048	0.0411702	0.159115	0	0	0.10382	0.198487	0.156263	0.123693	0	0.164571	0	0.160507	0.0449868	0.0402291	0	0	0.533793	1.43412	NA	0.727812	NA	0.925957	0.692361	3.75951	0.0569663
ENSG00000008517	IL32	protein_coding	16:3065297_3082192_+	0.553794	0.620106	0.559994	2.20352	1.22553	1.34056	0.50391	0.624203	0.576997	0.870875	1.30331	1.49502	0.588495	0.478775	0.400425	0.413189	0.239539	0.50373	0.225897	0.643896	0.234829	1.58848	2.90376	1.5837	1.22838e-07	1.24412	0.000207202	0.311319	0.614129	3.09821	1.09574e-18
ENSG00000008710	PKD1	protein_coding	16:2088710_2135898_-	0.33697	0.236914	0.377555	0.475206	0.174434	0.278186	0.452409	0.426457	0.492756	0.292179	0.340864	0.547939	0.342031	0.342571	0.398957	0.066162	0.0767125	0.107547	0.186888	0.334246	0.206115	0.0542625	0.214599	0.0863288	0.888591	-0.089407	0.904465	-1.49298	0.0117664	-0.354274	0.633065
ENSG00000008735	MAPK8IP2	protein_coding	22:50600685_50613981_+	0.0291116	0.0343132	0.0309869	0.0234008	0	0.052688	0.0815058	0.0262503	0	0.1308	0.0342559	0.130983	0.0687463	0	0	0	0	0.10592	0	0.0796426	0	0	0.117418	-0.1454	NA	1.47523	NA	1.58447	NA	1.79629	0.542441
ENSG00000008838	MED24	protein_coding	17:40019097_40061215_-	9.10641	9.01615	8.67693	11.1668	6.12257	7.9906	8.29933	9.97823	7.86456	7.29894	9.08977	10.749	9.65479	10.3895	7.97872	6.1852	4.07473	4.70713	5.63591	9.59867	4.40296	5.13041	5.47145	0.0340663	0.912718	0.179206	0.518104	-0.278518	0.179328	0.183457	0.454952
ENSG00000008853	RHOBTB2	protein_coding	8:22987417_23020199_+	3.85157	3.84133	4.57271	4.79711	2.57263	3.84926	4.0685	3.77833	3.14988	3.32793	4.30805	4.32285	3.5232	4.33164	3.12834	1.81579	1.28151	1.46295	3.0429	5.44218	2.73199	2.6223	1.96319	-0.00256965	0.996002	0.248907	0.495919	-0.640015	0.0449665	-0.236557	0.539798
ENSG00000008869	HEATR5B	protein_coding	2:36968383_37084342_-	24.7008	21.7448	25.6653	20.1483	13.7328	18.6482	24.2558	24.0933	28.1269	24.1867	19.597	24.2711	26.4837	28.563	22.495	22.9061	20.7377	17.3418	19.6996	25.9769	17.8069	8.74978	7.68977	-0.320275	0.00133081	-0.0402883	0.852407	0.277489	0.0170965	-0.922959	5.42195e-09
ENSG00000008952	SEC62	protein_coding	3:169966635_169998373_+	73.6021	57.2908	72.0352	63.4665	36.5244	55.1651	46.5216	50.8102	80.5036	46.3119	27.529	49.9966	61.4257	65.8876	45.3855	27.7249	25.5308	23.9101	49.9812	65.3324	48.0536	21.4955	25.7347	-0.262297	0.223962	-0.389576	0.07443	-0.515036	0.00418485	-0.768693	6.78983e-05
ENSG00000008988	RPS20	protein_coding	8:56067295_56074581_-	86.4707	88.908	75.2097	105.407	66.2026	98.1024	80.8654	76.6872	80.3966	55.9519	74.0919	82.0745	77.0788	92.0026	83.5093	31.7533	23.877	21.7691	59.7431	78.3024	55.4063	7.02816	8.33139	0.229178	0.217751	-0.0346541	0.923761	-1.09461	1.87591e-13	-2.62553	4.96998e-37
ENSG00000009307	CSDE1	protein_coding	1:114716913_114758676_-	150.606	126.234	142.193	136.8	98.3962	138.211	119.705	126.554	138.02	92.6048	82.1313	109.143	151.014	149.958	125.819	69.2938	50.0881	57.171	132.799	164.214	119.668	38.2457	43.7365	-0.0278399	0.833124	-0.308523	7.78139e-05	-0.646024	3.0822e-19	-1.32234	4.64369e-56
ENSG00000009335	UBE3C	protein_coding	7:157138913_157269372_+	34.1008	31.31	34.1059	42.2917	29.9198	36.2487	32.3738	33.7826	35.2787	31.2489	30.0247	39.6191	35.9229	38.6585	34.7367	28.2546	18.9246	19.9987	29.5071	39.5798	23.8012	16.6203	20.1678	0.260332	6.36767e-05	0.118742	0.198122	-0.084499	0.397058	-0.289619	0.00364735
ENSG00000009413	REV3L	protein_coding	6:111299028_111483715_-	26.1152	25.8166	26.7059	25.2392	18.6643	20.8814	14.3909	17.1576	22.5518	17.1287	11.0981	20.5668	21.5911	20.5313	16.1158	33.135	31.2499	26.1864	15.9117	20.166	12.7616	34.6277	32.5379	-0.142224	0.432478	-0.0254728	0.939617	1.27975	1.06897e-26	1.49916	1.73162e-29
ENSG00000009694	TENM1	protein_coding	X:124375903_124963817_-	0	0.0164739	0	0.0224697	0.0164959	0.0632394	0	0.0126029	0.0138688	0	0.0164464	0.0377314	0.0330054	0.0261261	0.0149717	0	0	0	0	0	0	0.128288	0.0563731	2.80497	NA	1.25186	NA	-0.646158	NA	5.65065	0.00751124
ENSG00000009724	MASP2	protein_coding	1:11026523_11047233_-	6.01285	3.28003	4.65467	3.91458	2.40466	3.50755	2.55069	3.31585	5.32543	6.4749	3.39149	6.17095	5.04598	4.55159	3.08739	5.37605	5.58851	2.89284	2.68579	3.30807	1.03017	7.06984	3.40732	-0.368406	0.449898	0.656132	0.16344	0.758388	0.0660324	1.65292	7.71022e-05
ENSG00000009765	IYD	protein_coding	6:150368892_150405969_+	0.837261	0.614765	0.61361	0.65095	0.502189	0.658297	0.717331	0.631203	0.680984	0.431687	0.387624	0.432292	0.842727	0.782533	0.36757	0.768056	0.415583	0.449452	0.54588	0.725966	0.582017	1.57479	1.60545	-0.0534978	0.925903	-0.584462	0.171115	0.355301	0.467933	1.80293	2.9022e-08
ENSG00000009780	FAM76A	protein_coding	1:27725979_27763122_+	5.21569	3.76649	3.94872	3.36583	3.16461	2.89173	3.01652	3.34513	3.82691	3.63066	3.58731	3.56965	2.68885	4.32549	3.50172	3.42558	5.24282	3.74189	2.17247	2.0432	1.52289	1.51711	1.77776	-0.313551	0.361065	0.221231	0.659668	0.858829	0.00384306	0.23145	0.684222
ENSG00000009790	TRAF3IP3	protein_coding	1:209756032_209782320_+	0.299615	0.228509	0.450234	0.170005	0.145609	0.239233	0.0657924	0.14303	0.22735	0.131979	0.145172	0.348912	0.0624294	0.115307	0.132155	0.394491	0.304932	0.320623	0.215674	0.160721	0.0166076	0.242655	0.213258	-0.672537	0.431675	0.685483	NA	2.31896	0.00236365	1.29374	0.201421
ENSG00000009830	POMT2	protein_coding	14:77274956_77320884_-	1.72866	2.00735	2.20802	2.41885	1.45085	1.25145	1.80449	1.88205	1.99486	1.8027	1.82318	1.85516	2.04109	2.48932	2.04377	1.3853	0.553866	0.978375	1.47556	2.17193	1.26694	0.82273	1.13623	-0.0876794	0.816472	0.0823538	0.868457	-0.543758	0.0868965	-0.273016	0.513195
ENSG00000009844	VTA1	protein_coding	6:142147162_142224689_+	18.7468	14.4191	17.8174	16.0451	10.0573	14.3238	17.2995	18.3358	20.1775	14.3006	11.5655	14.8319	22.521	20.5763	17.5057	7.49	9.39126	6.79536	16.2606	18.1176	15.7733	4.28574	4.614	-0.201783	0.278627	-0.325952	0.0754172	-0.724416	8.84138e-06	-1.48784	1.95551e-12
ENSG00000009950	MLXIPL	protein_coding	7:73593194_73624543_-	0.0241441	0.14229	0.077098	0.0194077	0.14248	0.0436973	0.0450651	0.043542	0.0479155	0	0.0284105	0.0217264	0.0570155	0.0225659	0	0	0	0.0878456	0	0.044035	0	0	0	-0.0524727	NA	-1.22708	NA	1.05156	NA	0.904482	0.785852
ENSG00000009954	BAZ1B	protein_coding	7:73440398_73522278_-	84.0519	58.9194	67.6647	62.2177	45.9898	65.7764	74.0711	88.0376	110.915	84.031	63.0093	89.1499	90.1003	98.5183	82.6445	70.2361	62.529	54.5285	76.6073	95.2984	81.5858	56.7441	55.4108	-0.13263	0.53262	-0.0708502	0.828648	0.0967596	0.622728	-0.170209	0.375847
ENSG00000010017	RANBP9	protein_coding	6:13621498_13711564_-	69.3013	56.1985	55.2504	49.9688	37.0522	48.2889	57.4968	61.8025	64.7781	60.5102	54.9629	72.2775	66.6886	69.4349	54.5629	57.1353	41.966	52.1941	53.7809	61.6806	47.0835	44.5269	38.294	-0.279008	0.0143277	0.155584	0.317375	0.299704	0.0151979	0.0445296	0.822091
ENSG00000010030	ETV7	protein_coding	6:36354091_36387800_-	1.12992	1.07814	0.687263	5.31985	3.81027	4.6256	0.954078	0.630727	0.854252	1.5311	1.70947	2.03356	0.825897	0.653755	0.576367	5.82101	5.35286	5.08995	0.768174	1.22667	0.608419	13.5814	8.24674	2.38672	3.03945e-15	1.24677	0.00195306	3.62393	1.24982e-24	4.1068	7.92771e-36
ENSG00000010072	SPRTN	protein_coding	1:231337104_231355023_+	5.6812	4.884	5.35369	4.79716	3.93702	4.07985	4.83991	5.02881	6.38729	5.15201	3.74121	4.80746	5.50794	6.1867	4.29906	5.83318	5.74886	3.69793	4.51788	5.48976	3.09418	8.3721	6.41184	-0.176394	0.42458	-0.12378	0.701455	0.550758	0.00519125	1.21272	4.07317e-10
ENSG00000010165	METTL13	protein_coding	1:171781664_171814023_+	7.72182	7.59814	6.97167	6.42872	3.98724	5.89587	6.94906	7.89538	7.97009	7.02149	7.4232	8.40658	8.8325	8.24809	8.01309	4.24381	2.68394	3.38645	7.41747	8.86499	5.48972	3.16413	2.50272	-0.311655	0.0701738	0.13368	0.620538	-0.653795	0.00399017	-0.913223	0.00174404
ENSG00000010219	DYRK4	protein_coding	12:4562204_4615302_+	2.27785	2.25828	2.19798	2.41282	1.48241	1.54115	2.10595	2.13075	2.1969	1.59415	1.50301	2.1647	2.48845	2.32792	2.53124	1.82658	1.47329	1.54911	1.56306	2.09663	1.32397	2.1494	1.37382	-0.173526	0.56473	-0.16201	0.697177	0.0207507	0.961816	0.52198	0.136778
ENSG00000010244	ZNF207	protein_coding	17:32350109_32381886_+	32.7551	31.7468	32.0238	33.0465	25.7833	28.5666	27.4361	32.0151	38.0567	32.0626	26.3362	36.2555	36.356	36.121	31.5296	38.0003	28.0733	28.1293	21.6129	27.7696	16.3875	45.4376	47.9987	-0.00301306	0.982471	0.0910095	0.389274	0.478941	4.92264e-13	1.55097	3.4927e-107
ENSG00000010256	UQCRC1	protein_coding	3:48599002_48610976_-	4.44121	4.6097	5.32703	6.95347	3.01204	4.46887	5.10365	4.87138	6.34731	2.82937	4.602	5.63685	4.46122	5.79268	3.97634	1.85463	0.430077	0.482354	4.52901	6.22617	3.3105	1.06475	1.3368	0.120695	0.773467	-0.178358	0.725017	-1.73422	1.99665e-05	-1.49092	0.00114898
ENSG00000010270	STARD3NL	protein_coding	7:38178222_38230671_+	22.4225	19.2362	21.4877	26.2943	18.7594	23.9829	18.873	21.6262	26.7909	18.8631	20.6652	25.6685	24.5061	27.8208	23.2968	16.4119	15.6529	14.1994	20.5502	23.1329	16.4484	9.60663	8.58591	0.265909	0.0262053	0.0954102	0.646024	-0.0868962	0.624885	-0.701786	7.6663e-05
ENSG00000010278	CD9	protein_coding	12:6199715_6238271_+	30.9995	31.4451	31.0966	49.2578	31.0067	40.8035	33.6061	30.3808	29.0203	21.9944	28.0765	34.5734	30.7606	34.5923	29.2486	9.34502	5.82393	7.06352	29.2494	43.1176	26.526	3.44892	3.40998	0.49838	0.000375602	-0.0164531	0.966308	-1.46691	8.23306e-19	-2.80894	3.63981e-30
ENSG00000010282	HHATL	protein_coding	3:42692663_42702827_-	0	0	0.0949709	0	0	0	0	0	0	0	0	0	0	0	0	0	0	0	0	0	0	0	0	-1.84379	NA	0	NA	0	NA	0	NA
ENSG00000010292	NCAPD2	protein_coding	12:6493356_6531955_+	14.9689	15.528	14.7514	13.8172	9.39038	11.5867	20.6697	19.1536	18.8742	12.5533	18.2236	18.8979	20.8639	21.0807	20.4743	6.07426	5.68234	6.19353	17.3215	24.0781	15.4826	3.65142	2.76128	-0.248222	0.219078	-0.108445	0.743463	-1.17061	9.66754e-12	-2.11912	8.4893e-21
ENSG00000010295	IFFO1	protein_coding	12:6538375_6556083_-	0.0928791	0.0625568	0.0282463	0.0319968	0.0626404	0.036021	0	0.0239286	0.0658303	0.0993593	0.124905	0.0596992	0.0783326	0.0620057	0.0568524	0.0494983	0	0.0482758	0	0.0725987	0.0125029	0.0608938	0.107033	-0.364809	NA	1.87784	NA	-0.334528	0.877448	2.08973	0.179869
ENSG00000010310	GIPR	protein_coding	19:45668244_45683724_+	0.679577	0.489501	0.683167	0.94079	0.356476	0.922455	0.704688	0.817044	0.487019	0.508894	0.399832	0.849346	0.757823	0.635157	0.687518	0.845062	0	0.54946	0.462008	0.516434	0.213457	0.173268	1.21822	0.394661	0.603493	-0.0818031	NA	0.0787084	0.942022	1.32258	0.0943377
ENSG00000010318	PHF7	protein_coding	3:52410657_52423641_+	0.541378	0.850813	0.576252	0.435176	0.248485	0.435475	0.449106	0.542408	0.447667	0.54054	0.743217	0.947272	0.355124	0.590323	0.483268	0	0.130094	0	0.0613423	0.356557	0.226731	0.55213	0.24262	-0.673309	0.316092	0.765401	NA	-2.88384	0.0597997	1.30529	0.159301
ENSG00000010319	SEMA3G	protein_coding	3:52433053_52445085_-	0.0434184	0	0	0.034901	0	0	0.0810409	0.0391509	0	0	0	0	0	0	0	0.161974	0	0	0	0	0	0.199263	0	-0.0336922	NA	-2.05357	NA	3.47368	NA	4.13448	NA
ENSG00000010322	NISCH	protein_coding	3:52455118_52493071_+	1.33012	1.34151	1.18227	1.45499	0.906323	1.35258	1.30533	1.54561	1.31986	0.944707	1.16177	1.51776	1.37623	1.47387	1.322	0.869642	0.533816	0.698487	1.00683	1.45056	0.917426	0.755187	0.995548	0.0860236	0.811904	-0.0674094	0.890543	-0.360644	0.341343	0.100264	0.837052
ENSG00000010327	STAB1	protein_coding	3:52495338_52524495_+	0	0	0	0.0111101	0	0	0	0.0124629	0	0.0414001	0	0	0	0	0	0	0	0	0	0.0252081	0	0	0	0.927895	NA	1.73577	NA	0	NA	1.06293	NA
ENSG00000010361	FUZ	protein_coding	19:49806869_49817376_-	0.0460219	0	0.146959	0.0924845	0.0814761	0.291526	0.171801	0.103746	0.182667	0.034463	0.0812314	0.207068	0.190189	0.107534	0.197194	0.257529	0.298596	0.167446	0.117329	0.0839367	0.06505	0	0	1.41367	0.265909	-0.343445	NA	1.15547	0.324445	-1.83999	0.394821
ENSG00000010379	SLC6A13	protein_coding	12:220621_262873_-	0.344406	0.243566	0.623206	0.193791	0.0812971	0.623326	0.0642838	0.372666	0.580972	0.670552	0.243159	0.247936	0.406652	0.51503	0.405819	1.54178	0.74485	0.626543	0.140486	0.251257	0.292082	1.58061	2.08368	-0.277664	0.835869	0.33868	NA	1.72506	0.0296156	3.41573	1.34383e-05
ENSG00000010404	IDS	protein_coding	X:149476990_149521096_-	26.9084	23.8287	27.817	27.9904	20.6736	28.4935	26.9093	24.5812	29.0074	23.8776	22.8771	28.6722	30.635	30.7675	24.7495	16.7304	11.1718	12.1311	18.9879	24.4313	18.2315	5.38798	6.15581	0.113685	0.391529	0.0348328	0.878666	-0.479895	3.78033e-05	-1.39029	9.57978e-17
ENSG00000010438	PRSS3	protein_coding	9:33750466_33799231_+	6.43639	4.78049	5.81866	8.78833	6.13969	8.45747	1.81027	3.57767	2.53719	3.82945	2.38625	5.39519	3.12315	3.7907	3.49454	1.31568	1.14411	0.320797	1.34869	2.65333	1.66166	0.809287	0.711244	0.59409	0.0810571	0.66661	0.13926	-1.32013	0.0603074	-0.866947	0.396665
ENSG00000010539	ZNF200	protein_coding	16:3222325_3236221_-	1.92787	2.11857	2.03663	2.33035	1.50551	1.91511	2.09681	2.49648	2.83353	2.47486	2.21737	3.30009	2.78976	2.35731	1.98749	4.54231	3.94998	2.10958	2.17293	2.26037	1.37956	12.44	12.1022	0.0568889	0.855114	0.237626	0.344438	1.18629	1.68488e-11	3.11848	2.33572e-83
ENSG00000010626	LRRC23	protein_coding	12:6873569_6914243_+	1.04599	1.46406	0.59148	0.998453	1.15738	1.12403	1.22023	0.825288	1.23253	0.832237	1.1539	0.853013	1.08066	0.977623	0.735305	0.609706	0.565546	0.475718	0.933339	1.10291	0.554426	0	0.263681	0.226345	0.744809	-0.0628144	NA	-0.131581	0.88186	-2.16382	0.0964152
ENSG00000010671	BTK	protein_coding	X:101349447_101390796_-	0	0.0391099	0	0	0	0	0	0	0	0	0	0	0	0	0	0	0	0	0	0	0	0.152281	0	-0.99546	NA	0	NA	0	NA	4.15762	NA
ENSG00000010704	HFE	protein_coding	6:26087281_26098343_+	2.61815	3.08595	2.5778	2.49039	1.39053	2.29027	3.2986	3.50188	4.09177	2.32001	2.74704	3.00389	4.63702	3.50739	3.06164	6.02305	2.45366	3.5722	3.00365	3.42215	2.69325	32.6426	33.088	-0.283975	0.251018	-0.293069	0.284945	0.735738	0.000409266	3.874	1.76397e-120
ENSG00000010803	SCMH1	protein_coding	1:41027200_41242154_-	7.14046	7.93926	6.64653	8.15645	6.7898	6.20001	6.39409	8.99325	7.94594	7.83659	6.08907	8.84477	9.0454	10.0781	7.0295	6.14717	4.62657	5.78498	5.68969	8.22511	3.94993	3.31682	5.7134	0.0998458	0.724571	0.0878465	0.819903	-0.0221056	0.946305	0.0879846	0.802645
ENSG00000010810	FYN	protein_coding	6:111660332_111873452_-	9.06146	7.69541	8.97999	9.65016	7.27868	8.45298	8.28783	9.69823	10.0033	6.28067	6.85044	8.19851	9.02926	10.0062	8.24445	6.74855	6.04636	5.445	6.54053	8.12837	5.47033	12.2269	12.1386	0.116715	0.342099	-0.257665	0.0214587	0.0380148	0.833538	1.30889	8.05569e-31
ENSG00000010818	HIVEP2	protein_coding	6:142751467_142945201_-	13.6703	10.225	13.7183	62.4307	42.5914	64.4753	13.2722	13.9456	15.6815	14.3502	12.5089	17.1804	16.6027	17.5119	12.6441	47.6816	40.2143	36.9315	14.3394	18.902	13.0323	251.36	244.067	2.30762	3.57957e-142	0.16498	0.302592	2.0519	4.63065e-103	4.45325	0
ENSG00000010932	FMO1	protein_coding	1:171248471_171285978_+	0.171908	0.0405249	0.109789	0.193459	0.040579	0.217791	0.192521	0.12401	0.170582	0.0514927	0.0404572	0.185634	0.162383	0.192806	0.0368295	0.256524	0	0	0.0350614	0.313534	0	0.15779	0	0.607694	NA	-0.681726	NA	0.0220014	0.993244	-0.0270016	0.997085
ENSG00000011007	TCEB3	protein_coding	1:23743155_23762059_+	18.4105	16.0497	17.7182	23.1677	16.1406	23.2604	16.7426	17.5292	16.8093	16.165	17.8224	22.7863	17.1889	18.1417	14.2081	16.3474	14.3747	12.6265	15.2955	20.195	12.0274	10.9328	11.5062	0.39907	0.000134461	0.279329	0.0273467	0.431921	0.000707887	-0.0392467	0.861823
ENSG00000011009	LYPLA2	protein_coding	1:23790970_23795539_+	2.00806	2.41516	2.22466	3.65653	2.32165	1.9655	2.71544	2.18023	2.27722	1.65716	2.79691	2.87643	2.12905	2.52794	2.41442	1.52881	0.354519	0.447314	1.79702	3.92399	1.93083	0	0.661166	0.385152	0.403057	0.167381	0.825824	-0.98571	0.0903198	-2.38982	0.0066517
ENSG00000011021	CLCN6	protein_coding	1:11806096_11843144_+	3.14732	2.79496	3.1206	2.47793	2.23895	1.98977	1.9917	2.99348	2.5241	2.74426	2.30833	3.6857	3.18163	2.96174	2.07826	3.05592	1.67837	1.09806	2.06642	2.90942	1.44224	2.37439	2.60842	-0.29696	0.255837	0.341985	0.244528	0.123372	0.741165	0.690197	0.0235239
ENSG00000011028	MRC2	protein_coding	17:62627401_62693597_+	0	0.165886	0	0	0	0	0.0820911	0.0158633	0	0	0	0	0	0.032885	0	0.065629	0.0760946	0	0	0.0160429	0	0	0	-4.09202	NA	-3.08113	NA	2.75255	NA	1.63517	0.773596
ENSG00000011083	SLC6A7	protein_coding	5:150189957_150222788_+	0	0.0605285	0	0.206396	0	0.0464708	0.0479254	0	0	0	0	0	0.121268	0	0	0	0	0	0	0	0	0	0	2.06029	NA	-0.517202	NA	0.578118	NA	0	NA
ENSG00000011105	TSPAN9	protein_coding	12:3077355_3286564_+	0.309884	0.304377	0.247384	0.373641	0.426697	0.350529	0.313301	0.372568	0.461239	0.425431	0.546963	0.487995	0.426872	0.72407	0.525581	0.289008	0.223396	0.187913	0.263342	0.753572	0.438008	0	0.208313	0.550726	0.451912	0.494144	NA	-0.652944	0.489368	-1.67737	0.219576
ENSG00000011114	BTBD7	protein_coding	14:93237550_93333092_-	19.5131	17.6365	20.1425	18.207	13.3797	16.6009	15.9681	16.7024	18.7554	17.0281	15.722	20.5224	19.1779	19.1214	16.219	19.2983	16.5051	16.5955	16.2004	19.2756	12.4434	14.4489	14.6728	-0.11176	0.126343	0.179901	0.0115459	0.570101	1.10867e-17	0.31716	0.000243509
ENSG00000011132	APBA3	protein_coding	19:3750819_3761699_-	0.0975222	0.201157	0.285462	0.176381	0.115101	0.33094	0.182026	0.197858	0.145155	0.109543	0.172133	0.175514	0.230296	0.205082	0.470094	0	0.210912	0.0887061	0.1989	0.155632	0.0229739	0.559457	0.49168	0.241602	0.858289	-0.0655686	NA	-1.05632	0.457158	2.55553	0.00493722
ENSG00000011143	MKS1	protein_coding	17:58205437_58219605_-	1.06234	0.688684	0.904617	0.640455	0.438839	0.40857	0.966647	0.790287	0.816959	0.676193	0.906294	0.932064	0.84668	1.01772	0.739682	0.594463	0	0.483151	0.460419	0.532823	0.450472	0.609433	0	-0.703573	0.131701	0.0983815	NA	-0.601228	0.412222	-0.303534	0.782358
ENSG00000011198	ABHD5	protein_coding	3:43690113_43734371_+	13.035	9.78237	10.497	10.2425	6.74157	7.90804	8.4745	11.2256	14.63	12.7955	9.47879	11.5541	10.03	12.5937	9.77938	9.65267	6.33505	5.50646	8.2146	10.952	8.64869	6.94569	3.74131	-0.286256	0.255611	0.121924	0.769403	0.020879	0.956255	-0.377698	0.265774
ENSG00000011201	ANOS1	protein_coding	X:8528874_8732186_-	1.57169	2.24666	1.17461	1.39777	0.986696	1.33149	1.9037	1.89967	2.09048	1.35223	1.45593	1.50459	2.48749	2.06279	1.79105	1.37225	0.433929	1.09502	2.5235	2.83602	2.20576	0.920817	1.48365	-0.286203	0.513718	-0.321302	0.534998	-0.475459	0.35807	-0.61668	0.243229
ENSG00000011243	AKAP8L	protein_coding	19:15380048_15419141_-	1.36422	1.44944	1.30894	1.93064	0.952469	1.4084	1.82906	1.81922	1.2965	1.41007	1.46963	1.55614	1.33854	1.92155	1.42019	2.36544	1.74532	1.11855	1.0189	2.31291	1.12256	2.29273	3.87495	0.183343	0.694488	-0.0394439	0.961109	0.76417	0.0279206	1.53991	2.15071e-06
ENSG00000011258	MBTD1	protein_coding	17:51177425_51260163_-	21.7719	20.8145	22.5792	15.5145	13.1143	13.989	21.8338	25.7965	28.853	22.6387	17.8294	26.4904	29.5192	27.9859	23.0322	20.1202	14.278	16.7355	22.1839	28.3915	17.1843	12.4175	11.5679	-0.47236	1.62272e-09	-0.0649397	0.682973	-0.0245711	0.861181	-0.45971	0.000107894
ENSG00000011260	UTP18	protein_coding	17:51260528_51297936_+	24.6543	22.3791	21.5369	24.966	17.392	20.6692	25.6005	28.1082	35.4307	23.0882	27.4769	30.0398	29.7124	32.2069	28.5952	24.5263	17.6508	16.4969	25.4306	28.4782	19.8138	10.1443	13.2587	0.0135235	0.957954	0.000503985	0.999016	-0.00943092	0.968603	-0.618946	0.00242659
ENSG00000011275	RNF216	protein_coding	7:5620047_5781739_-	37.1042	34.8336	36.515	40.779	31.7046	33.184	30.8207	31.9116	29.4328	29.7349	30.4349	37.2354	31.2308	35.4495	27.7292	27.4409	22.9005	22.1842	23.5877	30.314	18.913	21.3105	25.7302	0.103076	0.423152	0.204359	0.0913183	0.247499	0.0259802	0.410784	0.000579313
ENSG00000011295	TTC19	protein_coding	17:15999380_16045015_+	16.6093	14.0963	17.092	17.2154	13.9524	16.4566	13.0184	14.5149	18.182	12.482	9.94601	15.8858	16.4241	15.3763	13.7818	9.70215	5.88032	6.88184	10.7091	14.1582	10.1184	7.59549	7.9468	0.13788	0.307702	-0.126639	0.472706	-0.396301	0.00406019	-0.141776	0.456474
ENSG00000011304	PTBP1	protein_coding	19:797075_812327_+	10.5628	9.98313	10.0402	14.7942	7.88848	9.67224	9.975	8.971	8.27981	6.37385	11.3621	10.4468	9.52278	10.3419	8.80375	4.32048	4.04377	3.45225	8.12496	12.33	8.25724	2.62555	3.71447	0.195423	0.52398	0.185909	0.647256	-0.651238	0.00644424	-1.14146	1.54564e-05
ENSG00000011332	DPF1	protein_coding	19:38211006_38229714_-	0.216142	0.254761	0.313725	0.26851	0.20872	0.160031	0.238391	0.230334	0.233972	0.205998	0.16185	0.176817	0.162404	0.202014	0.0841929	0.0733022	0.169983	0	0.160302	0.286697	0.111094	0	0.0792529	-0.166591	0.87077	-0.262853	NA	-0.342035	0.82496	-1.66566	0.391958
ENSG00000011347	SYT7	protein_coding	11:61515313_61581148_-	0.0576835	0.407941	0.337696	0.440494	0.306365	0.391497	0.296084	0.286077	0.257573	0.259174	0.169692	0.596936	0.272436	0.404348	0.247161	0	0	0.104938	0.441179	0.447124	0.271778	0.661827	0.23266	0.649771	0.483239	0.40041	NA	-2.30307	0.166018	0.639416	0.539712
ENSG00000011376	LARS2	protein_coding	3:45388506_45549421_+	9.01561	8.54965	9.56511	8.99387	6.4468	6.80317	9.94865	10.4068	10.4322	6.99315	10.2977	11.1519	9.60481	10.7044	8.74522	7.44966	5.58905	6.30404	8.56495	11.1406	6.6414	4.3128	4.501	-0.150877	0.472918	0.0246286	0.948609	0.0391211	0.886592	-0.537063	0.0312766
ENSG00000011405	PIK3C2A	protein_coding	11:17077730_17207983_-	93.5391	89.3036	102.866	82.1307	58.6506	75.5615	67.8142	70.3603	101.822	70.0929	50.6318	77.9489	97.4033	89.6972	72.135	104.302	79.6863	82.8144	95.3883	114.199	76.7667	69.2551	78.5328	-0.264864	0.0216285	-0.138965	0.40608	0.673951	8.3085e-12	0.0756775	0.612841
ENSG00000011422	PLAUR	protein_coding	19:43646095_43670547_-	5.16643	5.34527	5.68254	27.594	18.4963	23.2724	5.33055	5.02097	5.35441	5.63129	6.07937	8.62666	6.47297	6.19686	5.68799	12.2066	8.44219	9.08547	4.97587	7.48586	5.13882	45.0502	65.6402	2.23264	1.0566e-72	0.501779	0.00275055	1.31938	4.32311e-18	3.68524	9.26425e-163
ENSG00000011426	ANLN	protein_coding	7:36389806_36453791_+	213.48	191.647	211.569	154.044	107.153	141.06	193.259	199.843	253.161	167.778	135.358	193.653	252.407	243.981	201.464	127.879	93.1152	103.816	231.248	295.819	195.887	67.9788	56.6144	-0.48131	1.81415e-12	-0.248939	0.0022238	-0.474763	2.91253e-11	-1.50435	2.90772e-74
ENSG00000011451	WIZ	protein_coding	19:15419980_15449951_-	2.05051	2.2136	2.1826	3.35815	2.14871	1.99431	2.73635	2.31554	2.2819	1.98037	2.79621	3.29375	2.62476	2.48964	2.01175	1.35832	1.57493	0.976151	1.28981	2.14952	1.1196	1.31924	1.93236	0.34843	0.231818	0.265693	0.4903	-0.249834	0.531287	0.574716	0.125716
ENSG00000011454	RABGAP1	protein_coding	9:122940833_123104866_+	14.989	13.5552	12.4651	11.8655	8.17296	10.1849	14.2504	16.2506	20.0399	15.5697	10.9539	16.4697	17.8844	17.827	14.4224	18.639	14.9383	13.3948	13.5512	18.353	10.8203	18.0222	18.6673	-0.305574	0.00558019	-0.105066	0.557686	0.531002	7.28506e-07	0.825006	1.81623e-12
ENSG00000011465	DCN	protein_coding	12:91140484_91183123_-	0	0	0	0	0	0	0.0137544	0	0	0	0	0	0	0.0137747	0	0	0	0	0	0	0	0	0.118888	0	NA	-0.517201	NA	1.55008	NA	4.90868	NA
ENSG00000011478	QPCTL	protein_coding	19:45692483_45703989_+	1.34383	2.79519	1.8511	2.22396	0.746379	1.43067	1.91809	1.7107	0.705949	0.710338	0.651121	1.20927	0.840021	1.47763	0.50806	0.294894	0.341919	0	0.967338	2.16259	1.11732	0.362784	0.318834	-0.335546	0.723346	-0.661265	NA	-1.57739	0.307364	-1.58618	0.273309
ENSG00000011485	PPP5C	protein_coding	19:46346994_46392981_+	4.46415	3.65104	3.55571	5.60234	2.99283	4.12219	4.47795	4.10753	3.76676	2.6607	4.80632	4.33141	5.18134	5.54895	4.29403	1.52942	1.24788	1.04968	3.54592	5.12332	3.03333	0.487801	1.04114	0.244615	0.424821	0.0730854	0.890036	-1.35093	1.24809e-06	-1.86898	1.12217e-06
ENSG00000011523	CEP68	protein_coding	2:65056366_65087004_+	8.10711	8.2516	9.36031	8.18811	7.11441	6.40422	8.52734	9.56357	9.91847	9.39923	6.55433	11.2777	10.7886	11.036	8.84778	9.53571	6.76581	7.14866	7.37256	9.79362	4.33198	9.36729	10.6945	-0.100925	0.662111	0.074652	0.820757	0.238337	0.21396	0.967316	2.05711e-08
ENSG00000011566	MAP4K3	protein_coding	2:39249266_39437312_-	27.1042	21.3325	25.7949	22.1923	15.7233	19.2135	17.1974	20.3899	25.8079	21.7898	16.1402	24.8239	26.4664	24.9434	17.8381	33.5136	29.3803	23.7571	18.0766	24.0575	15.4647	39.1173	45.5138	-0.239412	0.0712324	0.116529	0.571062	0.959372	3.317e-18	1.59226	6.08114e-41
ENSG00000011590	ZBTB32	protein_coding	19:35704527_35717038_+	2.13573	1.06796	1.65331	1.40462	0.305539	0.585661	1.02679	0.817011	0.642196	0.387713	0.533087	0.931816	0.687744	1.39124	0.277307	0	1.11975	1.17737	0.593986	1.00332	1.03675	1.4851	2.08829	-0.963614	0.23374	-0.304134	NA	0.640834	0.539562	1.4419	0.082058
ENSG00000011638	TMEM159	protein_coding	16:21158377_21180616_+	3.13937	3.24804	3.75002	5.97234	4.07577	4.1351	5.85967	4.46639	4.70733	3.65693	4.26876	4.95947	5.68371	5.18369	4.8575	2.99295	2.56494	1.7768	3.16586	4.67601	3.58277	1.28069	3.09522	0.618684	0.0106646	-0.0988615	0.843212	-0.487978	0.150092	-0.335129	0.443456
ENSG00000012048	BRCA1	protein_coding	17:43044295_43170245_-	40.5007	56.2448	39.3901	47.6198	27.0251	50.3358	39.8367	41.892	41.1382	42.3459	36.747	64.2891	45.0667	57.2045	38.8082	170.75	122.369	147.149	31.4287	44.9336	31.9332	169.047	139.688	-0.0154142	0.967517	0.323907	0.220931	2.27716	5.78255e-43	2.54401	2.29464e-43
ENSG00000012061	ERCC1	protein_coding	19:45407333_45478828_-	2.20674	1.95721	1.93028	3.44232	2.24349	2.39238	2.69157	2.56119	2.68836	1.66886	2.44243	2.59527	1.98643	2.47091	2.083	0.815082	1.22858	0.476971	2.20581	2.76951	1.52354	0.802183	0.264375	0.539098	0.0252134	-0.104273	0.8321	-0.791901	0.0401752	-1.60394	0.00227155
ENSG00000012124	CD22	protein_coding	19:35319261_35347355_+	0.0938752	0.173876	0.199845	0.12936	0.15828	0.388345	0.100125	0.108834	0.0266145	0.100425	0.157805	0.16895	0.0950072	0.125341	0.0861932	0	0.290036	0	0.0410276	0.134525	0.101096	0.184641	0.270453	0.689287	0.520565	0.96394	NA	0.479047	0.734551	1.75102	0.0892274
ENSG00000012171	SEMA3B	protein_coding	3:50267558_50277546_+	0.340691	0.133855	0.107448	0.45643	0.134034	0.342557	0.282624	0.136536	0.175292	0.09449	0.0742395	0.158966	0.23838	0.129727	0.175715	0	0	0.04591	0.180147	0.379724	0.202133	0.115819	0.0508939	0.78729	0.317923	-0.750824	NA	-2.72375	0.0893955	-1.16312	0.362129
ENSG00000012174	MBTPS2	protein_coding	X:21839636_21885424_+	24.1461	20.5701	23.2894	18.5719	13.5883	20.2005	17.2108	19.8469	23.0035	16.5016	12.1988	17.6498	21.1596	21.7887	15.9042	13.3125	7.436	10.2353	17	20.6654	17.6232	3.34717	5.25299	-0.237538	0.161339	-0.244739	0.21945	-0.294719	0.102637	-1.66445	1.55614e-14
ENSG00000012211	PRICKLE3	protein_coding	X:49175264_49186528_-	1.19831	0.96852	0.692418	1.98153	0.969814	1.17734	0.79881	0.710066	1.15509	1.23064	1.04748	1.04751	1.25319	1.02399	0.990229	0.510897	0.444275	0.747419	0.87286	0.936659	0.871081	0	1.38093	0.654086	0.170627	0.45566	0.506382	-0.295265	0.707637	0.119993	0.898133
ENSG00000012232	EXTL3	protein_coding	8:28600469_28755599_+	5.18872	5.00385	5.10015	7.44368	4.71753	6.57135	7.00874	6.71589	6.74995	4.68493	6.091	6.60161	6.85934	6.05615	5.49165	3.61201	1.98662	2.84534	5.24066	7.73147	4.25772	1.76603	2.05275	0.423759	0.00413233	-0.103635	0.716497	-0.494348	0.00728424	-1.11886	7.38642e-07
ENSG00000012504	NR1H4	protein_coding	12:100473708_100564413_+	2.04038	1.32518	2.65937	1.9079	1.03207	1.58263	3.65295	3.75477	5.33017	2.36983	1.81295	2.77284	6.63745	5.79887	4.28208	2.48545	2.16135	2.27256	4.45868	5.39214	3.17828	1.33772	2.51927	-0.27307	0.495299	-0.741388	0.0093035	-0.636813	0.0678942	-0.693643	0.11456
ENSG00000012660	ELOVL5	protein_coding	6:53267398_53349179_-	43.1379	36.9467	40.7054	52.9613	34.6706	49.3025	36.4418	40.244	39.3392	31.1633	30.5618	34.0903	50.723	48.326	45.026	32.1855	22.5974	23.027	48.4964	56.6255	41.4087	16.0299	20.1084	0.313693	0.0029378	-0.142702	0.369722	-0.270939	0.0253563	-0.993297	4.72026e-14
ENSG00000012779	ALOX5	protein_coding	10:45374176_45446119_+	3.01136	2.7369	2.89639	4.37462	2.39799	4.5965	3.04739	3.56598	3.49214	2.82557	2.39079	3.55868	3.4271	3.28926	2.87598	2.03024	0.470797	0.924044	1.99793	4.40042	1.7436	0.333018	0.878021	0.527846	0.0716174	-0.0804678	0.893851	-0.847943	0.05044	-1.6398	0.00936619
ENSG00000012822	CALCOCO1	protein_coding	12:53708517_53727745_-	1.97925	1.74097	1.98097	1.78095	0.784483	1.35	1.99878	2.22424	2.41833	2.0573	2.60709	2.0336	2.37185	2.47111	1.55057	1.10204	0.574999	0.591152	1.38575	1.58941	1.26657	0.745662	1.01278	-0.41397	0.161989	0.165051	0.728973	-0.862282	0.0141295	-0.242025	0.620713
ENSG00000012963	UBR7	protein_coding	14:93207056_93229215_+	9.35041	7.29638	8.47826	8.21209	6.89739	6.85535	7.35273	6.94808	7.94666	5.1218	5.85791	7.55713	9.86476	11.0454	9.27418	4.52174	4.86831	2.83504	6.57756	8.40841	5.79238	0.397338	0.174601	-0.0585061	0.833051	-0.126956	0.696531	-0.701098	0.00302503	-4.18783	3.49013e-06
ENSG00000012983	MAP4K5	protein_coding	14:50418501_50561126_-	30.3539	30.2694	32.7311	25.2378	20.0424	24.0889	19.664	20.6548	26.6005	23.4332	17.601	25.1368	27.9329	25.991	19.8218	24.4372	20.3031	20.2662	22.5294	28.8408	16.4146	34.8502	40.5571	-0.28732	0.00532783	0.114323	0.49895	0.453573	1.7223e-05	1.20125	4.75915e-30
ENSG00000013016	EHD3	protein_coding	2:31234337_31269447_+	0.169113	0.66443	0.540019	0.181251	0.864913	0.153035	0.263042	0.203321	0.391551	0	0.464324	0.557989	0.199677	0.474175	0.0603842	0.210293	0	0	0.0574853	0.257029	0.0531186	0	0.45473	0.0234097	0.992225	0.421208	NA	-0.973435	0.681814	1.45908	0.481727
ENSG00000013275	PSMC4	protein_coding	19:39971005_39981441_+	69.8137	66.5993	58.2139	84.6772	56.1136	78.7831	72.8874	72.899	74.1571	57.7089	73.5574	70.2332	73.5034	80.3527	74.7842	24.7304	20.6095	25.4387	60.2085	75.3774	56.6598	19.7279	14.4135	0.302862	0.100468	0.016877	0.969064	-1.06265	7.48814e-11	-1.47805	5.45187e-14
ENSG00000013288	MAN2B2	protein_coding	4:6575175_6623362_+	10.1741	10.1511	9.85575	13.6483	7.79464	10.4182	12.4101	10.9043	10.0513	6.91702	10.7642	12.5082	12.1446	12.783	10.7789	4.99404	3.08822	4.62716	10.1022	13.4693	8.97738	0.921563	1.25987	0.199618	0.439394	-0.0233553	0.963884	-0.859475	7.13538e-05	-2.85654	2.04314e-15
ENSG00000013293	SLC7A14	protein_coding	3:170459584_170586074_-	0	0.0291253	0	0.0595885	0	0.022361	0.0461219	0.089126	0.0490391	0	0.0581534	0.0444718	0.0583524	0.04619	0.0264695	0	0	0	0	0.0676013	0	0.567021	0.0996657	1.6826	NA	-0.647533	NA	-0.646874	0.807514	4.42119	0.00879567
ENSG00000013297	CLDN11	protein_coding	3:170418865_170860380_+	0.237146	0.155288	0.196329	0.232987	0.34209	0.500735	0.393454	0.356396	0.496779	0.473559	0.186034	0.142267	0.248895	0.418663	0.338707	0.294894	0.341919	0.0958702	0.268705	0.432518	0.173806	0.362784	0.425112	1.0154	0.199884	-0.565521	NA	0.118232	0.924644	0.917254	0.339794
ENSG00000013306	SLC25A39	protein_coding	17:44319625_44324870_-	8.32235	7.93097	8.3637	12.6679	6.47865	9.85458	10.5555	9.06113	8.03851	6.92825	10.965	9.95879	10.7673	10.2815	9.57875	4.21114	2.4892	4.26819	7.13259	11.0005	7.52935	1.52371	3.66025	0.3512	0.233387	0.144023	0.772769	-0.851275	0.00143882	-1.26111	7.46403e-05
ENSG00000013364	MVP	protein_coding	16:29820394_29848039_+	3.9658	4.434	4.366	6.13886	3.28983	4.71668	7.27532	6.17118	4.69976	4.27644	7.33321	6.26051	6.71614	6.5024	5.43764	2.53621	1.56834	1.23679	4.41396	7.481	4.50576	2.49607	3.01631	0.26639	0.467248	0.109439	0.850202	-1.19215	0.000163394	-0.523614	0.162641
ENSG00000013374	NUB1	protein_coding	7:151341699_151378449_+	15.8659	16.1718	16.6475	34.9019	26.1893	30.9121	20.0236	19.1432	20.1135	14.4179	17.6397	21.6952	22.2001	21.5836	20.8663	19.273	14.287	17.7698	17.6478	23.8909	14.9771	15.8067	16.2829	1.05674	1.81125e-25	-0.0119145	0.969634	0.293121	0.0330359	0.222827	0.182178
ENSG00000013375	PGM3	protein_coding	6:83161150_83193936_-	16.0655	12.9532	16.0338	15.7925	10.8184	13.9138	13.3069	13.9384	17.8486	12.8916	8.31174	13.5994	18.7751	16.4893	12.8454	8.33422	6.18162	6.45489	13.6023	17.991	11.7177	5.42801	7.22189	-0.0161937	0.946794	-0.249834	0.117486	-0.565255	6.12393e-05	-0.734829	9.27592e-06
ENSG00000013392	RWDD2A	protein_coding	6:83193379_83198932_+	5.37468	3.29091	3.86347	5.21807	4.69582	5.05321	2.86626	4.15407	3.60165	2.61349	2.95687	4.08276	4.94499	4.50146	3.96284	2.34356	0.603838	3.30153	2.6337	3.56457	2.23632	6.7272	3.09688	0.39502	0.254232	-0.000867007	0.999016	-0.432177	0.397799	1.23782	0.00145861
ENSG00000013441	CLK1	protein_coding	2:200853009_200864744_-	15.0074	14.1872	16.7289	13.9122	10.0665	12.3145	8.42489	9.40177	14.2069	11.8553	7.08175	12.556	15.5925	17.0717	12.2776	26.956	24.1248	21.1298	12.2941	13.5632	10.5655	51.9856	52.2587	-0.2019	0.318118	0.10626	0.746063	1.32265	2.05009e-20	2.53459	1.37699e-62
ENSG00000013503	POLR3B	protein_coding	12:106357658_106510198_+	31.8885	22.7586	29.3606	21.7695	15.0447	19.8935	21.7643	23.9682	26.8733	22.5336	21.6387	26.3637	26.6475	25.7026	20.1013	19.6449	18.2583	15.0541	21.4804	22.6388	17.9977	4.98696	3.37139	-0.428344	0.000739662	0.0924171	0.715893	0.175925	0.318026	-1.8925	3.36782e-14
ENSG00000013523	ANGEL1	protein_coding	14:76786178_76826246_-	4.42586	4.19448	3.91519	4.61532	2.08239	2.81439	3.99092	4.07175	4.36204	4.12043	4.0819	4.87072	3.91933	5.08686	4.1003	1.78495	1.55219	1.84967	3.17155	3.95423	1.94436	2.19588	2.65355	-0.269595	0.323085	0.20294	0.576454	-0.713838	0.0263803	0.154787	0.721718
ENSG00000013561	RNF14	protein_coding	5:141958328_141990291_+	9.2178	8.23703	8.48816	7.61633	5.79387	6.80896	8.36249	8.19582	8.44472	7.51265	7.08816	10.1467	8.83358	9.67715	7.71555	6.63754	3.80164	5.84965	6.71118	7.60441	5.11059	6.19801	4.23666	-0.222585	0.104741	0.109196	0.607583	-0.052633	0.8111	0.124013	0.600098
ENSG00000013563	DNASE1L1	protein_coding	X:154401238_154412112_-	0.572565	0.449913	0.377278	0.635578	0.514873	0.345421	0.53435	0.467119	0.40582	0.367508	0.834156	0.588837	0.257542	0.53514	0.37968	0.305139	0.353798	0	0.305844	0.522135	0.462456	0.125129	0.32991	0.228116	0.802265	0.496603	NA	-0.281362	0.810275	-0.458295	0.712612
ENSG00000013573	DDX11	protein_coding	12:31073845_31104791_+	1.63203	1.82435	1.88286	1.37959	0.832617	1.00999	1.69998	1.64252	1.76571	1.26155	1.43722	1.80971	2.00159	1.99772	1.89485	0.94271	0.910866	0.996046	1.29922	2.0932	1.09139	0.57987	0.552088	-0.591152	0.00139291	-0.0473648	0.910417	-0.425079	0.124223	-0.937979	0.0105583
ENSG00000013583	HEBP1	protein_coding	12:12974864_13000273_-	12.6736	9.95868	10.2385	14.1579	10.2788	13.2919	13.7686	13.9479	15.6068	9.92848	9.78909	13.393	18.5708	19.4382	14.4113	8.72845	3.65456	7.09406	14.7136	17.1285	10.1663	2.08792	3.14568	0.334742	0.0413897	-0.256037	0.208414	-0.78237	0.000292382	-1.94753	1.64386e-07
ENSG00000013588	GPRC5A	protein_coding	12:12890782_12917937_+	273.729	274.644	267.966	319.709	222.293	277.22	384.583	342.545	355.255	245.4	325.321	327.673	397.958	400.319	334.365	145.855	97.6376	104.883	345.591	452.761	330.351	79.8179	76.6843	0.136711	0.444611	-0.133644	0.555035	-1.0832	3.08634e-20	-1.82604	4.10205e-44
ENSG00000013619	MAMLD1	protein_coding	X:150361422_150514178_+	0.129156	0.18268	0.164972	0.373752	0.274387	0.233755	0.0241072	0.0232924	0.025632	0.038687	0.0911876	0.162713	0.0609998	0.120714	0.138352	0.0963645	0	0.187969	0.0526839	0.0942245	0	0	0	1.02453	NA	2.1797	NA	0.488896	0.777799	-0.757904	0.765096
ENSG00000013725	CD6	protein_coding	11:60971680_61020377_+	0.0231598	0.0272979	0.0246517	0.0558497	0	0	0.021614	0.0208835	0	0	0.0545046	0	0.0273456	0.0649379	0	0	0	0.0842645	0	0.0211199	0	0.106289	0	-0.318807	NA	0.536423	NA	0.745197	NA	3.11677	0.326952
ENSG00000013810	TACC3	protein_coding	4:1721490_1745176_+	7.34192	6.98872	7.79508	9.56219	5.11144	5.50016	8.13553	9.55335	8.8161	5.67887	8.72678	9.23273	8.71276	9.41573	7.36688	2.63492	1.44715	2.56984	8.37793	13.6278	6.06011	1.45016	0.824659	-0.0156884	0.969807	-0.0271889	0.962498	-1.3005	1.27726e-07	-2.56819	1.1174e-13
ENSG00000014123	UFL1	protein_coding	6:96521595_96555276_+	65.9757	60.7901	63.5121	42.1305	27.9982	37.5798	42.5588	45.1971	62.4204	48.9036	35.8614	52.6388	65.0483	58.4809	46.1586	52.4732	39.112	46.7094	53.3914	65.0511	43.2871	24.3357	39.6231	-0.687799	2.41136e-09	0.00519177	0.988781	0.341915	0.0125249	-0.299786	0.0768795
ENSG00000014138	POLA2	protein_coding	11:65261762_65305589_+	11.7716	11.1241	10.428	13.1731	9.14124	10.1883	9.95675	9.66647	9.61948	8.14289	9.17415	12.693	12.4154	12.752	11.1812	6.88854	3.66072	3.07927	9.44132	13.7518	7.34665	2.5894	2.58603	0.0978596	0.634682	0.161079	0.48215	-0.802593	7.9671e-06	-1.50978	3.3029e-09
ENSG00000014164	ZC3H3	protein_coding	8:143437655_143541453_-	1.84424	2.33478	2.39927	2.91	2.01543	2.53426	2.67734	2.46366	2.7789	2.04598	2.2505	2.21276	1.9356	2.10673	1.68287	1.01926	0.590896	0.745563	2.02001	2.36698	1.35165	2.19434	4.1325	0.323249	0.468781	-0.158398	0.825485	-0.649974	0.38957	1.20311	0.0079432
ENSG00000014216	CAPN1	protein_coding	11:65180566_65212006_+	2.1301	1.84459	1.92799	3.31964	1.57342	2.12428	1.92031	1.8162	1.99863	1.17191	2.45535	2.12543	2.5493	2.61385	1.76952	0.973027	0.814805	0.896274	1.68457	2.90711	1.84335	0.199506	0.759791	0.364791	0.2938	0.156619	0.791831	-0.729964	0.0494383	-1.66779	0.000511097
ENSG00000014257	ACPP	protein_coding	3:132317367_132368298_+	3.12008	3.10156	3.20103	2.32672	1.55285	3.0956	5.26235	5.83022	5.25949	4.84178	4.24647	4.9726	4.74924	5.05933	4.10731	2.66448	4.06496	2.87222	3.29677	4.07937	2.86923	1.89773	1.66782	-0.290023	0.349695	-0.0967998	0.836204	0.0819505	0.836205	-0.497477	0.271797
ENSG00000014641	MDH1	protein_coding	2:63588609_63607197_+	49.7649	43.8447	46.2084	46.5651	36.2408	44.7311	46.5994	48.4916	57.3991	29.0866	28.5908	34.677	54.9756	58.8301	51.2186	17.0473	10.9676	11.4559	45.0657	53.8177	37.4415	3.70845	4.83258	0.00815408	0.95868	-0.588953	6.54583e-15	-1.44407	3.86035e-46	-2.95904	2.98675e-56
ENSG00000014824	SLC30A9	protein_coding	4:41990472_42090457_+	32.3452	24.2032	27.3349	30.5507	18.4652	24.7993	23.5824	24.7344	32.0191	21.0805	16.0782	22.2756	31.9627	29.8462	23.8705	14.3032	10.4624	11.2348	24.0366	30.3176	20.6831	7.43993	8.09541	-0.0541649	0.767074	-0.302989	0.0198008	-0.620726	1.13509e-06	-1.24005	3.09242e-14
ENSG00000014914	MTMR11	protein_coding	1:149928651_149936898_-	3.023	4.15233	3.04038	2.90833	1.68562	2.1971	3.2211	3.13369	3.51931	1.74683	2.52084	3.68419	3.09158	3.60406	3.08524	1.77597	1.44142	2.85798	1.43215	1.67141	1.32336	1.74787	1.72813	-0.46331	0.120282	-0.181326	0.722521	-0.0406415	0.931405	0.672843	0.0980836
ENSG00000014919	COX15	protein_coding	10:99711844_99732100_-	41.6169	37.1784	35.8723	34.5135	28.1688	32.668	39.1191	39.6894	42.1884	36.9123	34.7877	39.5003	46.5896	42.7078	43.9375	27.2924	13.7472	17.4546	32.2273	40.0294	31.1354	11.2836	11.8516	-0.124112	0.511918	0.010566	0.976413	-0.574505	0.000261064	-1.14063	2.42903e-08
ENSG00000015133	CCDC88C	protein_coding	14:91271323_91417844_-	3.23753	2.56738	2.98998	5.77892	3.62442	4.14687	3.18807	3.71355	3.67317	3.38702	3.96369	3.87732	4.34266	4.37199	3.96528	2.7086	1.59601	2.25195	3.49574	4.6565	2.50116	1.09252	1.29622	0.754382	6.74827e-08	0.225987	0.30027	-0.323183	0.131452	-1.10199	3.56041e-05
ENSG00000015153	YAF2	protein_coding	12:42157104_42238349_-	2.48299	2.10353	2.44236	2.29886	1.84468	2.267	1.81037	2.35889	2.81581	2.2412	1.80001	2.42389	2.56529	2.51754	1.92359	2.8533	1.72607	1.81489	1.70689	2.33506	1.32655	2.89972	2.81668	0.00428554	0.988364	0.0180952	0.963884	0.496035	0.00767461	1.13299	1.22316e-09
ENSG00000015171	ZMYND11	protein_coding	10:134465_254637_+	28.16	22.4598	27.8067	21.8021	14.8496	22.3192	24.8822	26.0678	29.2389	18.2968	18.5797	24.1995	31.1176	30.6461	26.5846	20.7094	15.3709	14.6068	23.4083	28.7802	19.6572	7.14064	8.90977	-0.273565	0.00481242	-0.262266	0.0150062	-0.180807	0.12967	-1.12665	2.37979e-16
ENSG00000015285	WAS	protein_coding	X:48676596_48691427_+	0.169149	0	0	0.0453224	0	0.0510227	0	0	0	0	0	0	0	0.0526975	0	0	0	0	0.114995	0	0	0	0	-0.620817	NA	0	NA	1.55008	NA	0.616735	NA
ENSG00000015413	DPEP1	protein_coding	16:89613308_89638456_+	0	0	0	0	0	0	0	0.0367914	0	0.0611079	0	0	0	0	0.0874134	0	0.176485	0	0	0	0	0	0	0	NA	0.505564	NA	1.41883	NA	0	NA
ENSG00000015475	BID	protein_coding	22:17734138_17774770_-	13.3812	11.5545	12.3952	36.3192	23.6397	30.4642	14.4443	13.3642	14.0133	8.27631	11.9588	14.6324	15.2246	17.988	14.1071	5.37102	4.02957	3.92878	11.6161	16.7786	9.77609	2.04056	2.98892	1.40704	4.05034e-29	-0.135016	0.611862	-1.20584	3.06536e-12	-1.86617	1.46632e-14
ENSG00000015479	MATR3	protein_coding	5:139293648_139331359_+	3.50373	3.39354	3.69826	3.1459	2.37289	2.59656	2.45924	3.85459	4.93904	4.53123	2.29686	4.91816	4.30983	4.56087	3.63818	6.77204	4.64362	4.36768	1.87109	2.70562	1.10359	10.481	11.5732	-0.246053	0.392758	0.188666	0.633017	0.952887	3.57695e-06	3.03155	3.6513e-46
ENSG00000015520	NPC1L1	protein_coding	7:44512535_44541315_-	7.28447	10.0986	7.27162	9.67824	6.37017	7.9923	5.42453	5.24119	4.79388	5.20053	6.21781	6.99659	5.92714	6.34973	4.81124	3.37927	1.14279	2.74651	4.65724	7.33125	3.27206	0.866092	2.7402	0.0903016	0.813436	0.379863	0.242233	-0.590418	0.0855854	-0.98108	0.0185452
ENSG00000015532	XYLT2	protein_coding	17:50346092_50363138_+	1.85653	1.43604	2.19226	1.60892	1.1983	1.62753	2.62599	2.11872	1.87099	1.56402	2.42353	2.68867	2.32907	2.19608	2.33051	0.865729	0.376418	1.37206	1.74532	2.14271	1.69475	1.06504	0.702007	-0.166757	0.737517	0.1397	0.830118	-0.737123	0.122183	-0.65384	0.260628
ENSG00000015568	RGPD5	protein_coding	2:109792758_109857695_+	0.544784	0.423218	0.566698	0.477724	0.189972	0.414561	0.358207	0.368429	0.368577	0.259608	0.145693	0.2674	0.204669	0.335592	0.212207	0.369515	0.53555	0.270292	0.416665	0.519382	0.361681	0.795522	0.649208	-0.359894	0.436189	-0.597027	0.28961	1.2324	0.0094289	1.18164	0.00657706
ENSG00000015592	STMN4	protein_coding	8:27235323_27258420_-	0	0	0	0.0312557	0.0458922	0	0	0.0350616	0	0	0	0	0	0	0.0833035	0	0	0	0	0	0.0732801	0.3569	0	1.90529	NA	-0.517206	NA	0.475605	NA	3.0432	NA
ENSG00000015676	NUDCD3	protein_coding	7:44379121_44490880_-	9.25136	9.20522	10.4038	10.378	7.92745	7.97045	8.26429	9.71337	8.88132	8.49366	7.53083	10.7769	10.3623	9.65345	8.26401	5.67329	5.75573	5.01444	6.38105	8.8988	4.31403	5.23454	6.64501	0.00298565	0.990756	0.118016	0.601258	-0.154832	0.409808	0.341275	0.0646196
ENSG00000016082	ISL1	protein_coding	5:51383391_51394738_+	11.0809	9.5202	8.52627	11.59	6.38154	9.42336	11.2135	12.1587	13.7773	10.8971	14.9241	12.9747	14.7387	13.4136	15.8026	9.71184	7.21829	9.22911	12.0487	15.2791	10.9448	3.06351	4.57703	0.0404899	0.924557	0.214268	0.560765	-0.129644	0.706956	-1.28544	0.000459378
ENSG00000016391	CHDH	protein_coding	3:53812335_53846390_-	13.9075	11.5171	12.5701	19.5878	13.5135	14.9179	11.4408	12.2973	12.2834	11.5367	12.4149	13.8096	13.3421	13.4467	12.2328	4.80807	2.85221	5.01648	7.58027	11.2612	7.68232	0.962902	0.967142	0.47242	0.000105817	0.200289	0.273951	-0.984642	6.29351e-08	-2.74866	1.34058e-11
ENSG00000016402	IL20RA	protein_coding	6:136999971_137045180_-	2.8036	2.92687	2.55788	1.89948	0.992684	1.66721	3.32666	3.6476	4.53063	2.45935	3.58178	3.71221	4.35069	4.04281	3.68965	1.34472	1.90563	1.45723	3.26745	3.06799	2.33992	0	0	-0.718128	0.0145001	-0.0876947	0.876391	-0.746219	0.0598261	-6.06895	0.000130534
ENSG00000016490	CLCA1	protein_coding	1:86468368_86500289_+	0	0.0726999	0	0	0.145594	0	0	0	0.122407	0	0	0	0.364135	0	0	0	0	0	0.0628987	0	0	0	0	1.38887	NA	-1.3554	NA	-0.746601	NA	1.63514	NA
ENSG00000016602	CLCA4	protein_coding	1:86547078_86580754_+	0.070765	0.333636	0.376618	0	0.250561	0	0.198126	0.127619	0.140438	0.423933	0.166539	0.509433	0.584883	0.198418	0.303213	0.527982	0	0.257471	0.432984	0.193596	0.200047	0	0	-1.65223	NA	1.32552	NA	0.18272	0.932551	-1.87483	0.412562
ENSG00000016864	GLT8D1	protein_coding	3:52694485_52706083_-	10.5912	9.31798	11.1351	9.05321	5.90502	7.56549	10.4704	11.0149	12.4867	9.60163	8.0536	11.4212	10.7664	11.1944	9.53554	6.62551	3.74734	5.27982	7.48749	10.6854	6.24522	1.8886	2.18395	-0.325112	0.00100881	-0.0987051	0.54926	-0.375658	0.0117888	-1.53671	2.35067e-10
ENSG00000017260	ATP2C1	protein_coding	3:130850595_131016712_+	51.2397	41.4743	45.6007	48.3314	37.7102	46.4148	47.1845	49.9206	59.8791	47.7177	40.8156	55.8276	59.9849	59.2569	50.6646	51.4048	38.1609	37.5664	47.4465	57.5709	44.8709	36.0693	35.17	0.0814964	0.497709	0.0101873	0.964796	0.204168	0.0262045	-0.0567832	0.653327
ENSG00000017427	IGF1	protein_coding	12:102395867_102480645_-	0	0.0189989	0	0	0	0.0145864	0	0	0.0159945	0	0	0.0435145	0	0.0301305	0	0	0	0.0586468	0.0164375	0.0146991	0	0	0.0650135	-0.0336805	NA	1.48614	NA	1.803	NA	2.24079	NA
ENSG00000017483	SLC38A5	protein_coding	X:48458537_48470256_-	0	0	0.0339066	0	0	0	0	0	0	0	0.0374835	0	0	0.0297724	0	0	0	0.1159	0	0	0	0	0	-0.995484	NA	1.46735	NA	2.51186	NA	0	NA
ENSG00000017797	RALBP1	protein_coding	18:9475009_9538116_+	61.1889	52.9115	61.6009	60.7778	42.2011	56.3907	65.3961	64.2013	65.2487	43.4312	51.4243	66.0123	75.7568	76.0769	64.5065	34.0767	24.8971	29.3652	65.7162	82.0731	58.1598	22.1094	27.0014	-0.00452992	0.982645	-0.153556	0.319965	-0.663665	7.5757e-10	-1.03974	1.64756e-16
ENSG00000018189	RUFY3	protein_coding	4:70704204_70807315_+	10.3561	8.67489	10.6165	10.2642	7.92701	8.77102	10.6032	12.5839	13.8279	12.6791	8.4711	13.4991	14.4834	12.9306	9.6071	13.203	8.78492	9.21868	9.06384	10.7459	7.04893	5.90638	6.48854	0.00268693	0.991656	0.0267129	0.927771	0.384407	0.00625615	-0.0796645	0.741293
ENSG00000018236	CNTN1	protein_coding	12:40692442_41072418_+	0	0	0.0226837	0	0.0251522	0	0	0	0	0	0	0	0	0	0	0	0	0	0	0	0	0	0	-0.0336696	NA	0	NA	0	NA	0	NA
ENSG00000018280	SLC11A1	protein_coding	2:218382029_218396894_+	0.0124528	0	0	0	0.0293949	0	0	0	0	0.0373007	0	0.0112059	0.0147035	0	0	0	0	0	0.025398	0.011356	0.0117344	0	0.200908	1.23966	NA	2.97594	NA	1.5501	NA	3.02631	0.325743
ENSG00000018408	WWTR1	protein_coding	3:149517235_149736714_-	128.646	109.677	131.609	187.456	139.89	185.186	91.4346	88.9256	101.366	80.0816	85.8844	100.997	102.994	105.246	89.0656	62.3126	42.9271	45.4914	79.3309	98.6798	66.8616	25.1044	25.3726	0.611709	6.31092e-18	0.0559719	0.729525	-0.359544	1.01898e-05	-1.2482	7.52128e-38
ENSG00000018510	AGPS	protein_coding	2:177392644_177559299_+	38.6464	31.077	36.3615	34.2091	24.6624	32.6953	35.2757	35.1932	43.6405	28.346	22.9148	31.7002	44.6301	43.099	35.2454	15.9171	17.7454	17.3152	35.3383	47.3392	29.5355	9.16311	7.8324	-0.0733287	0.609918	-0.331432	0.00152656	-0.634781	4.9718e-09	-1.68964	5.81677e-29
ENSG00000018610	CXorf56	protein_coding	X:119538149_119565408_-	10.0595	7.79402	7.93701	11.1962	6.7251	8.02093	8.14069	7.86555	10.4705	6.00527	6.87046	7.46964	5.8142	8.74445	7.68614	3.14913	3.04276	3.58325	6.16935	6.73575	3.64581	3.55128	3.40478	0.139274	0.690402	-0.23868	0.548533	-0.570784	0.136789	-0.206793	0.691694
ENSG00000018699	TTC27	protein_coding	2:32628032_32821051_+	33.5837	26.3245	28.5859	30.5418	22.9753	26.1491	24.6003	30.0839	33.9812	29.9803	23.1658	29.4765	35.5514	34.584	31.8988	27.3611	21.229	15.6501	26.3184	34.5482	20.7337	20.4998	21.5751	-0.0134367	0.954294	0.028802	0.916401	-0.0557064	0.777518	0.0870512	0.682951
ENSG00000018869	ZNF582	protein_coding	19:56375846_56393545_-	1.75371	1.09203	1.86667	1.35649	0.351478	0.868348	1.69842	1.2233	1.54317	1.09024	1.32382	2.05451	1.99252	1.82463	1.31145	1.97502	0.429369	1.08351	1.01229	1.11645	1.27837	0.759283	0.266919	-0.74142	0.128676	0.122715	0.894192	0.0760762	0.916582	-0.774891	0.35513
ENSG00000019102	VSIG2	protein_coding	11:124747472_124752238_-	0.462813	0.727343	0.492626	0.496032	0.364157	0.698022	0.287949	0.417324	0.459242	0	0.363064	0	0.54646	0.432561	0.495764	1.15103	0	0	1.41589	0.281366	0.436112	0	0	0.0333297	NA	-1.53735	NA	0.253447	0.915325	-2.13224	0.33274
ENSG00000019144	PHLDB1	protein_coding	11:118606440_118658038_+	0.352239	0.522814	0.409645	0.550551	0.207865	0.271529	0.480918	0.523482	0.349521	0.478695	0.591021	0.598718	0.708572	0.432856	0.34238	0.267675	0.25393	0.379729	0.286032	0.404492	0.196692	0.38917	0.52619	-0.209922	0.718672	0.425977	0.455135	-0.0555826	0.933059	1.10741	0.0181729
ENSG00000019186	CYP24A1	protein_coding	20:54153449_54173973_-	31.2687	24.9462	28.0604	41.8468	28.6112	32.5479	68.6857	75.8502	78.7652	54.1167	47.852	58.5579	93.0858	96.2244	90.1068	41.5717	26.9782	33.8884	155.321	201.043	126.753	9.15982	10.0627	0.424113	1.88222e-06	-0.346024	0.000110829	-0.826607	8.83861e-19	-3.61175	2.59171e-113
ENSG00000019485	PRDM11	protein_coding	11:45095806_45235124_+	1.44232	1.3371	1.17298	1.09425	0.631189	0.850578	1.36118	1.2421	1.22214	1.0922	1.18231	1.28331	1.49251	1.56009	1.23253	1.20913	0.210291	0.884448	1.10726	0.916264	0.656647	0.743745	0.196093	-0.482483	0.134661	0.0210284	0.976493	-0.246863	0.597779	-0.527363	0.379484
ENSG00000019505	SYT13	protein_coding	11:45240301_45286319_-	34.7706	29.2737	30.4606	38.7064	25.2441	35.7922	29.4747	29.6149	27.8446	24.039	33.8485	34.3577	30.6379	33.4332	27.9941	15.2115	11.7047	10.1153	29.4475	34.0405	23.7875	3.40245	4.93392	0.209674	0.268529	0.220997	0.324072	-0.696228	4.22667e-05	-2.35121	4.28349e-21
ENSG00000019549	SNAI2	protein_coding	8:48917690_48921740_-	0.139119	0.0819882	0.148081	0	0	0.125893	0.0649168	0	0.276091	0	0	0.312972	0.0821314	0.0650128	0.0745119	0	0.601749	0.253085	0.212804	0.0634329	0.131093	0	1.4028	-1.3617	NA	0.10583	NA	2.61315	0.212327	2.7605	0.128967
ENSG00000019582	CD74	protein_coding	5:150401637_150412929_-	25.0752	26.0089	24.0766	37.8103	23.1453	33.2388	31.116	29.4406	27.7302	22.0665	32.8027	35.4493	30.5056	29.9982	25.9342	9.03181	5.83444	6.54364	18.6932	29.5216	16.8496	4.28571	4.60351	0.449592	0.0105078	0.161207	0.585936	-1.39119	1.87591e-13	-1.81975	5.44549e-13
ENSG00000019995	ZRANB1	protein_coding	10:124942123_124988189_+	5.53288	5.34467	5.35793	5.65134	4.12433	4.51748	4.93065	6.75213	7.38906	6.10583	5.28679	7.93623	7.90821	6.72648	6.81805	8.07001	10.9764	4.69215	4.75138	6.79064	4.54726	13.9372	12.5843	-0.0478868	0.899569	0.151627	0.697177	0.756914	0.000488933	1.75461	2.30622e-16
ENSG00000020129	NCDN	protein_coding	1:35557473_35567274_+	3.70632	3.31514	3.52539	3.84557	2.60602	3.30639	3.01738	3.41314	2.58223	2.55892	3.86636	2.98039	3.35197	3.56233	2.75943	1.47091	0.341094	1.33894	2.3589	2.90046	1.7834	1.56827	1.27226	0.022915	0.960947	0.202113	0.658145	-0.962479	0.00984579	-0.278164	0.57588
ENSG00000020181	ADGRA2	protein_coding	8:37784191_37844896_+	0.125957	0.23754	0.134071	0.0607488	0.0594643	0.113982	0.18808	0.113577	0.049994	0	0.148214	0.453378	0.0297443	0.306081	0.134924	0.0939772	0.32689	0.183312	0.102758	0.114863	0.0949519	0	0.304819	-0.946655	0.555367	0.838318	NA	0.987311	0.497831	1.02487	0.553677
ENSG00000020219	CCT8L1P	processed_pseudogene	7:152445477_152447150_+	0	0	0	0.250979	0.368508	0	0	0	0	0	0	0	0	0	0.167229	0.582389	0	0	0	0	0	0.716466	0	2.94632	NA	0	NA	2.51188	NA	4.14373	NA
ENSG00000020256	ZFP64	protein_coding	20:52051663_52204308_-	5.67941	6.2091	6.10367	4.08009	3.01155	3.74908	7.14394	7.99104	7.51412	6.86228	6.42472	8.39441	7.80733	7.30836	6.43644	4.70827	3.32292	3.79338	4.67252	7.35593	3.59368	0.629587	0.663977	-0.593034	8.23401e-05	0.0612892	0.843594	-0.237135	0.317637	-2.53955	1.11981e-07
ENSG00000020426	MNAT1	protein_coding	14:60734742_60969953_+	10.0181	9.40018	8.94894	11.1161	7.83622	9.67007	9.09281	11.7612	12.3188	10.0026	7.62778	12.621	12.2462	11.5297	9.5951	12.7507	10.3658	7.71879	9.97578	14.4739	8.36654	13.8832	15.8458	0.149817	0.39338	-0.00651626	0.985428	0.504632	0.0015091	0.904552	1.02269e-08
ENSG00000020577	SAMD4A	protein_coding	14:54567097_54793315_+	1.35753	1.37341	1.91459	5.82895	4.82002	5.64071	2.23822	1.95856	2.6043	2.15174	1.71722	2.34139	2.20396	2.43185	1.63595	8.77811	5.08896	5.18618	1.59202	2.20769	1.39647	12.3046	11.9547	1.95451	7.22026e-47	-0.00680783	0.988386	2.22076	2.07435e-54	3.26229	4.62633e-105
ENSG00000020633	RUNX3	protein_coding	1:24899511_24965121_-	0	0	0	0	0.0291587	0	0	0	0	0	0.0290712	0	0	0	0	0	0	0	0	0	0	0	0	0.927959	NA	1.46734	NA	0	NA	0	NA
ENSG00000020922	MRE11A	protein_coding	11:94415578_94493908_-	16.5415	15.1611	14.5438	10.1987	8.44721	10.2812	14.5733	16.247	19.642	14.7294	10.6893	14.6149	21.5108	21.214	17.2098	11.016	6.81933	8.6498	16.843	22.0905	14.1723	5.97213	2.92711	-0.536746	2.82354e-06	-0.205226	0.207371	-0.548056	9.74287e-05	-1.56524	1.60633e-15
ENSG00000021300	PLEKHB1	protein_coding	11:73646178_73662819_+	8.082	11.2745	9.90935	12.3969	7.90875	9.95211	10.6933	8.76362	9.89766	5.78399	8.06557	7.96318	9.84469	10.6135	8.82179	2.00365	1.77003	2.23333	4.72077	7.48677	4.65137	0.117378	0.722103	0.17204	0.55127	-0.291815	0.331782	-1.65288	3.08179e-10	-3.22838	1.89172e-08
ENSG00000021355	SERPINB1	protein_coding	6:2832332_2842006_-	20.3489	19.2163	17.0964	48.5858	34.6355	43.6042	25.1331	25.6448	28.2806	22.9701	23.8026	28.3635	31.0136	32.5633	27.9424	17.5702	15.4096	17.7953	22.7832	28.9086	20.7111	4.43388	12.4208	1.2988	1.66754e-36	0.0583964	0.823526	-0.221544	0.205502	-1.04048	1.59917e-06
ENSG00000021461	CYP3A43	protein_coding	7:99828013_99866102_+	0	0	0	0	0.044145	0.0338471	0.174533	0.0674536	0	0.112036	0	0.0336578	0	0.0699164	0	0.139533	0	0.408262	0.0381425	0	0	0	0	1.97704	NA	-0.755463	NA	3.63356	NA	1.63517	0.676152
ENSG00000021488	SLC7A9	protein_coding	19:32830509_32869766_-	0.0509028	0.179994	0.162546	0	0	0	0.142516	0.137699	0.20204	0.228708	0	0.320641	0	0.0951511	0.163581	0	0	0	0.0519092	0.139258	0	0	0	-3.73604	NA	0.251163	NA	-0.680095	NA	-0.0895551	0.983174
ENSG00000021574	SPAST	protein_coding	2:32063611_32157637_+	17.9533	12.6901	18.903	14.0745	11.0041	13.6852	16.0817	15.7883	18.9437	13.8805	11.2649	19.127	16.2507	19.2176	14.5351	9.73056	10.082	10.096	16.5538	18.9024	13.6229	5.34862	5.03641	-0.208912	0.247315	-0.0812232	0.793841	-0.105947	0.632194	-1.21874	9.94201e-09
ENSG00000021645	NRXN3	protein_coding	14:78170373_79868290_+	0	0	0	0	0.0188034	0	0	0.00718289	0.00790437	0	0	0	0	0	0	0	0	0.0289829	0	0	0	0	0	2.36029	NA	-1.35854	NA	3.47364	NA	0	NA
ENSG00000021762	OSBPL5	protein_coding	11:3087116_3166739_-	0.0638961	0.0753129	0.0510091	0.089883	0.0188534	0.0578215	0.0447236	0.0720199	0.0792539	0	0.0563903	0	0.0943055	0.0746494	0	0	0	0.0581199	0.0488695	0.0291341	0.0451573	0	0	-0.0717757	NA	-1.60645	NA	-0.644442	NA	-1.29686	0.60615
ENSG00000021776	AQR	protein_coding	15:34851782_34969839_-	16.0393	13.0437	14.4035	12.0596	9.91985	12.7397	14.0144	14.3744	17.8337	12.5039	10.1373	12.8323	16.391	15.724	13.6399	13.378	11.9364	9.37793	13.7851	17.5391	13.7015	10.929	9.831	-0.179271	0.242997	-0.247276	0.122894	0.224686	0.129633	-0.100719	0.597104
ENSG00000021826	CPS1	protein_coding	2:210477682_210679107_+	0.0182052	0.021458	0.0193779	0.0146339	0.06446	0.0164744	0.0169901	0.0328317	0	0	0.0856886	0.0163822	0.0214955	0.0340304	0.0585039	0	0	0	0.0371301	0.116212	0.0514645	0	0.0734284	0.833105	NA	1.208	NA	-0.946314	NA	-0.324234	0.919036
ENSG00000022267	FHL1	protein_coding	X:136146702_136211359_+	0.079546	0	0.0282234	0.0319708	0.0625895	0.0719836	0.0371184	0.0478184	0.0263107	0	0.0156004	0.0238603	0.078269	0.0247822	0.0568063	0.197833	0	0	0.0270395	0.0725398	0.0374784	0	0	0.773372	NA	-1.27688	NA	0.875378	0.626195	-1.64857	0.486809
ENSG00000022277	RTFDC1	protein_coding	20:56468585_56519449_+	17.5326	14.2671	16.3375	18.5318	13.7707	15.8093	14.5573	14.1496	13.8064	9.11093	13.6926	13.475	14.8814	16.7364	14.6704	7.68111	5.66744	6.24284	12.5663	15.3056	11.5824	4.72472	6.92056	0.139271	0.556473	-0.0906987	0.800596	-0.619038	0.00200968	-0.731522	0.00213983
ENSG00000022556	NLRP2	protein_coding	19:54953130_55001142_+	8.93994	9.74966	8.95833	11.1205	6.6932	8.58032	10.0456	9.28266	9.35483	8.49333	10.1797	11.1651	11.1101	11.5628	9.40231	5.92902	4.14032	4.59978	8.85883	12.3358	7.43709	2.15504	1.67543	0.0600857	0.795371	0.187435	0.359451	-0.502287	0.00298085	-1.86955	4.38864e-14
ENSG00000022567	SLC45A4	protein_coding	8:141207166_141308305_-	3.39396	2.53279	2.39414	3.87433	2.03842	2.5261	3.61725	3.45877	4.08517	3.21827	4.53722	4.536	4.03108	3.34105	3.26989	2.09773	1.21612	1.53444	3.37914	4.99966	2.78183	1.01383	1.45802	0.146332	0.655924	0.283551	0.366894	-0.506537	0.105194	-1.11418	0.00197879
ENSG00000022840	RNF10	protein_coding	12:120533480_120577594_+	9.98457	10.909	11.1268	13.0508	7.97233	10.7324	12.4782	12.6202	13.1985	9.3363	11.708	14.0788	13.7984	14.1683	12.4997	10.4294	8.11173	9.91907	10.4653	14.6791	8.90128	12.2726	13.167	0.116865	0.49662	0.00685734	0.983112	0.121977	0.48054	0.622992	1.38898e-05
ENSG00000022976	ZNF839	protein_coding	14:102317377_102342702_+	2.04085	1.62873	2.30809	1.89683	1.22945	1.44283	1.56736	1.82109	2.19386	1.81482	1.60099	1.93215	1.53117	1.51006	1.52575	1.98267	0.919535	1.23757	0.953882	1.33766	0.6811	0.682953	0.857451	-0.251479	0.391937	0.0673928	0.89417	0.486152	0.15182	0.106182	0.866341
ENSG00000023041	ZDHHC6	protein_coding	10:112424428_112446917_-	31.0131	24.1802	29.4191	32.5502	25.4137	32.8633	30.4928	32.505	33.4845	27.1146	23.6986	31.5709	36.6815	37.6467	33.2785	19.982	20.6198	17.5396	28.185	39.1253	21.5015	13.0285	13.8266	0.24251	0.0378312	-0.103736	0.582878	-0.268639	0.0677182	-0.675879	0.000113448
ENSG00000023171	GRAMD1B	protein_coding	11:123358428_123627774_+	5.36313	5.42535	5.43149	2.31876	2.01571	2.14862	3.71257	4.32892	4.21606	2.88537	3.28408	3.3361	4.40196	5.29482	3.85972	1.20432	1.12611	1.40192	3.86557	5.19464	3.40512	0.860273	0.71405	-1.18575	1.57249e-21	-0.230813	0.233436	-1.22874	2.75408e-10	-1.9585	3.7215e-12
ENSG00000023191	RNH1	protein_coding	11:494512_507300_-	2.1128	1.87191	2.11306	2.5874	1.5899	2.13008	2.34232	2.033	2.05429	1.46535	2.73643	2.25852	2.31049	1.96145	2.27842	0.793478	0.674673	0.722288	1.85091	2.89653	1.24265	0.97615	1.31544	0.179096	0.650655	0.15323	0.781304	-0.963588	0.0076941	-0.307736	0.489538
ENSG00000023228	NDUFS1	protein_coding	2:206114817_206159603_-	22.4829	18.5576	21.7229	20.8906	14.6343	17.5366	21.4776	22.5063	29.3469	19.8709	15.934	20.55	25.7108	26.9054	23.0499	14.0388	9.25176	10.3569	18.4173	22.6878	17.4881	9.74252	11.6109	-0.105345	0.453998	-0.243383	0.0490768	-0.547911	1.06728e-06	-0.434604	0.00149476
ENSG00000023287	RB1CC1	protein_coding	8:52622456_52745843_-	35.9595	33.0233	37.7874	30.1084	21.2913	27.5026	26.6874	26.6851	39.8404	30.7833	23.7634	39.0748	36.309	36.5372	28.3233	32.7554	27.103	27.3723	36.3855	43.8019	29.2027	39.7468	40.3242	-0.299866	0.00844962	0.134864	0.434479	0.420937	0.000140018	0.582046	6.58785e-07
ENSG00000023318	ERP44	protein_coding	9:99979179_100099040_-	40.487	33.5063	38.224	34.449	28.1499	40.2433	32.5592	42.7217	47.4937	33.5436	30.4727	37.4019	45.071	45.1873	39.4478	26.3112	23.5206	22.9189	37.4442	48.017	33.8389	19.767	21.0639	0.0187392	0.939081	-0.136379	0.517818	-0.207523	0.214309	-0.51809	0.00272657
ENSG00000023330	ALAS1	protein_coding	3:52198086_52214327_+	18.0754	18.4185	15.7021	44.1043	26.426	35.6687	20.0795	20.1895	21.0602	15.1948	19.8286	20.9877	17.9	20.4907	16.6141	9.13579	7.06175	6.15225	15.2813	20.4713	13.1865	5.61951	8.70155	1.15121	1.26342e-18	0.00656881	0.988043	-0.682145	0.00141504	-0.722936	0.00530781
ENSG00000023445	BIRC3	protein_coding	11:102317450_102339403_+	34.6757	29.8634	38.2879	234.952	152.552	222.162	27.2373	29.0306	34.7882	38.9293	30.8438	42.3324	35.7738	36.0404	27.3943	96.8319	83.2383	86.6754	32.385	41.1362	26.9686	127.412	133.68	2.69915	1.48024e-251	0.431311	7.60639e-06	2.06898	9.42196e-137	2.41238	5.0169e-153
ENSG00000023516	AKAP11	protein_coding	13:42272153_42323267_+	45.1541	37.479	44.6418	37.1221	29.0718	38.5965	40.6406	42.3551	49.4849	35.6676	27.2176	40.3245	50.7955	48.8506	42.612	33.7094	22.1063	26.9341	44.9453	59.0988	37.5344	9.79319	11.6882	-0.137615	0.193986	-0.235824	0.0200332	-0.156009	0.164679	-1.67863	1.20491e-36
ENSG00000023572	GLRX2	protein_coding	1:193096468_193106114_-	7.69004	6.09224	7.2461	8.61355	8.03465	6.6167	5.8826	6.59318	7.50561	5.85301	6.67543	6.12591	8.18679	8.36563	6.88712	5.17323	1.09058	2.75207	7.19927	9.31196	5.46448	1.15713	2.03389	0.278323	0.437215	0.0325053	0.965394	-0.729019	0.140601	-1.71949	0.0160507
ENSG00000023608	SNAPC1	protein_coding	14:61762357_61796428_+	4.82132	5.21887	5.96976	9.09562	5.92263	9.08207	4.4077	3.54893	4.97939	5.30507	4.63125	6.81772	5.80888	5.51776	4.95378	8.07539	5.95835	7.15995	3.71256	6.37068	4.82131	4.96724	3.57175	0.730411	0.00469955	0.504013	0.160409	1.0116	0.00100246	0.210806	0.705107
ENSG00000023697	DERA	protein_coding	12:15911172_16037282_+	35.2409	28.3537	28.2952	30.2464	21.7632	26.639	30.6176	31.2708	39.3808	24.8828	22.579	29.9855	32.0504	35.7806	31.3831	23.919	18.6238	14.8143	26.297	32.7345	24.4758	8.16186	9.81578	-0.087461	0.603493	-0.254406	0.0714475	-0.178472	0.273483	-1.18686	4.75284e-10
ENSG00000023734	STRAP	protein_coding	12:15882391_15903478_+	54.8644	50.4341	51.5111	77.1048	43.6174	57.3597	52.0106	58.0597	56.3854	38.5595	41.6633	54.3734	60.5298	59.4555	57.1598	26.1792	18.1335	22.8799	51.5345	69.4798	42.4671	13.1752	13.9684	0.306143	0.00660508	-0.180023	0.241627	-0.775223	2.48794e-10	-1.54833	9.26399e-22
ENSG00000023839	ABCC2	protein_coding	10:99782732_99852192_+	1.99234	1.81663	1.68054	1.54107	1.64159	1.25865	2.14002	2.54225	2.08887	1.0697	1.76936	1.65753	2.48559	2.42426	2.29526	2.66448	1.46339	2.4619	3.41177	2.57103	1.80655	1.03512	1.06134	-0.169885	0.752887	-0.449293	0.363883	0.503217	0.239939	-0.86767	0.134163
ENSG00000023892	DEF6	protein_coding	6:35297852_35321771_+	3.19816	2.26176	3.20965	5.80262	4.31386	3.721	2.9847	3.37819	4.17086	4.10556	1.93541	6.00251	3.34461	3.33072	2.93645	0.340881	1.18572	2.99216	2.14319	3.49976	2.1526	1.67743	1.84277	0.808702	0.0469829	0.306352	0.657682	-0.426637	0.555368	-0.104261	0.915578
ENSG00000023902	PLEKHO1	protein_coding	1:150149183_150164720_+	0.206517	0.189324	0.122122	0.221339	0.135412	0.186883	0.107074	0.268982	0.159385	0.309296	0.162006	0.14454	0.0812804	0.0643392	0.1229	0.171204	0.297757	0.0834877	0.117	0.355729	0.172979	0	0	0.20593	0.877399	0.292435	NA	1.62593	0.141132	-3.08996	0.0966212
ENSG00000023909	GCLM	protein_coding	1:93885205_93909456_-	11.0483	10.6254	10.92	8.44181	7.05725	8.56967	8.63963	10.3456	11.6558	9.77354	10.2862	14.3121	11.4683	10.8084	10.1767	6.68063	4.85763	4.63825	10.7096	13.0369	8.49461	1.53229	4.28481	-0.298607	0.0330933	0.301837	0.0458783	-0.383947	0.0438594	-1.39969	2.43134e-08
ENSG00000024048	UBR2	protein_coding	6:42564062_42693504_+	57.2927	51.2918	55.3507	47.6458	37.0548	41.7335	49.7993	58.9656	69.6112	67.2989	48.0753	67.6238	64.1569	61.3119	45.823	79.9566	61.3783	62.7082	44.2562	59.0132	37.8301	61.8676	61.5268	-0.233546	0.0224291	0.170582	0.177475	0.886612	5.00459e-24	0.844114	7.13516e-17
ENSG00000024422	EHD2	protein_coding	19:47713343_47743134_+	20.7642	23.4467	24.8012	36.5033	19.1285	30.6236	30.0289	27.3703	20.368	14.5401	26.9979	26.5298	22.973	26.2586	21.6907	8.7218	6.34181	6.34375	20.811	33.3897	18.334	3.09161	7.67173	0.433831	0.163022	-0.0700157	0.908974	-1.10804	6.26945e-05	-1.68668	1.55223e-07
ENSG00000024526	DEPDC1	protein_coding	1:68474152_68497221_-	29.323	22.3395	27.6095	17.8685	13.0701	14.2845	21.2762	23.3159	33.7716	25.0198	18.7657	28.3847	34.6867	32.5687	26.4221	23.7366	16.9815	17.9292	29.958	35.6044	22.8602	9.81659	11.0299	-0.670064	5.80121e-09	0.0166774	0.960163	-0.047972	0.798194	-1.04784	7.57753e-11
ENSG00000024862	CCDC28A	protein_coding	6:138773509_138793319_+	4.35948	3.57854	4.14313	3.37913	2.48076	2.67698	3.55995	4.21178	6.48876	4.31387	3.38935	5.1839	5.14739	5.60247	3.66917	0.290414	4.37742	0.283241	3.57241	3.83352	2.71419	1.78636	1.88394	-0.365596	0.40462	-0.00635698	0.99322	-1.00577	0.0628861	-0.431892	0.537019
ENSG00000025039	RRAGD	protein_coding	6:89364636_89412270_-	0.887104	1.01293	0.914741	0.401108	0.261751	0.526816	0.388076	0.524943	0.852751	0.332149	0.424069	0.548814	0.523717	0.621838	0.475131	1.1376	0.959274	0.100864	0.565401	0.455045	0.496329	1.14504	1.11813	-1.09837	0.022449	-0.27038	NA	1.01923	0.0803505	1.58628	0.0037955
ENSG00000025156	HSF2	protein_coding	6:122399546_122433119_+	20.6723	16.5107	17.1434	13.5417	10.9247	15.4682	15.4341	18.6961	22.2273	17.837	14.8856	22.1562	20.3283	21.7434	16.0627	15.1935	16.8156	11.226	13.2779	18.6265	13.5485	18.125	12.1958	-0.302224	0.118135	0.0927553	0.790332	0.196457	0.404557	0.434494	0.0610687
ENSG00000025293	PHF20	protein_coding	20:35771974_35950381_+	23.6004	21.4527	25.1429	25.2888	19.316	25.4885	25.4691	27.2026	28.7144	22.2317	21.515	27.9912	30.2537	31.2745	26.6877	23.7994	19.8392	17.3708	22.8551	31.1799	20.0385	16.0744	16.9861	0.137894	0.131453	-0.0536993	0.73018	0.0883829	0.435942	-0.125947	0.328469
ENSG00000025423	HSD17B6	protein_coding	12:56752161_56787790_+	0.102605	0.362815	0.109215	0.164954	0.2422	0.232126	0.383027	0.13878	0.407254	0.307339	0.181104	0.138496	0.302874	0.0479491	0.21982	0	0	0.186659	0.261584	0.0467839	0	0	0	0.306176	NA	-0.449746	NA	-0.767447	0.747976	-0.863661	0.749694
ENSG00000025434	NR1H3	protein_coding	11:47248300_47269032_+	0.388785	0.475223	0.260559	0.462988	0.186944	0.430006	0.510657	0.571302	0.400073	0.30192	0.474429	0.47943	0.476053	0.592161	0.293068	0.537175	0.124567	0.366736	0.293682	0.315148	0.312079	0.264337	0.580784	0.0757952	0.92932	-0.10703	0.915012	0.243995	0.741771	0.904647	0.167761
ENSG00000025708	TYMP	protein_coding	22:50525752_50530056_-	0.26876	0.356378	0.429109	1.10719	0.594757	0.881631	0.532996	0.454395	0.433365	0.402516	0.316251	0.574389	0.555335	0.219793	0.359868	0.751962	1.30781	0.855622	0.274073	0.336996	0.0633135	2.15852	2.98103	1.43376	0.00493226	-0.0128467	NA	2.00911	0.000216802	4.00102	2.87086e-14
ENSG00000025770	NCAPH2	protein_coding	22:50508216_50523472_+	2.46064	1.79542	2.57757	3.23377	1.70562	2.2267	2.62446	2.67663	2.40289	1.11142	1.97626	2.84689	2.16749	2.62834	2.42663	0.874236	0.844705	0.852645	2.94741	3.09873	1.693	0	0.945208	0.198152	0.678961	-0.238415	0.700419	-0.875622	0.102128	-1.91056	0.00891512
ENSG00000025772	TOMM34	protein_coding	20:44942130_44960486_-	149.678	124.138	147.314	203.651	132.98	163.089	131.409	120.796	117.586	101.55	123.931	135.831	144.108	156.834	129.788	64.774	51.5306	59.9463	105.205	170.705	105.095	62.8183	73.6107	0.37928	0.00662547	0.0950822	0.728823	-0.658559	8.09573e-06	-0.435812	0.0128546
ENSG00000025796	SEC63	protein_coding	6:107867756_107958189_-	44.7751	38.4541	45.0639	40.3512	28.3333	42.4777	34.3121	36.3937	47.7045	33.0571	24.5131	38.7216	47.556	47.9979	39.4512	27.4471	18.276	20.8035	43.3451	56.0904	40.3497	12.831	10.5135	-0.069575	0.692529	-0.170848	0.303576	-0.397315	0.000966153	-1.56102	1.28307e-28
ENSG00000025800	KPNA6	protein_coding	1:32108038_32176568_+	28.4278	26.1225	27.6959	35.2894	25.9468	31.4352	33.7509	30.9816	31.6599	26.6474	30.5915	31.9013	33.1708	33.8424	30.7145	21.0438	9.93342	13.7098	26.0113	32.0847	24.4556	15.8605	16.637	0.310289	0.0378789	0.0211019	0.953938	-0.521795	0.000322253	-0.325908	0.0620271
ENSG00000026025	VIM	protein_coding	10:17228259_17237593_+	15.6063	15.2831	13.8264	16.3571	13.2355	15.7928	16.2653	15.4838	19.4501	9.72718	10.7215	12.8032	17.4338	21.2024	16.6673	4.44492	2.12212	2.46508	9.81572	13.2517	10.6332	1.0722	2.1673	0.162791	0.389492	-0.48638	0.00167198	-1.99187	1.88056e-25	-2.33837	1.51523e-15
ENSG00000026036	RTEL1-TNFRSF6B	protein_coding	20:63659300_63698684_+	0.037971	0	0	0.13735	0.0672229	0.0171805	0.0177183	0.0513583	0.094195	0	0.0223404	0.0854221	0.0224168	0	0.0203372	0.070826	0.16424	0	0	0.0346266	0	0	0.229727	2.60408	NA	-0.397004	NA	3.0936	0.152723	3.85152	0.0732132
ENSG00000026103	FAS	protein_coding	10:88990582_89015785_+	2.80336	2.20283	2.3761	9.26408	7.04623	7.6575	3.14919	3.95557	3.68321	3.9264	2.62677	3.59711	3.86169	4.31834	3.44783	3.29234	4.15417	3.58879	2.51467	3.97669	3.44878	14.176	11.0976	1.83755	6.6875e-23	0.0288306	0.960686	0.553833	0.0318297	2.3603	1.42415e-29
ENSG00000026297	RNASET2	protein_coding	6:166929504_166957191_-	2.42109	1.78355	2.5202	2.6044	1.78593	2.30368	2.27611	2.58444	2.70271	2.2396	1.75962	2.00244	2.66949	2.66216	2.36463	1.32823	0.539012	0.582941	1.63387	1.93186	1.17425	0.0817005	0.215408	0.129549	0.647908	-0.217017	0.488788	-1.02275	0.00119795	-2.91684	0.000309823
ENSG00000026508	CD44	protein_coding	11:35138870_35232402_+	148.013	122.295	129.929	179.118	134.667	174.854	133.88	138.781	144.316	99.4491	104.774	123.007	148.164	153.526	138.187	44.5969	31.0915	36.5984	104.511	134.957	96.531	14.1309	12.7725	0.429391	7.53734e-07	-0.217106	0.0526734	-1.34945	1.58702e-57	-2.61882	7.94494e-133
ENSG00000026559	KCNG1	protein_coding	20:51003656_51023129_-	0	0.036531	0	0	0	0.0560935	0	0.055894	0	0	0.03647	0.0278898	0	0	0	0.231243	0	0.112766	0	0.0565269	0.0292051	0	0	0.838596	NA	0.381564	NA	4.79898	NA	0.272737	NA
ENSG00000026652	AGPAT4	protein_coding	6:161129979_161274061_-	2.78343	2.62824	3.15916	3.33757	2.8677	2.92238	2.68377	3.17545	3.66226	2.7868	2.15336	3.36269	3.32281	3.5501	2.58625	2.23737	1.39685	1.23093	2.32095	3.63212	1.84034	1.83497	2.48103	0.228852	0.232215	-0.070143	0.839947	-0.336241	0.194567	0.208348	0.479703
ENSG00000026751	SLAMF7	protein_coding	1:160739057_160754821_+	0.244372	0.288035	0.303466	0.245542	0.120175	0.184283	0.342092	0.275441	0.424351	0.121997	0.143777	0.109951	0.528987	0.856494	0.414469	0.227909	0.0880842	0	0.539939	0.668544	0.690819	0.186919	0.164274	-0.455371	0.5751	-1.35549	NA	-1.90008	0.0543681	-1.44273	0.145216
ENSG00000026950	BTN3A1	protein_coding	6:26402237_26415216_+	4.03795	5.08133	5.06631	4.89226	3.98301	4.02476	4.7151	5.41763	5.5166	6.51499	6.12872	8.0747	5.1593	5.39665	5.26575	8.07763	6.58132	5.18111	3.58067	4.71405	3.82336	8.14676	8.26131	0.00131237	0.9974	0.533176	0.00114531	0.937909	6.58817e-09	1.45737	1.48426e-16
ENSG00000027001	MIPEP	protein_coding	13:23730189_23889419_-	14.6268	16.0619	13.7209	15.5215	9.93569	11.5698	12.0301	12.0031	11.538	11.1107	10.0297	10.9369	12.6732	13.8674	11.4975	7.26233	2.50337	3.06291	9.76511	12.9067	8.92418	2.41466	4.6687	-0.131602	0.591246	-0.0264146	0.95422	-0.943373	0.00016128	-1.10372	0.00065509
ENSG00000027075	PRKCH	protein_coding	14:61187559_61550976_+	2.32354	1.95318	2.10894	4.08295	2.18964	3.17841	1.91631	2.64738	2.96691	1.94228	2.07709	2.59334	3.1263	3.03022	2.79768	2.88935	3.3501	2.22818	2.296	3.17012	2.15554	2.89322	1.16238	0.694062	0.000563352	-0.0457871	0.926549	0.536742	0.026932	0.0974971	0.809884
ENSG00000027644	INSRR	protein_coding	1:156840063_156859018_-	0.0512322	0	0	0	0	0.0463615	0	0	0	0.0767293	0	0	0	0	0	0	0	0.372806	0	0	0	0	0	-0.0337103	NA	1.46628	NA	4.3819	NA	0	NA
ENSG00000027697	IFNGR1	protein_coding	6:137197484_137219449_-	27.1768	23.603	29.2857	101.247	67.1302	95.9361	27.0119	26.3266	27.4681	25.4546	22.2765	31.1941	29.8037	30.8265	22.4422	29.1911	13.8296	24.1843	21.708	28.3894	18.7112	16.6042	18.665	1.85674	4.46927e-76	0.0880204	0.728973	0.334373	0.047501	0.0743383	0.786257
ENSG00000027847	B4GALT7	protein_coding	5:177600100_177610347_+	2.44311	1.69747	1.61504	3.01812	1.2748	1.76867	2.08804	2.29574	1.81181	1.34805	1.93672	2.19847	1.94335	2.25938	1.9559	0.767502	0.667419	1.02925	1.46862	2.34518	1.13896	1.18024	0.51863	0.193258	0.675617	-0.046115	0.954259	-0.687369	0.152411	-0.51158	0.389073
ENSG00000027869	SH2D2A	protein_coding	1:156806243_156816862_-	0.165682	0	0	0	0.065182	0	0.0515411	0	0	0	0	0	0.391252	0.0516173	0	0	0	0	0.056319	0.100726	0.104082	0	0	-1.38252	NA	-0.517207	NA	-1.18447	NA	-0.589663	NA
ENSG00000028116	VRK2	protein_coding	2:57907651_58159920_+	18.8447	15.2795	19.7073	16.7158	12.2541	15.1523	12.182	13.042	16.615	15.2352	9.46309	15.7966	16.2982	16.463	12.5683	18.3588	15.186	16.1585	14.7801	17.5406	11.1408	10.4664	8.47221	-0.147351	0.391937	0.0751683	0.790798	0.767257	9.81342e-09	-0.167674	0.445982
ENSG00000028137	TNFRSF1B	protein_coding	1:12166943_12209228_+	0	0.118747	0.0714905	0.458902	0.475623	0.668566	0.0626812	0.151407	0.0333229	0.10059	0.0790324	0.0604387	0	0.125548	0.107919	0	0	0	0.205475	0.153121	0.0316445	0.15412	0	3.26107	NA	0.0285053	NA	-1.11628	0.621543	-0.345897	0.901001
ENSG00000028203	VEZT	protein_coding	12:95217746_95302790_+	19.7825	18.3874	19.7592	29.302	23.0208	26.5657	17.7407	19.3842	26.0224	20.1873	14.4731	22.9388	24.7973	25.2886	18.7385	26.1033	17.6623	18.1744	19.5874	24.7735	17.3243	25.7903	28.982	0.588056	1.58684e-10	-0.00283701	0.991918	0.473088	1.56034e-06	0.856434	2.54537e-16
ENSG00000028277	POU2F2	protein_coding	19:42086110_42196585_-	0.38912	0.319663	0.35143	1.27958	0.890684	1.29113	0.44018	0.382772	0.315914	0.459157	0.513381	0.626037	0.334144	0.429809	0.265251	1.05573	0.561036	0.214511	0.168345	0.268823	0.155557	1.35289	1.61703	1.84289	2.25145e-11	0.611161	0.139578	1.42723	0.00012312	3.36784	1.4192e-21
ENSG00000028310	BRD9	protein_coding	5:850291_892824_-	3.35144	2.80341	2.66317	3.99754	2.24208	3.3962	3.25747	3.27271	3.37156	3.007	2.92594	3.73854	3.42833	3.76751	2.86211	2.30464	2.00411	1.96675	2.40971	3.12667	1.29525	1.55936	1.30816	0.258922	0.226992	0.0920349	0.806221	-0.0542991	0.867819	-0.196389	0.599888
ENSG00000028528	SNX1	protein_coding	15:64094123_64146090_+	9.79084	9.92867	9.85279	11.9505	8.25403	9.00224	10.2667	11.2659	12.0856	9.13235	8.08131	11.059	11.5789	12.3235	10.6899	5.86277	5.64207	5.54643	8.31766	11.1069	6.66402	4.25536	6.33871	0.116936	0.329452	-0.123077	0.386469	-0.399023	0.00162265	-0.246161	0.145474
ENSG00000028839	TBPL1	protein_coding	6:133952170_133990432_+	12.2589	12.7932	14.9927	11.4917	6.71606	9.91732	9.30988	8.93187	9.44562	9.04841	7.39855	10.8733	10.5344	10.5055	6.92328	5.50358	7.59667	4.98425	8.74011	11.4674	7.28182	5.15855	9.91727	-0.379812	0.0409598	0.0991769	0.78831	0.00239847	0.99453	0.184165	0.514261
ENSG00000029153	ARNTL2	protein_coding	12:27332854_27425289_+	66.5927	52.4298	61.7025	70.1627	51.9192	67.2019	46.4827	51.8533	63.6666	56.2172	48.9368	64.9769	59.1507	55.3153	48.1759	49.2318	39.0565	42.0139	50.7917	61.7039	45.6245	49.409	51.1274	0.207638	0.0291611	0.205969	0.0553698	0.310016	0.00111146	0.369571	0.00037499
ENSG00000029363	BCLAF1	protein_coding	6:136256863_136289851_-	27.4412	24.6838	26.342	21.4227	13.8787	19.2689	20.4367	21.6818	29.8827	21.689	15.4102	26.2653	28.3449	27.9824	21.1681	23.9179	20.7673	20.4512	27.4562	34.5818	23.1545	22.572	21.4906	-0.393457	0.00041211	-0.058966	0.809235	0.389959	0.000488933	0.0814624	0.607699
ENSG00000029364	SLC39A9	protein_coding	14:69398015_69462388_+	26.7076	23.7154	24.9146	28.7245	21.1556	25.4152	25.0455	24.2637	24.7642	17.7966	20.1126	22.9226	25.8919	27.3762	23.3669	12.7419	9.74576	10.5475	21.484	28.0458	18.0805	13.2384	13.0817	0.137462	0.214227	-0.153892	0.225742	-0.589	5.84221e-09	-0.325446	0.00746477
ENSG00000029534	ANK1	protein_coding	8:41653220_41896762_-	0.0127999	0	0	0.0514447	0.0302142	0.011583	0.0119456	0.0115418	0.0127011	0.0191701	0	0.0345546	0.0151133	0.0119632	0.0137112	0	0	0	0	0	0	0	0	2.77051	NA	0.644768	NA	0.0660034	NA	0	NA
ENSG00000029639	TFB1M	protein_coding	6:155257509_155314493_-	14.3211	11.4421	12.8905	11.7049	8.33778	10.6547	9.86693	14.0835	13.9721	11.3	8.99134	12.6708	16.5689	16.035	12.6638	9.14323	6.23603	6.64435	11.6147	15.1194	8.37765	3.96994	2.326	-0.195652	0.264193	-0.0759845	0.801753	-0.410279	0.0445821	-1.45619	2.00968e-06
ENSG00000029725	RABEP1	protein_coding	17:5282265_5385812_+	31.0732	24.8833	29.5586	25.8904	18.3371	25.5734	20.7138	24.5749	30.5774	25.4334	17.5836	25.6162	29.6196	28.1738	22.946	26.3804	25.5637	23.3813	22.8182	31.0664	20.4039	25.5839	28.7302	-0.1543	0.324477	-0.0114043	0.971983	0.53763	1.24838e-05	0.584107	2.34017e-05
ENSG00000029993	HMGB3	protein_coding	X:150980509_150990775_+	41.9666	34.6065	36.2406	39.1471	29.5661	30.713	36.5009	39.542	43.1396	24.2858	23.5819	30.0079	45.5441	49.0923	44.2043	14.47	11.418	11.7606	39.1155	47.9975	36.2965	5.93377	5.64949	-0.0445172	0.809024	-0.483345	1.3794e-05	-1.26329	5.32851e-19	-2.39462	2.02378e-25
ENSG00000030066	NUP160	protein_coding	11:47778087_47848555_-	23.633	20.2178	20.3474	19.9468	15.701	18.0403	20.0813	21.757	27.3843	21.722	17.3358	22.9988	26.4416	27.6993	22.0491	23.8895	18.3012	18.2374	20.3297	24.7494	16.9895	18.3683	18.2186	-0.118032	0.297128	-0.0248294	0.903894	0.291649	0.00321351	0.267403	0.0244498
ENSG00000030110	BAK1	protein_coding	6:33572547_33580293_-	2.46634	1.76701	2.11047	4.54813	2.96798	3.06334	3.02383	1.87508	3.31106	1.66582	2.04858	1.82772	2.28399	1.94354	1.81309	0.721628	0.627527	0.351903	1.03563	2.29321	1.45823	1.55358	0	0.869145	0.0169736	-0.426259	0.45348	-1.21912	0.0775415	-0.6631	0.419136
ENSG00000030304	MUSK	protein_coding	9:110668771_110801620_+	0.119897	0.0942131	0.212701	0.160628	0.0471695	0.108498	0.0745963	0.324337	0.198286	0.119711	0	0.0719275	0.235944	0.261473	0.042811	0.149093	0	0.290822	0.203779	0.145782	0.0376599	0.183417	0	-0.286486	NA	-1.59308	NA	0.420608	0.822962	-0.0929014	0.975603
ENSG00000030419	IKZF2	protein_coding	2:212999691_213152427_-	5.98791	5.98049	6.26138	2.49612	1.67345	2.142	5.88352	5.86429	8.49978	6.56364	4.49511	6.93838	8.81345	8.30167	6.07531	10.71	7.75486	8.61223	5.80754	6.96722	4.36157	8.87342	10.2561	-1.39396	2.45808e-29	-0.0405256	0.890963	0.858443	4.53326e-12	1.19802	1.03587e-17
ENSG00000030582	GRN	protein_coding	17:44345086_44353102_+	12.3104	11.9626	12.8704	19.8129	10.558	15.3237	14.8587	14.2332	11.5639	5.98177	10.3009	12.1608	12.9202	14.3693	11.8388	2.44929	1.41993	1.7916	9.17817	15.3673	8.27476	0.878839	3.31016	0.415106	0.133792	-0.39871	0.228066	-2.16458	1.51111e-13	-1.88447	3.94337e-08
ENSG00000031003	FAM13B	protein_coding	5:137937960_138051961_-	25.4773	21.858	24.1728	19.4245	15.6241	17.2204	19.1972	20.1948	25.762	20.9799	15.4429	22.233	20.8856	23.4387	18.1228	26.0759	15.7958	17.2314	14.3434	18.9145	11.829	15.9741	17.8362	-0.312416	0.00173113	-0.0240904	0.916539	0.54181	4.7289e-07	0.625835	1.76802e-06
ENSG00000031081	ARHGAP31	protein_coding	3:119294373_119420714_+	0.166297	0.130673	0.324517	0.690651	0.686951	0.752434	0.129331	0.274912	0.220018	0.332079	0.130455	0.224467	0.261803	0.207236	0.178136	0	0.239768	0.302527	0.113056	0.126375	0.0783512	1.14479	0.670738	1.92156	0.00116495	0.219032	NA	0.384652	0.760393	3.54587	1.10206e-06
ENSG00000031691	CENPQ	protein_coding	6:49463378_49493107_+	41.9222	35.0155	46.7094	27.8799	20.1119	25.7915	24.91	32.6346	43.2447	31.6189	24.1327	38.1315	48.9649	43.1283	36.184	32.066	18.2636	24.1414	41.5207	47.7185	37.3721	22.8384	12.1646	-0.605891	0.000692247	0.03282	0.941704	-0.152658	0.58715	-0.855555	0.00190196
ENSG00000031698	SARS	protein_coding	1:109213918_109238169_+	16.2068	14.8244	13.9714	19.711	12.9513	18.4853	17.0551	15.1086	14.5741	9.79755	14.3527	13.2547	18.9366	19.5655	14.7837	13.0682	6.02434	5.83526	17.1298	23.2467	12.289	4.06761	6.63897	0.315882	0.186836	-0.18447	0.611862	-0.486661	0.046212	-1.23331	9.24549e-06
ENSG00000031823	RANBP3	protein_coding	19:5916139_5978142_-	3.57672	2.83182	3.038	3.55754	2.45184	2.97513	2.49506	2.81795	3.1727	2.27257	2.89086	2.97474	2.58082	3.15721	2.7284	2.22384	1.40644	0.788698	2.1553	2.66865	1.37878	2.4871	3.06012	0.0631136	0.839658	0.0823757	0.838206	-0.336313	0.275327	0.893333	0.000389355
ENSG00000032219	ARID4A	protein_coding	14:58298385_58373887_+	14.4529	13.4844	15.7087	9.07348	6.93126	8.59273	9.71584	10.1268	13.5468	13.1646	8.07715	12.8513	16.7724	15.0052	11.3561	16.6446	14.4329	13.8748	13.4165	16.6749	10.0436	14.7886	15.6887	-0.687386	6.24419e-08	0.156612	0.484012	0.698525	1.42755e-07	0.644938	2.42335e-05
ENSG00000032389	TSSC1	protein_coding	2:3188925_3377882_-	2.73164	3.15897	2.68816	3.72867	2.22031	2.23874	2.47717	3.32293	2.91513	2.89466	2.18332	3.13061	3.68176	3.25157	2.87091	2.115	1.3376	2.15653	1.83957	2.63204	0.874202	1.30096	1.97488	0.0603294	0.894867	0.0337035	0.960076	-0.165786	0.693429	0.380069	0.39808
ENSG00000032444	PNPLA6	protein_coding	19:7534004_7561764_+	0.406058	0.348081	0.294692	0.385748	0.283193	0.467669	0.740686	0.482649	0.402925	0.442287	0.564686	0.481661	0.305103	0.638277	0.355883	0.27542	0.0798351	0	0.357619	0.639597	0.260885	0.0847068	0.223334	0.255565	0.753559	-0.0100478	NA	-1.26945	0.196209	-0.928066	0.392655
ENSG00000032742	IFT88	protein_coding	13:20567069_20691437_+	7.88446	5.80382	7.68496	7.18767	4.06454	6.15076	8.06303	9.80623	12.23	7.55556	4.76327	9.0522	12.0203	11.0113	8.41345	7.88861	7.05592	6.48476	8.9029	10.5233	6.23401	4.15916	3.28976	-0.163281	0.513177	-0.370781	0.0854693	0.0800352	0.76991	-0.750591	0.00586214
ENSG00000033011	ALG1	protein_coding	16:5033960_5087379_+	2.03422	2.39768	1.73877	1.95724	1.41871	1.22722	1.78339	1.86207	1.46802	1.0617	1.34191	1.77505	1.78321	1.90125	1.51873	1.03482	0.133316	0.672844	0.78577	1.51777	0.842254	0.141451	0.248629	-0.290567	0.49615	-0.163564	0.81151	-0.842643	0.127304	-1.94315	0.0597319
ENSG00000033030	ZCCHC8	protein_coding	12:122471600_122501073_-	8.9939	7.65324	9.52515	8.59799	6.77443	6.72102	7.6625	8.50386	10.0008	7.73903	8.68636	11.2791	10.3704	9.75773	8.84348	14.6685	9.38349	11.0722	6.12983	8.57266	5.52224	17.6997	16.8315	-0.105955	0.486125	0.219548	0.111302	0.901382	4.06856e-17	1.80883	5.56916e-56
ENSG00000033050	ABCF2	protein_coding	7:151207837_151227230_-	16.9436	16.873	15.1375	22.9386	16.0093	19.9623	21.4632	17.6906	16.906	15.3241	20.4347	19.7662	21.1143	20.5299	17.6472	8.05429	2.43617	7.00152	15.9384	22.4278	13.8432	6.67749	3.21823	0.399932	0.0865716	0.11717	0.787459	-1.12547	3.37206e-06	-1.37662	3.88489e-06
ENSG00000033100	CHPF2	protein_coding	7:151232489_151238827_+	5.35741	5.06068	5.17676	6.68875	3.54272	5.4326	4.07788	4.72806	3.39324	3.69886	4.60512	5.12868	3.76849	4.72312	3.05257	1.55919	2.46522	2.62663	2.63479	4.05396	2.75688	2.96441	2.75853	0.134066	0.709908	0.264726	0.498834	-0.161932	0.715548	0.30804	0.470522
ENSG00000033122	LRRC7	protein_coding	1:69568398_70151945_+	0.57777	0.382026	0.404992	0.362482	0.266113	0.255044	0.276179	0.254138	0.363564	0.400999	0.198985	0.469193	0.415972	0.553175	0.392476	0.578275	0.304768	0.25636	0.301781	0.154209	0.106231	0.323366	0.454705	-0.494616	0.36631	0.375431	NA	0.354526	0.591239	1.51969	0.0146562
ENSG00000033170	FUT8	protein_coding	14:65410592_65744121_+	24.3598	19.4025	21.9299	25.5089	17.5516	23.2616	21.7718	25.1958	25.5764	23.1357	19.2878	26.1821	27.669	29.3006	26.5996	17.6014	15.4951	17.0395	25.8215	33.3373	22.9215	7.37823	7.68258	0.150132	0.178005	0.045952	0.820218	-0.10938	0.390313	-1.41602	3.90884e-26
ENSG00000033178	UBA6	protein_coding	4:67612652_67701179_-	44.2558	36.4781	43.0654	48.4598	35.6668	43.6402	34.9671	39.2489	49.7556	40.2338	28.881	43.3961	48.247	45.8254	38.1019	52.0758	42.3822	44.5107	41.4154	55.0461	33.2102	44.1764	39.9073	0.185742	0.0862834	-0.00878097	0.972135	0.706055	2.40397e-15	0.418281	8.2805e-05
ENSG00000033327	GAB2	protein_coding	11:78215297_78418348_-	9.03205	10.6809	10.7207	11.4397	7.8548	9.84031	9.51059	8.51938	9.72888	8.49894	10.0687	9.22381	10.6294	9.49688	8.9431	4.32263	4.75491	4.97257	6.54438	9.80796	5.79529	1.77259	2.63636	0.0699522	0.811927	0.143036	0.662055	-0.417962	0.0768126	-1.27126	4.65588e-05
ENSG00000033627	ATP6V0A1	protein_coding	17:42458844_42522611_+	11.6339	11.8874	12.3726	12.0028	9.7315	10.1912	12.6967	12.1859	13.1306	10.0146	10.1519	12.4686	13.7009	14.783	11.1589	9.04023	4.95821	5.85358	9.52597	12.0947	7.74115	8.30648	10.1391	-0.0280533	0.870004	-0.0921545	0.590591	-0.373956	0.000974401	0.368853	0.00280611
ENSG00000033800	PIAS1	protein_coding	15:68054179_68198603_+	23.8294	21.7841	22.6083	16.8773	12.4679	15.5362	17.9487	20.0999	25.4143	19.109	16.1176	22.2706	24.1041	25.0601	21.0036	26.1789	18.2608	16.8623	18.2541	20.9606	14.7634	27.9002	30.1961	-0.466433	6.1989e-09	-0.00898473	0.969226	0.423156	3.59817e-06	1.13553	2.28823e-33
ENSG00000033867	SLC4A7	protein_coding	3:27372721_27484420_-	5.05732	4.36821	5.28342	7.05501	5.52677	6.28364	5.6937	6.06827	7.12917	6.31187	4.72301	6.57355	7.56688	7.32771	6.09098	6.78795	3.12501	3.6509	6.79454	8.24771	5.3833	2.57888	2.15853	0.497856	5.53908e-06	0.0226528	0.936028	-0.0061438	0.97829	-1.08083	3.2725e-08
ENSG00000034053	APBA2	protein_coding	15:28884483_29118315_+	0	0	0.0208915	0	0	0	0	0	0	0	0	0	0	0.0183442	0	0	0	0	0	0	0	0	0.0791637	-0.995474	NA	0	NA	1.55008	NA	3.99813	NA
ENSG00000034152	MAP2K3	protein_coding	17:21284672_21315240_+	3.5781	2.55681	3.02307	11.4149	6.229	10.4018	4.09062	4.63797	3.72801	2.27751	3.28935	4.40712	3.61747	3.36511	3.04232	3.08677	0.967298	1.30185	3.55761	5.50622	2.54982	2.46318	2.43537	1.73725	3.807e-17	-0.197228	0.66034	-0.289683	0.441998	-0.180019	0.663754
ENSG00000034510	TMSB10	protein_coding	2:84905625_84906675_+	820.888	834.04	769.453	1243.05	660.412	982.196	902.304	799.117	787.367	490.035	768.167	857.221	838.607	863.749	712.27	229.971	154.972	182.117	697.955	938.855	579.897	74.9602	74.3795	0.363591	0.0646376	-0.110988	0.758511	-1.46506	2.25867e-16	-2.85208	8.11334e-31
ENSG00000034533	ASTE1	protein_coding	3:131013875_131027649_-	12.9643	9.11913	10.0157	9.1773	8.48966	10.8235	9.67921	9.69145	11.8683	9.89608	7.08628	11.5532	12.4434	11.4524	8.33239	12.481	12.4814	8.06442	7.59118	11.4792	6.06876	12.0915	15.0123	-0.0244133	0.945785	-0.00939542	0.984607	0.663718	0.000805251	1.16479	2.51317e-08
ENSG00000034677	RNF19A	protein_coding	8:100257060_100336218_-	15.3773	13.1376	14.3453	41.0974	31.3504	42.0828	22.0291	23.9871	26.5325	24.2037	16.8959	23.6383	31.1551	29.9709	22.1586	32.8846	25.6732	23.8049	24.6905	31.1718	21.8367	17.6205	20.5424	1.55912	1.86302e-61	-0.0378321	0.878798	0.61556	4.16477e-09	0.00364964	0.988838
ENSG00000034693	PEX3	protein_coding	6:143450807_143490010_+	13.2167	12.8162	12.0726	12.7338	7.41232	13.4871	11.6348	11.2415	13.8589	11.0905	6.61797	9.19412	11.1784	14.1926	10.7438	9.79116	2.02723	6.13886	9.84565	11.5398	7.24288	9.46413	6.04915	-0.0462675	0.914046	-0.335057	0.337631	-0.371689	0.314602	0.140428	0.760902
ENSG00000034713	GABARAPL2	protein_coding	16:75566351_75577881_+	16.1692	14.2937	13.4459	18.2775	13.955	16.6439	17.8723	16.767	18.3007	15.5136	13.9131	19.3699	16.4665	19.646	16.8874	12.6295	7.64955	7.90529	12.4182	18.7539	12.4748	9.04392	17.3232	0.292761	0.0767243	0.00477218	0.990843	-0.29517	0.167515	0.323137	0.140374
ENSG00000035115	SH3YL1	protein_coding	2:217730_266398_-	16.1678	14.8901	16.6	14.6025	10.2995	13.4039	13.8891	14.4157	17.5875	13.3854	10.3277	14.847	17.584	18.8934	14.5758	13.2617	7.51447	9.71886	13.9375	16.7767	10.7875	4.14781	4.94143	-0.178483	0.0473378	-0.124119	0.295715	-0.116779	0.297584	-1.15105	7.16422e-20
ENSG00000035141	FAM136A	protein_coding	2:70295975_70302090_-	31.2791	23.7814	24.6547	26.8665	20.4694	25.3605	27.3691	26.7203	27.8846	21.9609	23.1109	30.4897	28.3886	28.7335	27.0263	15.1394	9.77039	10.0294	24.4013	32.0154	23.4497	4.74404	4.63257	0.00775866	0.97449	0.00701455	0.983112	-0.652398	1.39291e-05	-2.0679	8.99731e-20
ENSG00000035403	VCL	protein_coding	10:73995193_74121363_+	78.9715	69.6187	77.9014	106.318	77.9489	94.9169	79.0286	78.1831	75.3674	51.1516	54.4092	63.9688	93.9125	96.9631	82.1289	41.1885	27.6858	33.0795	89.8811	119.64	81.6198	28.8558	28.5047	0.440894	9.24847e-08	-0.329344	0.000415042	-0.798206	1.69217e-21	-1.3128	5.80027e-43
ENSG00000035499	DEPDC1B	protein_coding	5:60596912_60700190_-	96.4537	80.4035	79.9879	68.8494	47.8347	65.5399	73.4654	89.5429	95.3719	63.5661	55.748	75.7356	100.128	106.724	86.4652	43.3121	29.9842	38.3741	102.047	117.898	82.1527	10.5396	9.26273	-0.359216	4.30037e-05	-0.274752	0.00670327	-0.762724	2.5737e-15	-2.91056	2.64407e-71
ENSG00000035664	DAPK2	protein_coding	15:63907036_64072033_-	0.0522801	0	0.0695598	0.105061	0.0154259	0.0591373	0.0731861	0.106069	0.0259384	0.0587241	0.0461388	0.0940903	0.0925934	0.134373	0.0560023	0.146274	0	0	0.0266568	0.10727	0.0369479	0.119966	0.0527164	0.67638	0.676625	0.0450155	NA	-0.332742	0.858386	1.07779	0.493889
ENSG00000035681	NSMAF	protein_coding	8:58583504_58659844_-	5.55613	6.00744	5.63464	5.71462	4.18243	5.26545	4.61369	5.66095	6.49002	6.38841	4.99355	6.75168	6.5345	6.46053	5.03787	5.22264	3.31158	3.97941	3.41297	5.64525	3.48352	2.00781	1.58811	-0.0438929	0.858378	0.241005	0.206337	0.104533	0.669709	-0.772799	0.00914894
ENSG00000035687	ADSS	protein_coding	1:244408494_244452134_-	41.8113	31.4914	38.3491	39.6524	28.1208	34.487	47.2242	46.7231	52.5638	35.9437	31.3027	44.1816	60.3615	62.6442	48.1952	33.8708	23.7633	19.7785	50.4814	66.8174	37.9277	14.5973	14.4616	0.00977962	0.957529	-0.270148	0.00799427	-0.524746	3.13373e-06	-1.37279	3.68477e-18
ENSG00000035720	STAP1	protein_coding	4:67558728_67607337_+	0	0	0	0	0.176353	0	0.557787	0.269467	0.296534	0	0.175823	0.134458	0.529276	0	0.160058	1.11483	0	0	0.152374	0	0	0	0.602667	0.928095	NA	-1.67198	NA	1.27204	NA	3.05316	0.33468
ENSG00000035862	TIMP2	protein_coding	17:78852977_78925387_-	32.8243	30.8481	33.6858	41.2833	27.4967	34.485	40.8532	35.5967	40.1773	17.7125	22.9686	26.261	40.3407	42.9093	31.9648	9.70221	4.85499	7.47047	37.0467	51.7527	32.3752	2.76409	1.76671	0.216905	0.138955	-0.670407	4.55149e-08	-1.75251	1.50352e-32	-3.7198	6.87939e-45
ENSG00000035928	RFC1	protein_coding	4:39287456_39366375_-	34.336	27.6526	32.6737	26.1375	17.8559	27.5994	22.5701	24.0019	30.8076	20.1297	14.5772	20.8748	32.6716	31.3744	25.5773	20.3671	16.502	16.3539	31.1466	39.6296	27.541	16.4021	16.449	-0.265903	0.0314447	-0.346483	0.00750945	-0.121715	0.433614	-0.553176	7.34287e-05
ENSG00000036054	TBC1D23	protein_coding	3:100261000_100325251_+	15.7756	13.2883	14.646	10.7615	7.83115	10.0958	11.1242	12.619	18.8196	14.4223	9.97259	14.0727	14.675	15.8421	10.7557	14.8224	12.2757	9.75623	13.5726	15.6713	11.5456	22.9058	19.4992	-0.468697	0.00346482	-0.00351515	0.992717	0.467307	0.00482635	1.07925	2.76616e-11
ENSG00000036257	CUL3	protein_coding	2:224470150_224585397_-	28.882	22.9146	26.031	27.6373	21.2616	28.2654	23.3586	26.5869	31.8403	24.0947	19.4501	28.5043	29.2402	29.7293	25.3146	26.1134	22.8354	20.1715	26.4087	30.5758	24.8738	30.168	30.7245	0.130898	0.363731	-0.0530005	0.826983	0.342098	0.00275716	0.585251	7.14275e-07
ENSG00000036448	MYOM2	protein_coding	8:2045040_2165552_+	0	0	0	0	0	0	0	0.0190439	0	0	0	0	0	0.0197392	0	0	0	0	0	0	0	0	0	0	NA	-0.517201	NA	1.55008	NA	0	NA
ENSG00000036530	CYP46A1	protein_coding	14:99684304_99727301_+	0	0.0731025	0.0440107	0.0332362	0	0	0.0192938	0.0186417	0.102571	0	0	0.0186035	0	0	0.0221455	0.0771236	0	0.150438	0.0210823	0	0	0	0	-1.64095	NA	-2.24918	NA	3.93079	NA	1.63517	0.651048
ENSG00000036549	ZZZ3	protein_coding	1:77562416_77683419_-	19.663	18.9864	20.5547	15.7285	11.2257	13.8234	15.1975	17.7737	25.6443	19.4727	12.379	21.0513	22.0635	21.4157	15.3855	21.2056	18.2153	17.8854	15.3164	20.6763	13.8512	11.9047	11.4958	-0.402147	0.00662547	-0.0148975	0.969064	0.603534	1.35994e-05	-0.0578939	0.804757
ENSG00000036672	USP2	protein_coding	11:119355215_119381726_-	0.177176	0.104417	0.220021	0.49847	0.383373	0.374108	0.330702	0.26627	0.351619	0.0442256	0.0694949	0.372016	0.453263	0.220794	0.158159	0	0	0.214879	0.240905	0.242357	0.166954	0.135521	0.238207	1.45706	0.0810571	-0.775861	NA	-1.20369	0.46635	0.252171	0.877719
ENSG00000036828	CASR	protein_coding	3:122184334_122286497_+	3.96358	2.82765	3.38622	3.35373	1.72348	2.59568	4.13707	3.62103	3.93299	1.17161	1.3501	1.36097	6.34254	6.23915	6.08932	1.16734	3.38371	1.51801	5.47788	5.61194	3.78404	0	0.21035	-0.271153	0.486468	-1.46842	3.39459e-06	-1.03243	0.00696347	-5.02136	0.00147573
ENSG00000037042	TUBG2	protein_coding	17:42659305_42667006_+	4.16423	4.83816	4.4958	5.69047	5.2659	5.0065	2.83144	2.6821	2.12508	2.13829	1.54002	4.01492	3.58228	3.94764	2.93132	1.99733	1.28657	2.16445	2.00195	3.68895	1.68171	1.6381	0.959767	0.38608	0.295716	0.122607	0.868636	-0.299773	0.598465	-0.465981	0.516214
ENSG00000037241	RPL26L1	protein_coding	5:172958729_172969771_+	50.0654	48.0322	50.0232	64.0673	38.8518	52.1063	46.8226	50.0122	41.1717	25.8394	37.4897	43.2425	50.4906	59.7524	49.6615	9.47674	8.69879	10.0129	38.7501	59.6517	31.817	12.1442	10.2461	0.192527	0.405899	-0.24628	0.352052	-1.87799	1.13499e-15	-1.4903	5.42222e-08
ENSG00000037280	FLT4	protein_coding	5:180601506_180649624_-	0.336462	0.415465	0.409299	0.321975	3.46053	0.376969	0.149526	0.534549	0.317968	0.383934	0.320505	0.432531	0.321602	0.269545	0.411905	1.31495	0.623718	1.57395	0.212404	0.262995	0.196269	1.91181	0.840098	2.16696	0.00941684	0.320244	0.86243	2.41215	0.00261554	3.06836	0.000383003
ENSG00000037474	NSUN2	protein_coding	5:6599239_6633291_-	27.0124	20.6687	23.217	32.5097	23.7145	28.4115	21.9806	23.4661	25.0128	21.8855	20.5583	25.8353	25.2467	26.5925	23.549	19.4808	14.5934	17.6704	19.1971	26.6909	17.9818	11.3417	14.3882	0.39405	2.52566e-06	0.0840172	0.602718	0.0840597	0.531437	-0.272974	0.0454747
ENSG00000037637	FBXO42	protein_coding	1:16246839_16352454_-	5.23585	5.00301	4.24749	5.16899	3.74977	3.88707	3.15481	4.5608	4.26229	4.87247	4.8152	5.78654	4.80168	5.13117	4.08395	6.16317	2.85839	4.62381	2.59192	3.54625	2.22738	2.21629	4.51068	-0.0432658	0.893696	0.502841	0.0107378	0.592008	0.00460131	0.7441	0.00535247
ENSG00000037749	MFAP3	protein_coding	5:154038906_154220478_+	16.8153	13.3568	13.1232	12.6619	8.15816	10.0442	10.5137	10.9974	13.5529	13.886	10.7927	15.7894	13.5763	13.2003	10.2166	14.8767	15.6678	12.0911	10.2005	11.6674	8.70545	15.8614	13.0016	-0.354709	0.0164169	0.333824	0.0453524	0.835282	6.91262e-09	0.938021	1.79598e-08
ENSG00000037757	MRI1	protein_coding	19:13764532_13774282_+	1.02404	0.434524	0.915606	0.823156	0.821865	0.481876	0.764553	0.775648	0.650329	0.552126	0.289199	0.774061	0.483648	0.727399	1.14083	0.611235	0.354353	0.298069	0.208857	0.485599	0.270189	0	0	-0.0173552	0.988056	-0.337213	NA	-0.317331	0.767255	-2.8488	0.125303
ENSG00000037897	METTL1	protein_coding	12:57768471_57772793_-	2.95036	1.66529	1.54809	2.87263	2.15796	2.55706	2.59831	2.2482	2.02045	1.61811	2.24927	2.16882	2.20791	2.83518	1.95857	1.08514	0.8987	0.453573	2.07642	3.63785	1.56628	0	1.17323	0.436416	0.30978	-0.0561252	0.948873	-0.91752	0.112314	-1.49074	0.0377887
ENSG00000037965	HOXC8	protein_coding	12:54009106_54012362_+	0	0	0	0	0	0	0	0	0	0	0	0.124493	0	0	0	0	0	1.00671	0	0	0	0	0	0	NA	1.37581	NA	4.38183	NA	0	NA
ENSG00000038002	AGA	protein_coding	4:177430770_177442503_-	11.9019	11.2676	11.3882	11.908	7.39721	10.3694	11.8756	11.8167	13.8831	7.96446	6.85353	10.0835	14.5762	12.6623	11.1217	4.95962	4.929	5.75848	11.4916	12.3546	9.72384	1.74326	3.57483	-0.0822363	0.755354	-0.465477	0.0139468	-0.661393	0.00866475	-1.60686	1.80698e-05
ENSG00000038210	PI4K2B	protein_coding	4:25233975_25279092_+	12.9929	8.7014	12.4155	12.3431	8.10312	11.8913	8.19865	9.51916	12.9659	6.30214	5.8202	10.2304	12.2032	13.1096	11.8619	6.88502	9.26021	8.32657	10.1632	12.9257	7.9999	4.06564	3.27534	0.0601657	0.865432	-0.315105	0.309888	0.0196302	0.960469	-1.05228	0.00692912
ENSG00000038219	BOD1L1	protein_coding	4:13568738_13627723_-	32.1113	27.4665	33.8605	21.7566	16.3345	21.6674	20.0678	22.5862	29.8881	25.9964	16.0127	26.2333	29.9294	28.6105	22.2452	34.4879	32.4383	31.6517	28.366	36.5322	23.8985	39.111	32.173	-0.502947	0.00042253	0.0427992	0.898299	0.93463	1.17267e-12	0.720911	1.39147e-06
ENSG00000038274	MAT2B	protein_coding	5:163503114_163519336_+	24.9542	23.7786	24.0961	22.4119	15.3599	20.0092	29.3811	28.3501	28.7528	22.4241	25.8451	27.0035	31.727	32.3178	28.6257	17.283	10.8393	11.7227	24.3738	31.1099	22.8795	8.40811	9.76772	-0.200321	0.154249	-0.0653707	0.79408	-0.601559	1.79557e-06	-1.08265	1.76597e-12
ENSG00000038358	EDC4	protein_coding	16:67873023_67884503_+	0.383893	0.414778	0.425648	0.822894	0.434211	0.781642	0.552333	0.778863	0.74599	0.335387	0.63995	0.719693	0.43439	0.61295	0.462628	0.477375	0.207562	0.116396	0.424106	0.787681	0.316527	0.513866	0.645161	0.873006	0.0288794	-0.136842	0.863206	-0.308237	0.683998	0.672735	0.241119
ENSG00000038382	TRIO	protein_coding	5:14143702_14532128_+	20.5288	18.3451	20.4164	27.941	20.4909	22.9764	20.6847	21.3339	21.6933	20.6294	20.048	26.003	24.7435	25.7547	19.1341	32.5898	24.9788	24.3881	19.2746	26.6872	15.3881	46.8198	50.2091	0.406345	2.11424e-12	0.191094	0.00747155	0.864849	1.15169e-47	1.70893	6.22831e-160
ENSG00000038427	VCAN	protein_coding	5:83471465_83582303_+	2.82515	2.26184	2.85584	1.69964	0.996122	1.6883	1.84893	2.22704	2.9444	1.90269	1.82945	2.35039	2.7693	2.62388	2.09366	1.5577	1.72924	1.55155	2.24682	3.07862	2.30218	18.8777	16.304	-0.719228	4.16936e-06	-0.0653205	0.857065	0.000592797	0.999246	3.23305	3.13845e-110
ENSG00000038532	CLEC16A	protein_coding	16:10944488_11182189_+	6.44677	6.09428	7.16704	11.631	7.65492	8.14386	7.03747	7.05797	7.56012	6.02718	6.28332	8.56708	7.84259	7.85125	6.64069	7.19067	6.084	4.92811	4.98047	7.67233	4.3567	5.5587	6.30358	0.609356	6.64183e-09	0.0744949	0.753689	0.324694	0.0210608	0.529989	0.000632866
ENSG00000038945	MSR1	protein_coding	8:16107878_16567490_-	0.0711697	0.111848	0.0757543	0.0190695	0	0	0	0.0641746	0.0706206	0.106589	0.0558306	0.0213478	0.308119	0.110863	0.0254122	0	0.102613	0	0.0241922	0.0216337	0	0	0	-3.27044	NA	0.596804	NA	-1.46217	NA	0.800758	0.805306
ENSG00000039068	CDH1	protein_coding	16:68737225_68835548_+	49.5756	49.7166	49.4878	63.7368	44.8152	57.7109	56.3776	53.4698	53.0903	41.841	52.9296	56.3211	59.7431	64.0518	53.4862	27.4789	21.9243	21.1382	50.1174	69.699	45.0674	18.773	18.1127	0.293347	0.018662	0.0233018	0.935893	-0.703739	4.18937e-10	-1.12321	2.0716e-18
ENSG00000039123	SKIV2L2	protein_coding	5:55307760_55425581_+	25.1921	21.7751	23.2396	22.8259	15.4142	17.8377	21.5515	22.8954	26.6643	20.3211	16.4081	23.7832	27.71	28.0686	21.5412	23.9072	17.492	14.8745	23.0761	30.228	19.574	19.5736	17.4697	-0.189391	0.0267551	-0.106948	0.371997	0.163376	0.119915	0.0562729	0.692543
ENSG00000039139	DNAH5	protein_coding	5:13690331_13944543_-	5.52693	5.22766	5.31646	5.26545	3.6562	4.66805	5.20898	6.36191	8.17904	9.07467	4.92987	7.36816	9.24897	7.92068	6.28589	9.72374	5.60765	7.49749	6.70777	8.40022	5.55527	1.56575	1.76136	-0.107318	0.704338	0.249974	0.340319	0.588575	0.00112833	-1.59944	9.70068e-10
ENSG00000039319	ZFYVE16	protein_coding	5:80408013_80479350_+	22.9652	20.2258	22.5634	20.7776	15.848	18.6823	16.3185	18.8562	22.837	17.0642	11.5018	20.0881	24.4812	22.3499	17.6094	23.2413	19.2604	18.3566	17.6601	22.365	13.8903	17.7623	18.4379	-0.108331	0.439183	-0.131771	0.417395	0.552738	2.37367e-08	0.464931	5.93293e-05
ENSG00000039523	FAM65A	protein_coding	16:67518418_67546788_+	0.159867	0.207275	0.272265	0.706785	0.358499	0.520808	0.238715	0.288309	0.285541	0.095772	0.244552	0.201403	0.226513	0.179301	0.308249	0.059639	0.0691494	0.116332	0.211936	0.379045	0.120515	0	0	1.44002	0.00670863	-0.421672	NA	-0.916959	0.433226	-3.73523	0.0322441
ENSG00000039537	C6	protein_coding	5:41142234_41261438_-	0	0	0	0	0	0.0341798	0	0	0	0.0565683	0.044445	0	0	0.0353018	0	0	0	0.137425	0.0770347	0	0	0	0	0.928014	NA	2.58272	NA	2.51188	NA	0.622892	NA
ENSG00000039560	RAI14	protein_coding	5:34656237_34832627_+	35.363	27.5315	31.5544	35.6701	23.2466	34.1345	30.5841	31.6762	38.1097	27.871	22.862	30.0165	38.7931	39.0836	32.1135	35.1794	24.5893	24.2121	37.4262	49.2949	35.0086	13.582	13.6226	0.112412	0.363179	-0.181679	0.143244	0.231613	0.0262285	-1.13552	1.38404e-22
ENSG00000039600	SOX30	protein_coding	5:157625679_157671480_-	0.0827796	0	0	0	0.0488504	0.0374549	0	0	0.0410704	0	0	0	0.0977408	0.0386843	0.0886732	0	0	0.150592	0	0	0	0	0.166941	0.238777	NA	-0.517208	NA	0.238363	NA	4.00911	NA
ENSG00000039650	PNKP	protein_coding	19:49859882_49878351_-	1.16289	1.04543	0.986045	1.4576	0.930511	0.909646	0.846147	1.27964	0.782318	0.767502	0.858138	1.02871	1.07053	1.23425	0.992325	0.367644	0.511525	0.215139	0.824087	1.15034	0.501468	0.0904566	0.158996	0.177642	0.712992	-0.00831611	0.992094	-1.00122	0.0733258	-2.22972	0.0268382
ENSG00000039987	BEST2	protein_coding	19:12751702_12758458_+	0	0	0	0	0.0666324	0	0	0	0	0	0	0	0.133319	0	0	0	0.244196	0	0	0	0	0	0	0.927927	NA	0	NA	1.53888	NA	0	NA
ENSG00000040199	PHLPP2	protein_coding	16:71637835_71724701_-	3.34694	2.42352	3.23425	4.49007	3.61318	4.09345	3.00628	3.27548	3.7405	3.28473	2.94369	3.48464	3.70907	3.74739	3.09578	2.4716	2.37164	2.16119	3.05199	3.79174	2.08821	3.35516	3.04084	0.575507	1.86722e-06	0.0831207	0.756506	0.0315195	0.903326	0.560654	0.00229165
ENSG00000040275	SPDL1	protein_coding	5:169583634_169604778_+	29.5759	25.469	27.419	19.1311	14.7601	17.1505	20.0216	24.8786	28.5289	21.0856	14.2607	22.1825	31.1764	30.149	25.5496	17.2186	17.7337	16.6057	26.0848	32.8965	20.4344	7.9287	6.76015	-0.551781	2.80785e-07	-0.225024	0.133677	-0.118621	0.456605	-1.40128	4.55014e-17
ENSG00000040341	STAU2	protein_coding	8:73420369_73747708_-	3.75208	3.57537	3.93753	3.54279	2.83168	3.82577	4.02443	4.4793	6.40798	4.4797	2.97242	4.47013	5.24138	4.79102	4.00789	2.7206	2.37725	2.07658	3.98793	4.43363	3.60533	0.970123	1.06574	-0.00124922	0.997782	-0.188406	0.484305	-0.342206	0.116067	-1.54654	1.80357e-08
ENSG00000040487	PQLC2	protein_coding	1:19312326_19329300_+	1.50556	1.4311	2.0161	1.75676	0.687845	1.09873	0.634547	0.525514	0.481916	0.800104	1.37156	0.742955	0.802815	1.36175	1.40465	0.181178	0	0.353407	0.742896	0.930062	0.686465	0.222889	0.587659	-0.358021	0.610967	0.970532	NA	-2.06921	0.0682546	-0.481195	0.691749
ENSG00000040531	CTNS	protein_coding	17:3636468_3661542_+	2.45193	1.92669	2.1314	2.52937	1.0611	1.92298	1.6018	1.8793	2.02751	1.95851	1.97156	2.86834	2.21956	2.52083	1.96988	1.67695	0.530282	1.48685	1.91698	1.78878	1.03971	2.25056	1.15378	-0.101452	0.842571	0.438314	0.304818	-0.212662	0.709694	0.540427	0.298793
ENSG00000040608	RTN4R	protein_coding	22:20241415_20283246_-	0	0.156625	0.235737	0.28484	0.0522782	0.120249	0.165351	0	0.0879047	0	0	0.0398588	0.156899	0.124196	0.142343	0	0	0.322319	0.0451698	0.323142	0.0417386	0	0	0.313414	NA	-2.08667	NA	0.335102	NA	-1.37266	0.620423
ENSG00000040633	PHF23	protein_coding	17:7235028_7239722_-	1.72314	1.11563	1.88581	3.00434	1.89052	1.80091	1.83463	2.18842	1.73393	1.56297	2.19898	2.70809	1.91995	1.86002	1.74183	1.72023	2.2045	1.76605	1.97995	2.39025	1.39503	2.11626	2.25144	0.633214	0.0247792	0.300638	0.474342	0.665809	0.0452018	0.643344	0.0805846
ENSG00000040933	INPP4A	protein_coding	2:98444854_98594390_+	5.59994	4.88279	5.74523	7.49512	5.51044	6.42297	5.32692	5.46324	6.33334	5.07257	3.74728	6.0349	6.2456	5.8771	5.30482	4.48019	3.56036	4.32044	4.07314	5.70967	3.39499	1.91977	2.66686	0.396463	0.00010097	-0.0826956	0.696194	0.135443	0.437466	-0.46948	0.0271312
ENSG00000041353	RAB27B	protein_coding	18:54717860_54895516_+	111.5	97.2667	108.09	61.0512	42.5487	58.1951	88.9882	88.7741	130.327	93.3146	65.9881	111.937	123.671	112.928	92.7551	65.7262	53.0608	52.8308	88.3339	100.795	72.7479	22.8354	25.1178	-0.833749	1.89055e-14	-0.0576266	0.82857	-0.307162	0.0159951	-1.42605	1.47943e-24
ENSG00000041357	PSMA4	protein_coding	15:78540405_78552419_+	19.9803	16.3626	17.98	21.8239	15.3988	18.2946	16.1468	16.6951	19.2945	16.3308	14.3142	17.7102	21.5635	22.3267	18.5671	11.3452	9.40567	7.73974	16.7116	20.2609	14.6849	9.835	8.13507	0.167818	0.0848319	0.0219131	0.914651	-0.513668	5.89274e-07	-0.503462	6.31777e-05
ENSG00000041515	MYO16	protein_coding	13:108596152_109208007_+	0.244643	0.19963	0.300464	0.151271	0.199897	0.085148	0.122939	0.118783	0.280102	0.0845531	0.0885764	0.186278	0.155539	0.158297	0.040317	0	0	0	0.0575722	0.137289	0.0531989	0.604561	0.303612	-0.643019	0.50604	-0.36038	NA	-2.47328	0.140252	2.91826	0.000521402
ENSG00000041802	LSG1	protein_coding	3:194640788_194672477_-	62.9001	50.8513	55.4045	80.2451	54.1839	68.2326	48.5438	52.4745	54.6441	49.7114	48.7374	57.3775	54.4606	59.3929	50.1778	50.3876	42.2632	40.7783	43.5194	59.6858	37.6072	60.0094	53.7536	0.39527	1.64597e-07	0.133697	0.247834	0.326293	0.000299673	0.729868	6.44522e-15
ENSG00000041880	PARP3	protein_coding	3:51942345_51948867_+	2.09644	1.77028	2.16487	2.66611	1.66186	1.98208	2.45294	1.74931	1.52139	0.890389	1.87779	2.53413	1.77338	2.39808	1.94404	1.16729	1.21809	1.25231	1.40398	1.79765	0.914031	1.14882	0.50482	0.197057	0.709603	0.0112139	0.990843	-0.126858	0.835003	-0.289895	0.695356
ENSG00000041982	TNC	protein_coding	9:115019578_115118257_-	0	0	0	0.0126198	0.0370589	0.014207	0.0586069	0	0.0155784	0	0	0	0.0370741	0.0146734	0	0	0	0.0571213	0	0	0.0147938	0	0.253289	2.95761	NA	-2.79845	NA	1.05508	NA	4.96956	0.0717797
ENSG00000041988	THAP3	protein_coding	1:6624866_6635586_+	0.2931	0.302286	0.194988	0.441755	0.30269	0.198926	0.307729	0.198219	0.472612	0	0.301781	0.692346	0.302814	0.342427	0.235476	0	0	0.133302	0.41098	0.467747	0.172619	0	0.295546	0.38461	0.778023	0.192266	NA	-1.88257	0.297586	-0.695106	0.695161
ENSG00000042062	FAM65C	protein_coding	20:50586108_50691528_-	0.761355	0.869348	1.03832	0.803251	0.786267	0.624382	0.488496	0.986878	0.779089	0.819566	0.643923	1.04909	0.730404	0.555929	0.509726	0.710065	0.411648	0.346264	0.315415	0.629206	0.179357	0.655151	1.43945	-0.131737	0.843482	0.282154	0.713989	0.33618	0.641225	1.98662	0.000106396
ENSG00000042088	TDP1	protein_coding	14:89954939_90044768_+	8.30845	6.26661	6.75445	5.69825	4.20581	4.44906	5.4064	5.77353	7.69598	6.42148	5.56101	8.14528	7.67257	8.35312	6.55251	3.83883	3.46187	4.02135	5.24686	5.6825	3.68112	0.874554	2.15209	-0.435065	0.00279272	0.225848	0.257788	-0.364	0.0645195	-1.20529	2.44425e-05
ENSG00000042286	AIFM2	protein_coding	10:70098223_70132934_-	2.9542	2.28392	2.94163	3.54925	1.64962	2.55836	3.17206	2.72112	3.56181	3.75839	3.10244	3.31583	3.26308	3.5627	2.7562	1.30353	0.824396	1.50248	2.39712	2.7809	1.85584	0.728919	1.02498	0.0569082	0.896249	0.231603	0.556359	-0.757361	0.0503889	-0.956864	0.0693193
ENSG00000042304	C2orf83	protein_coding	2:227610090_227633320_-	0	0	0.144241	0	0	0	0	0	0	0	0	0	0	0	0	0	0	0	0	0	0	0.310958	0	-1.84382	NA	0	NA	0	NA	4.15765	NA
ENSG00000042317	SPATA7	protein_coding	14:88384924_88470350_+	3.35859	2.97358	3.65731	2.97344	2.5026	2.47905	3.03331	3.48903	3.19445	3.52338	2.87755	4.63788	3.69148	3.54409	2.78532	4.09945	2.81174	2.70301	2.19388	2.82283	2.12932	2.273	1.37337	-0.192147	0.344373	0.303131	0.124747	0.565841	0.00245977	0.0384022	0.924921
ENSG00000042429	MED17	protein_coding	11:93784227_93814695_+	6.26968	6.15538	6.39092	7.26912	5.31045	5.29983	5.96136	6.26536	6.54335	5.85493	5.9715	7.27471	7.40284	6.94911	5.59408	5.06309	3.63714	4.34762	4.3928	6.26903	3.8506	4.1299	3.92708	0.0615994	0.725564	0.154883	0.343604	0.0211726	0.923556	0.188583	0.357451
ENSG00000042445	RETSAT	protein_coding	2:85342088_85354620_-	7.94959	7.36725	8.42939	7.78035	5.58654	7.57822	7.27742	7.77016	7.76782	6.45284	7.67627	7.80886	8.45489	8.98969	6.46793	2.7166	2.49359	3.53267	6.71437	7.71979	5.20364	0.835502	1.46857	-0.0428327	0.874093	0.0783363	0.811418	-0.812163	0.000338818	-2.03664	1.24211e-07
ENSG00000042493	CAPG	protein_coding	2:85394748_85418432_-	5.52936	8.72244	6.72634	11.9639	5.2012	7.07288	6.67348	6.26049	5.4867	3.54909	4.25609	5.16275	5.89057	7.18848	5.7449	0.775469	1.07895	1.36137	4.66357	6.06598	4.19179	0.953996	1.34148	0.310269	0.373577	-0.384852	0.351263	-1.91973	5.80323e-06	-1.65961	0.00135496
ENSG00000042753	AP2S1	protein_coding	19:46838136_46850992_-	13.2438	11.0062	13.5772	18.7895	9.79636	11.4324	12.132	11.6119	11.3853	7.95224	10.916	12.7414	11.746	12.4351	8.17204	2.73214	2.90384	1.9985	9.21117	13.7469	5.751	2.24075	3.93859	0.202671	0.513737	-0.0223272	0.970341	-1.46218	1.94879e-05	-1.12767	0.00474388
ENSG00000042781	USH2A	protein_coding	1:215622894_216423396_-	0.38602	0.454992	0.539288	0.494532	0.541025	0.414818	0.394029	0.500363	0.646382	0.307133	0.29809	0.466773	0.527003	0.56373	0.478112	0.405016	0.469602	0.0877807	0.344445	0.517029	0.136406	0.166086	0.291931	0.215103	0.712637	-0.379387	0.565651	-0.121589	0.864793	-0.0233543	0.983617
ENSG00000042832	TG	protein_coding	8:132866958_133134903_+	0.0903649	0.106511	0.0274817	0.0311306	0.0457085	0.11682	0.0602382	0.0349213	0.0512386	0.0580018	0.0455713	0.0580831	0.0609697	0.0723927	0.0138284	0.0481584	0.167514	0.0939381	0.0131645	0.0235445	0.0486579	0.177736	0.052068	-0.0612232	0.972805	0.256503	NA	1.72078	0.159191	2.37841	0.0728008
ENSG00000042980	ADAM28	protein_coding	8:24294040_24359018_+	21.9452	19.9855	22.5246	23.0645	15.4548	22.4537	20.5518	24.0114	29.553	22.6461	12.7991	22.0184	32.2765	30.7125	26.7635	23.6046	17.5292	20.5873	26.7457	32.1801	21.8319	13.4228	13.1845	0.0531936	0.825156	-0.241195	0.207371	0.0891913	0.639013	-0.572079	0.000528383
ENSG00000043039	BARX2	protein_coding	11:129375940_129452279_+	5.27817	5.44359	4.84567	12.357	6.30743	8.06012	5.35689	4.87837	5.17197	4.44656	5.58977	6.35265	5.531	6.28978	5.65395	6.6455	1.14151	2.40051	2.96038	5.53527	3.10853	2.11955	1.33055	0.901407	0.000505871	0.22207	0.665914	-0.160517	0.742126	-0.720694	0.226834
ENSG00000043093	DCUN1D1	protein_coding	3:182938074_182985953_-	39.7216	36.9182	39.567	37.9593	27.3742	32.485	28.4707	32.4449	41.4263	31.0438	23.8006	36.2519	39.8446	38.961	28.4485	30.4005	23.2277	22.4273	32.0475	37.8427	26.069	28.5768	39.0207	-0.111789	0.408696	-0.0371436	0.871183	0.135925	0.293503	0.524403	3.9097e-06
ENSG00000043143	JADE2	protein_coding	5:134524312_134583230_+	2.82145	2.8295	2.82069	5.70126	4.10274	4.73967	3.56419	3.51401	3.52667	2.73149	3.19163	3.5489	3.73631	4.0211	2.68837	2.38423	1.21365	1.36118	2.27317	3.51115	1.98299	1.0731	1.32033	0.916636	2.21048e-11	-0.0319039	0.932005	-0.442741	0.0692486	-0.646195	0.0422709
ENSG00000043355	ZIC2	protein_coding	13:99981772_99986773_+	0	0.368633	0.399478	0.20112	0.0738251	0.0566036	0.116751	0.112805	0.248271	0.187361	1.10405	0.450296	0.221566	0.584617	0.268015	0	0	0	0.191361	0.114082	0.235766	0	0	-1.07879	NA	2.09859	NA	-2.36132	0.239931	-1.4897	0.548858
ENSG00000043462	LCP2	protein_coding	5:170246237_170298227_-	0	0	0	0	0	0	0	0	0	0.0318415	0	0	0	0.0198709	0	0	0	0	0	0	0	0	0	0	NA	1.46734	NA	1.55008	NA	0	NA
ENSG00000043514	TRIT1	protein_coding	1:39841022_39883511_-	9.06641	7.46795	8.83213	7.94846	6.7583	7.60472	7.00158	8.94023	9.96975	8.1392	6.11411	9.54218	9.85989	9.26665	6.90056	6.62605	5.16	5.49786	6.29893	8.4129	5.34583	1.94662	3.52852	-0.0459893	0.842374	0.00392568	0.991656	0.0424811	0.865583	-0.81452	0.0017463
ENSG00000043591	ADRB1	protein_coding	10:114044056_114046908_+	2.748	2.91511	3.51003	1.91441	1.40545	1.9894	3.41945	3.46907	1.81787	3.01813	4.09589	3.37955	2.81204	2.0547	2.45304	2.0503	3.16967	1.99967	2.89574	1.42005	2.15788	2.10193	1.47783	-0.649577	0.277621	0.391717	0.640383	0.59934	0.374768	0.115836	0.913104
ENSG00000044012	GUCA2B	protein_coding	1:42153421_42155824_+	0	0	0	0	0	0	0.40853	0	0	0	0	0	0	0	1.40674	0	0	0	0	0	0.412492	0	0	0	NA	-0.517201	NA	-0.131555	NA	1.63513	NA
ENSG00000044090	CUL7	protein_coding	6:43037617_43053945_-	4.60928	5.22227	5.81897	5.83047	3.58456	4.0094	5.63547	4.99393	4.04188	3.47836	4.75105	5.46601	5.40015	5.97775	5.20536	2.5326	2.78191	2.60006	3.93522	5.14823	2.65988	1.63982	3.45878	-0.0915929	0.823399	0.0224352	0.971846	-0.44471	0.205154	-0.131807	0.79065
ENSG00000044115	CTNNA1	protein_coding	5:138610967_138935034_+	133.806	117.951	123.834	160.855	106.29	140.412	135.925	133.509	126.904	84.0738	107.271	114.407	139.536	148.302	132.794	49.3698	33.7115	37.4087	129.019	181.317	119.637	24.6354	25.8978	0.248528	0.0630725	-0.243028	0.109304	-1.18816	1.58158e-28	-2.05367	8.22794e-64
ENSG00000044446	PHKA2	protein_coding	X:18892300_18984598_-	8.45526	8.30099	7.69243	8.44227	5.00175	6.52131	8.34947	9.50719	9.91363	7.02152	8.07031	9.96673	9.62083	9.77777	9.1669	5.34621	3.71924	5.13968	6.61818	9.16677	5.90324	3.38246	2.55981	-0.16007	0.333635	-0.0131217	0.969064	-0.37895	0.0296039	-0.841785	0.00018712
ENSG00000044459	CNTLN	protein_coding	9:17134982_17503923_+	9.65912	8.64867	9.08994	7.36442	5.52885	7.27777	7.40886	9.64427	9.93424	6.426	4.97565	8.4681	10.8909	10.5001	9.81393	8.27382	6.45524	5.05285	9.04685	10.7553	6.03535	3.42458	2.25728	-0.303019	0.0401438	-0.317244	0.0542031	-0.0442599	0.846783	-1.1549	4.13655e-07
ENSG00000044524	EPHA3	protein_coding	3:89107524_89482134_+	15.1327	12.2061	13.9549	8.68866	5.43219	8.51932	12.2678	12.2619	14.8775	11.3842	8.41102	10.6366	16.6738	14.665	12.5497	11.3166	6.63601	5.70885	11.6628	14.4676	9.33118	11.3615	9.98513	-0.729246	5.11602e-08	-0.248695	0.20042	-0.272239	0.1737	0.300222	0.147942
ENSG00000044574	HSPA5	protein_coding	9:125234853_125241330_-	396.884	289.428	317.603	372.19	262.901	359.213	402.91	453.57	466.681	499.461	520.682	611.446	475.643	491.568	440.256	209.054	190.326	161.312	434.054	541.824	445.57	104.653	103.033	0.12533	0.472076	0.438027	0.0010439	-0.698433	2.95495e-09	-1.76513	1.40139e-40
ENSG00000046604	DSG2	protein_coding	18:31498043_31549008_+	681.486	599.59	719.808	617.768	446.41	694.363	724.703	690.393	768.807	458.373	418.782	516.497	859.28	812.177	664.219	296.234	237.532	266.454	774.073	954.64	690.815	150.992	155.8	-0.0479196	0.791338	-0.517554	1.10936e-06	-0.907398	4.86647e-21	-1.95604	5.4821e-73
ENSG00000046647	GEMIN8	protein_coding	X:14008279_14029893_-	10.9837	6.6963	8.46603	7.76343	4.91718	7.99725	10.0149	10.7579	10.6484	9.26494	9.13631	10.6223	10.5837	11.2097	8.51995	8.71305	3.82256	5.51212	7.9178	8.86494	6.00774	4.05582	5.60131	-0.200865	0.457459	0.0129374	0.979238	-0.116086	0.74052	-0.195514	0.634445
ENSG00000046651	OFD1	protein_coding	X:13734745_13769353_+	40.1732	38.1145	43.6515	31.107	22.9408	31.4138	32.8902	34.3986	44.21	36.3967	25.9543	39.1021	41.0921	41.5592	32.9176	39.7457	27.8978	30.9151	34.5473	44.1224	27.5878	40.9149	39.5096	-0.374034	5.64183e-05	-0.00775038	0.975971	0.39782	4.92679e-05	0.637057	1.16189e-09
ENSG00000046653	GPM6B	protein_coding	X:13771031_13938638_-	7.76334	8.28415	7.60334	6.48043	4.96087	5.52877	4.52288	5.50911	7.31599	4.81592	3.29731	6.9033	6.59008	6.56894	5.78188	9.42531	7.15308	7.18688	4.4737	5.69716	2.98678	13.4926	14.5446	-0.342294	0.0547272	-0.0803267	0.826111	0.950603	8.52571e-09	2.14282	1.15804e-36
ENSG00000046889	PREX2	protein_coding	8:67952118_68237030_+	0	0	0	0	0	0.014853	0.015318	0	0	0.0245821	0	0	0	0	0	0	0	0	0	0	0	0	0	0.927943	NA	0.505564	NA	0	NA	0	NA
ENSG00000047056	WDR37	protein_coding	10:1049538_1132297_+	6.26052	5.74658	6.16255	6.56884	4.11952	6.59284	4.11055	5.5203	6.76197	3.94135	4.75908	6.38147	5.16787	5.87719	5.13354	4.65035	3.83425	3.22524	4.03962	4.87548	3.2629	3.94109	3.6871	0.0634527	0.829132	0.0273644	0.953099	0.147754	0.611288	0.356537	0.220807
ENSG00000047188	YTHDC2	protein_coding	5:113513683_113595285_+	22.2028	18.2396	22.8851	19.578	13.0054	15.9248	18.7535	19.2925	27.1499	19.862	12.2274	21.6614	22.985	23.6581	18.8186	23.7051	18.6253	19.6925	16.7717	21.5016	13.8352	14.6155	20.8654	-0.250144	0.11378	-0.153775	0.495877	0.554376	3.07146e-05	0.481466	0.00191642
ENSG00000047230	CTPS2	protein_coding	X:16588003_16712936_-	17.5476	15.8778	18.112	14.1623	10.1252	12.126	17.4351	19.403	23.9902	21.6617	13.5153	20.0013	25.0303	24.4849	18.3412	13.6214	11.6534	11.8662	13.5564	18.6529	12.6937	2.27768	2.57368	-0.364234	0.0108132	-0.0139768	0.969064	-0.235253	0.187543	-2.17457	9.50477e-14
ENSG00000047249	ATP6V1H	protein_coding	8:53715557_53843558_-	9.69904	9.15621	8.88996	8.15733	6.25362	7.21254	8.50691	8.40158	10.5376	7.56565	8.29551	10.2633	9.41078	10.0723	8.24913	13.9035	8.35164	8.4138	8.01337	10.1551	6.00835	12.1585	11.5911	-0.22318	0.0736974	0.0666992	0.769403	0.765009	1.13298e-10	1.01455	2.07773e-14
ENSG00000047315	POLR2B	protein_coding	4:56977722_57031168_+	31.0977	23.7355	26.2429	27.9404	20.5684	26.0974	23.5639	28.0627	37.6522	26.5987	18.2965	26.1439	31.7214	34.1092	30.3066	19.5126	15.2199	15.7435	26.2089	30.8954	25.4726	17.0215	18.3157	0.0208736	0.940545	-0.189914	0.384686	-0.306901	0.0616918	-0.213882	0.265991
ENSG00000047346	FAM214A	protein_coding	15:52581317_52709817_-	8.42073	8.16252	8.56519	3.5543	2.99308	2.75091	4.65757	5.32102	6.5975	6.28143	4.32311	8.46987	6.7564	6.38133	3.93548	10.3095	9.21127	7.80735	4.12782	5.42574	3.35472	27.6042	26.3582	-1.2974	7.95186e-19	0.321303	0.120914	1.32118	5.06384e-18	3.10523	6.31161e-90
ENSG00000047365	ARAP2	protein_coding	4:35948221_36244509_-	19.942	16.5446	17.9064	15.5918	10.2045	14.7301	12.8736	14.9781	21.4258	16.5548	10.6371	17.6317	20.9538	20.0112	16.8364	29.543	28.7525	24.5712	20.7068	23.8607	15.738	58.8598	57.8975	-0.291744	0.0831123	-0.00285691	0.993805	1.15984	2.95922e-18	1.98643	1.73243e-44
ENSG00000047410	TPR	protein_coding	1:186311652_186375693_-	92.3865	86.3939	98.8857	83.2712	57.2795	70.7075	61.8447	66.9949	93.0746	67.2444	43.0729	77.9743	93.9942	94.4985	71.1117	78.3447	67.2378	69.0256	93.778	120.62	76.0115	46.8406	44.8437	-0.260534	0.0569526	-0.112929	0.611862	0.368944	0.00224415	-0.623803	1.33739e-06
ENSG00000047457	CP	protein_coding	3:149162410_149222055_-	0.980838	1.01893	1.23867	1.18932	0.804459	1.21856	0.543018	0.914415	1.56713	1.04572	0.762919	1.69045	1.17774	1.42947	1.21094	2.04659	0.503352	0.725833	0.55945	0.803487	0.32897	0.152591	0.26821	0.12437	0.846807	0.351301	0.593538	0.366533	0.473813	-0.92165	0.285154
ENSG00000047578	KIAA0556	protein_coding	16:27550133_27780369_+	3.55633	4.23497	4.3903	5.52581	3.82955	4.69463	5.3035	4.94242	4.6203	3.84368	5.86729	5.24573	5.45448	5.36274	4.18262	4.51352	2.22017	2.46781	3.96313	5.39958	2.74656	3.44935	2.80965	0.339161	0.175683	0.148574	0.717771	-0.0873672	0.796342	0.100208	0.79037
ENSG00000047579	DTNBP1	protein_coding	6:15522801_15663058_-	2.78801	2.89956	3.17127	2.83432	2.16144	2.22614	2.06624	2.44005	2.33254	2.29246	1.96197	2.63182	3.22736	2.75905	2.60588	2.34527	0.94583	1.88955	1.58881	2.66708	1.10753	1.00355	0.88197	-0.158662	0.614255	0.132024	0.777062	-0.0854141	0.84078	-0.456396	0.387136
ENSG00000047597	XK	protein_coding	X:37685759_37732130_+	31.5249	27.3949	32.3267	24.2512	18.9591	25.1662	27.0784	28.2906	33.8718	28.0428	25.6361	29.4975	29.1616	33.1707	28.0156	22.4722	11.5079	11.8718	26.0052	31.4033	24.4082	2.99495	4.8593	-0.274571	0.061491	0.0351996	0.907977	-0.366322	0.0301911	-2.34473	7.67948e-18
ENSG00000047621	C12orf4	protein_coding	12:4487728_4538508_-	18.6786	16.6576	20.6883	14.3789	10.2645	13.7428	13.4966	15.7436	19.3843	13.4199	8.91573	14.6738	16.2977	17.8271	13.9388	16.4678	10.8293	13.3043	14.0759	17.8145	12.4169	13.6068	15.413	-0.407034	0.000773646	-0.269239	0.0812115	0.384962	0.00818067	0.422088	0.0101395
ENSG00000047634	SCML1	protein_coding	X:17737449_17754988_+	10.6775	8.48949	9.34779	9.92027	6.95975	8.46173	7.54732	10.2167	11.7654	8.70541	4.90676	10.3095	11.6126	11.3771	8.82078	9.42786	6.74095	7.66251	8.63354	12.7138	6.90609	3.96276	5.94605	-0.0333314	0.913863	-0.18587	0.496366	0.214912	0.313806	-0.450848	0.0558894
ENSG00000047644	WWC3	protein_coding	X:10015562_10144478_+	16.2379	12.8739	12.866	22.3883	14.524	17.4287	17.0908	16.152	16.5822	10.7964	13.0238	17.4295	19.1726	19.8724	15.873	9.37161	6.61412	7.28563	18.1925	25.8304	14.9923	6.85064	6.46124	0.504573	9.19153e-05	-0.145507	0.518104	-0.611233	0.000359075	-1.10512	6.60182e-08
ENSG00000047648	ARHGAP6	protein_coding	X:11137543_11665701_-	0.0290437	0	0.0618292	0.0233462	0	0.0262825	0.0271052	0.0392836	0	0.108745	0	0.0914741	0.0171465	0.0678631	0.0311115	0.162523	0.0628131	0.211345	0.0296179	0.0132428	0.013684	0.133292	0	-0.699081	NA	1.60463	NA	2.53465	0.0671012	2.21857	0.255744
ENSG00000047662	FAM184B	protein_coding	4:17629306_17781512_-	0.710365	0.279097	0.840138	0.348952	0.232891	0.321415	0.220984	0.604959	0.587403	0.354633	0.27863	0.426156	0.559168	0.811472	0.422744	1.17779	1.53631	0.287176	0.241469	0.395876	0.260315	2.17342	1.27341	-0.880559	0.236435	-0.277938	NA	1.33789	0.037693	2.96945	2.45578e-06
ENSG00000047849	MAP4	protein_coding	3:47850690_48089272_-	26.4622	26.2589	26.3892	34.3665	24.6061	29.091	29.7778	28.3868	27.6947	21.0465	25.4102	27.2736	34.3704	35.293	30.4015	15.608	11.3346	11.6997	26.4418	33.6982	23.1693	7.46035	5.91164	0.289376	0.0199704	-0.0883436	0.698704	-0.751343	2.2854e-11	-1.6127	1.65754e-32
ENSG00000047932	GOPC	protein_coding	6:117560269_117602542_-	31.5953	27.4217	31.8572	25.6651	16.9827	26.2614	25.0197	29.282	30.8706	24.0001	18.9991	29.5492	33.1209	30.4927	25.7324	26.4439	19.3922	23.1455	26.8757	32.155	22.836	14.8756	16.3724	-0.26322	0.0187073	-0.108789	0.548927	0.259046	0.0370199	-0.361012	0.015818
ENSG00000047936	ROS1	protein_coding	6:117288300_117425855_-	28.5548	46.9926	29.3485	41.6521	29.2133	45.084	30.0799	32.8354	29.844	39.3959	30.6545	57.4656	27.9155	43.4537	24.2394	183.61	137.22	150.594	58.4326	27.6871	124.891	177.156	143.806	0.262339	0.767364	0.555108	0.548335	2.94493	1.13622e-09	1.45044	0.0119317
ENSG00000048028	USP28	protein_coding	11:113797874_113875570_-	5.8563	4.8922	6.05199	5.02741	3.60135	4.87078	7.21649	7.62198	9.89206	6.27301	6.24441	7.87926	9.68959	8.7151	8.54705	5.3027	5.00061	4.82695	7.28632	9.0218	6.50068	4.26201	2.5226	-0.177318	0.325201	-0.140014	0.531196	-0.209795	0.275221	-0.739756	0.000529854
ENSG00000048052	HDAC9	protein_coding	7:18086949_19002416_+	15.4408	12.6783	14.785	24.0036	18.253	20.8337	13.8999	15.5642	18.7553	19.8864	13.0124	22.0171	21.5078	20.0913	16.2254	36.443	25.8045	24.3486	16.7781	21.538	12.0353	67.9048	73.635	0.698864	6.00962e-13	0.310419	0.0103504	1.20472	2.14781e-36	2.54048	6.55884e-136
ENSG00000048140	TSPAN17	protein_coding	5:176647387_176659054_+	4.17034	4.22814	3.78066	5.92325	3.87924	4.60539	4.37024	3.95165	4.05049	3.62576	5.30234	5.70863	4.61109	5.78055	3.93724	2.04358	1.14651	1.60735	4.0005	5.14052	3.33028	0.892082	0.855282	0.373698	0.0662796	0.376666	0.0981303	-0.944071	0.000146368	-1.80255	6.27984e-07
ENSG00000048162	NOP16	protein_coding	5:176383938_176388975_-	18.7714	14.7355	15.9045	22.1507	14.7552	20.3162	18.3944	18.3144	19.9677	14.3379	15.3735	18.2769	18.8838	19.6497	15.8048	9.80382	7.95702	6.28339	17.1899	20.0966	13.7262	3.96284	6.35982	0.347111	0.00244279	-0.108557	0.591786	-0.558794	0.000469023	-1.25699	4.03109e-09
ENSG00000048342	CC2D2A	protein_coding	4:15469865_15601557_+	2.88052	2.85197	2.95876	3.09113	2.10784	2.56757	3.38721	3.64935	4.30173	3.99054	2.40657	3.61596	4.23441	4.17296	3.28617	4.19089	3.30176	3.40615	2.93747	4.17663	2.15789	2.77615	3.07883	-0.0254823	0.931598	-0.0640752	0.843359	0.52757	0.00225298	0.390342	0.0884725
ENSG00000048392	RRM2B	protein_coding	8:102204502_102239118_-	3.93229	3.59886	4.89961	3.81167	2.48435	2.7421	3.2165	3.37893	5.30206	2.87537	2.44967	3.60098	3.25009	4.30221	2.79991	3.53794	1.60083	2.77728	2.97214	3.69141	3.1823	1.69851	2.14582	-0.325617	0.218479	-0.274698	0.424414	0.246244	0.452156	-0.338035	0.384158
ENSG00000048405	ZNF800	protein_coding	7:127346790_127431924_-	34.0147	28.0081	34.6469	31.2597	22.0251	28.3587	24.7451	27.0966	33.3263	27.7975	22.2561	32.1085	34.706	32.6882	25.4812	33.7251	22.6099	25.3582	25.3137	31.2951	18.4652	14.7183	20.1667	-0.105863	0.377129	0.0778535	0.651382	0.444365	3.7991e-06	-0.056489	0.738822
ENSG00000048462	TNFRSF17	protein_coding	16:11965107_11968068_+	0.773944	0.760191	0.1373	0.414747	0.152241	0.116728	0.120381	0.9305	0.383986	0.965934	0.758921	0.348224	0.456912	0.964474	0.967221	2.40602	0	0.469319	0.526163	0.352888	0.121549	2.36794	1.04054	-1.14496	0.486004	0.652194	NA	0.827798	0.5665	2.81895	0.0237619
ENSG00000048471	SNX29	protein_coding	16:11976737_12574289_+	8.575	7.55652	8.02951	8.53478	6.30154	7.00942	8.51227	9.00872	8.26802	6.93621	9.13835	9.46346	8.8592	7.2206	6.62916	9.20447	3.93649	5.59232	5.36221	8.39145	4.993	5.19768	5.22056	-0.00747982	0.98194	0.121009	0.711935	0.339605	0.100067	0.197693	0.457183
ENSG00000048540	LMO3	protein_coding	12:16548373_16610594_-	0.452872	0.36698	0.436853	0.415224	0.342415	0.313766	0.383022	0.446644	0.667044	0.540486	0.199836	0.566713	0.626627	0.892834	0.591233	0.950317	0.642751	0.386186	0.353584	0.322643	0.106686	0.649498	0.684976	-0.0897827	0.893724	-0.0813436	0.923184	0.512387	0.233474	1.83834	1.07476e-05
ENSG00000048544	MRPS10	protein_coding	6:42206801_42217865_-	151.847	138.394	154.246	191.651	131.709	163.526	128.65	129.551	136.788	87.3686	89.0482	113.794	139.075	150.951	123.917	58.2179	38.0366	35.6002	122.894	153.494	104.805	39.7893	68.9388	0.266648	0.00132109	-0.31662	0.000502722	-1.03064	1.59213e-19	-0.76246	5.4337e-09
ENSG00000048649	RSF1	protein_coding	11:77659996_77821017_-	34.1038	29.5382	35.5345	28.2727	18.7183	24.846	24.49	27.6584	37.1332	27.9641	19.4033	32.2679	35.7255	35.1231	26.9411	48.7166	41.3543	36.9139	34.5486	43.0087	30.3238	56.0088	60.9283	-0.332051	0.00467564	-0.0363145	0.890891	1.01314	3.28057e-23	1.14248	2.63519e-24
ENSG00000048707	VPS13D	protein_coding	1:12230067_12512047_+	9.16858	8.04646	8.54541	9.73233	7.51525	8.05453	9.32801	10.1721	11.7102	10.5681	8.86153	12.1072	11.901	11.9956	10.1821	13.533	9.43449	11.0268	9.30301	12.1019	7.13958	8.14866	8.211	0.110928	0.177719	0.14292	0.0840737	0.623841	1.4868e-19	0.239243	0.01413
ENSG00000048740	CELF2	protein_coding	10:10798397_11336675_+	0.0126304	0	0.013444	0	0.00745351	0	0.00589369	0	0.0125329	0	0	0	0	0	0	0	0.0273159	0	0	0	0	0	0	-1.83331	NA	-1.99719	NA	3.47367	NA	0	NA
ENSG00000048828	FAM120A	protein_coding	9:93451722_93566107_+	62.3051	53.4729	59.9163	60.0491	48.4545	57.7168	65.6929	67.9241	71.6498	55.07	59.3263	70.3637	81.8403	77.0599	72.4851	44.5599	29.6985	39.5367	63.7393	80.2325	57.9619	16.7971	20.3695	0.0650452	0.668954	-0.0198632	0.93545	-0.399449	0.00011068	-1.41461	1.99213e-29
ENSG00000048991	R3HDM1	protein_coding	2:135531455_135725270_+	21.1755	18.6039	22.235	17.9174	13.9716	17.963	19.1437	22.177	22.8503	17.6841	14.6031	22.3213	25.5717	25.2248	21.7474	14.8328	14.3318	14.1925	21.0566	26.617	16.5761	6.56636	8.44369	-0.173184	0.092738	-0.110641	0.436346	-0.111219	0.367698	-1.05309	1.54112e-16
ENSG00000049089	COL9A2	protein_coding	1:40300487_40317816_-	0.0294828	0.0347506	0.251056	0.189593	0.139188	0.213439	0.027515	0.21268	0.0292553	0.0883114	0.0693852	0.106122	0.139245	0.220445	0	0.219973	0	0	0	0.161316	0.0555636	0	0.118915	0.931014	NA	0.0710264	NA	-0.0720615	0.978773	0.314804	0.921719
ENSG00000049130	KITLG	protein_coding	12:88492793_88580851_-	33.4519	25.9249	32.4439	14.8484	10.7743	13.4171	28.3031	30.1364	44.228	28.7204	23.142	32.6383	38.6297	39.4252	30.6488	23.0845	15.6354	15.2696	29.2087	37.0703	27.4229	5.48297	4.81872	-1.09382	3.9345e-22	-0.142254	0.480763	-0.387048	0.00582412	-2.16803	9.82661e-27
ENSG00000049167	ERCC8	protein_coding	5:60873831_60945073_-	6.4892	5.8173	6.48565	5.97539	4.06317	4.46624	4.94723	5.74151	6.46936	5.20158	3.29813	6.22323	6.2951	6.60605	5.35211	4.54614	6.19353	5.32063	5.3437	6.33438	2.78468	2.65655	4.42368	-0.239229	0.359466	-0.102967	0.814121	0.449919	0.0680399	0.0433364	0.923237
ENSG00000049192	ADAMTS6	protein_coding	5:65148736_65481920_-	0.154362	0.0727772	0.180736	0.0992649	0.0546559	0.0698435	0.158465	0.111352	0.0306342	0.184948	0.127147	0.166687	0.255165	0.144272	0.181887	0.172756	0.133536	0.336979	0.0472242	0.12669	0.0727282	0.141685	0.311301	-0.727559	0.482826	0.744439	NA	0.813184	0.370421	1.93609	0.0389752
ENSG00000049239	H6PD	protein_coding	1:9234775_9271337_+	3.29562	3.34245	3.14897	4.25092	3.02127	3.53715	3.04705	3.08228	3.14851	2.02023	3.48117	3.48978	3.47498	3.33808	3.28396	2.0586	0.861927	1.17119	1.79762	2.27847	1.93551	0.844176	0.618256	0.277976	0.298266	0.0975742	0.836204	-0.685994	0.0172625	-1.03719	0.0116933
ENSG00000049245	VAMP3	protein_coding	1:7771269_7781432_+	106.513	97.3924	110.659	129.919	86.3927	118.14	96.6625	95.8349	96.7939	70.5	90.681	102.177	102.035	109.448	94.4729	47.5781	40.1201	39.3723	85.9174	110.735	74.2197	18.4463	23.3821	0.22121	0.0972084	-0.00390035	0.990843	-0.643558	5.46346e-07	-1.65742	4.43212e-22
ENSG00000049246	PER3	protein_coding	1:7784320_7845177_+	2.9151	2.83235	3.22868	3.26155	1.90625	2.85185	1.58085	1.91816	2.28673	1.44546	0.996619	1.55974	3.30243	3.2032	2.57408	1.3961	0.937159	2.36492	2.67144	3.73606	2.13443	5.33332	4.76664	-0.0246108	0.943378	-0.409652	0.130224	-0.293256	0.342714	1.28345	2.87914e-10
ENSG00000049247	UTS2	protein_coding	1:7843083_7853512_-	0	0	0.122542	0	0.271754	0	0	0	0	0	0	0.207196	0	0	0.123322	0	0	0	0.117402	0	0	0	0	1.39425	NA	1.91511	NA	1.55008	NA	1.63514	NA
ENSG00000049249	TNFRSF9	protein_coding	1:7915894_7943165_-	0.0328434	0.0387118	0.38455	2.37605	1.89941	1.54549	0.153257	0.207307	0.19554	0.344323	0.618354	0.413766	0.0387794	0.214876	0.0703635	1.10271	1.98886	1.31447	0.100478	0.0299506	0.185691	16.4296	15.2341	3.81214	7.43238e-12	1.45308	0.0498187	4.33504	1.50327e-11	7.65623	1.02032e-38
ENSG00000049283	EPN3	protein_coding	17:50532543_50543750_+	0.953585	0.811754	0.92103	0.525209	0.31263	0.287642	1.38435	1.05094	1.01632	0.449607	0.768839	1.04879	0.896575	1.23785	0.794482	0.329387	0.0763825	0.385502	0.75634	1.27218	0.366084	0.162087	0.213676	-1.12217	0.00864343	-0.482555	0.413925	-1.22399	0.051383	-1.56917	0.0669767
ENSG00000049323	LTBP1	protein_coding	2:32946972_33399509_+	13.6053	13.9202	13.5825	16.0863	11.3422	13.8409	16.0646	14.5694	14.915	10.8604	10.2312	11.3561	14.5057	16.4831	12.8583	6.2377	5.63365	5.63537	12.9948	17.5432	12.8038	13.4896	13.2752	0.139892	0.392758	-0.362839	0.00934984	-0.696347	1.72996e-06	0.329609	0.0336993
ENSG00000049449	RCN1	protein_coding	11:31812391_32105755_+	69.4911	55.5588	64.8158	72.5925	54.487	72.7887	58.9624	63.7191	74.4151	58.8094	53.3474	70.4154	66.2138	69.9216	64.2968	33.2822	23.4512	25.6149	58.5693	78.2215	56.3125	9.09875	10.4444	0.21609	0.0246804	0.0220558	0.916047	-0.66553	2.58058e-13	-2.27684	1.57571e-70
ENSG00000049540	ELN	protein_coding	7:74027789_74069907_+	0	0.0187093	0.0337913	0.0127593	0.0374686	0.0287281	0.0592548	0	0.0157507	0.0237729	0.018678	0.0571348	0.0374839	0.0148356	0.0170032	0	0	0	0.0323739	0	0.0299147	0.0728476	0.128045	0.74536	NA	0.494643	NA	-0.355589	NA	2.63769	0.168045
ENSG00000049541	RFC2	protein_coding	7:74231499_74254458_-	3.18612	3.15109	3.9371	5.03389	3.19852	4.27511	2.59751	3.00506	3.41591	1.80999	2.28395	1.87844	4.06465	3.97048	3.29527	0.546479	1.58406	0.266491	2.76361	3.74041	2.72623	0.504217	0.886265	0.419726	0.099819	-0.460654	0.163481	-1.68686	0.000132564	-1.6801	0.00359298
ENSG00000049618	ARID1B	protein_coding	6:156777374_157210779_+	3.91201	3.65505	3.93867	3.26683	2.37544	2.62809	3.51177	4.29646	4.91737	4.76038	3.47703	5.2697	4.66129	4.37808	3.86474	5.16125	3.22429	3.53666	2.64537	3.36351	1.80382	5.47367	5.71253	-0.339642	0.000805961	0.214675	0.0828064	0.503416	5.16821e-07	1.56939	3.16652e-50
ENSG00000049656	CLPTM1L	protein_coding	5:1317744_1345099_-	6.84834	6.42204	7.44995	10.1616	6.04936	8.00967	7.45646	6.77722	7.69302	5.9669	6.74075	7.48038	7.52666	8.1317	7.28978	2.2495	1.67671	2.19395	5.75389	8.7	4.91095	2.17437	2.08468	0.356483	0.014797	0.0136096	0.970825	-1.27955	1.70169e-09	-1.14014	1.38027e-05
ENSG00000049759	NEDD4L	protein_coding	18:58044367_58401540_+	28.6109	26.6295	28.4719	45.9852	31.5034	38.1731	26.1594	26.5649	28.5798	27.4214	25.7269	31.7986	28.6573	30.1817	25.7636	28.8955	20.4879	20.3249	21.6387	28.9834	18.5472	46.823	48.404	0.600138	3.98406e-35	0.192702	0.00141184	0.339853	3.60028e-09	1.49922	4.77432e-150
ENSG00000049768	FOXP3	protein_coding	X:49250436_49264826_-	0	0.1326	0.179619	0.0452151	0.132777	0.254509	0.10499	0	0	0.168487	0.132378	0.101234	0	0.210291	0.120509	0.209841	0.486606	0	0.172085	0.10259	0.0530043	0.25815	0	0.643516	NA	2.0062	NA	1.61428	NA	0.62597	0.827831
ENSG00000049769	PPP1R3F	protein_coding	X:49269843_49301461_+	1.66209	1.86111	1.59224	2.00405	0.948144	0.92751	1.73212	1.39881	1.75921	1.78398	1.17347	1.19652	2.09331	1.21686	1.63205	1.44677	1.43784	1.20946	1.07346	2.2988	0.8092	0.762792	1.34076	-0.280992	0.610515	-0.114452	0.89385	0.351812	0.51853	0.11061	0.883916
ENSG00000049860	HEXB	protein_coding	5:74640023_74722647_+	52.8686	39.3389	40.0816	43.9853	34.9198	41.5349	46.7758	50.6192	55.5601	38.4206	40.4303	43.6188	57.7113	62.3337	52.7601	24.8153	17.1384	21.1508	52.6161	60.4233	47.8835	14.9987	12.0151	0.0100691	0.968273	-0.178837	0.345666	-0.827725	1.23353e-10	-1.56508	1.57158e-23
ENSG00000049883	PTCD2	protein_coding	5:72320367_72368395_+	8.44266	6.68317	6.96587	5.37095	4.30417	5.6961	5.16341	6.10379	6.82842	5.76105	3.89446	5.42823	6.84231	7.22545	6.03362	4.7523	2.91712	3.31715	5.66754	6.66263	4.11901	1.3183	1.25934	-0.380999	0.00581183	-0.13723	0.559951	-0.249089	0.181886	-1.6385	5.96714e-11
ENSG00000050130	JKAMP	protein_coding	14:59484443_59505410_+	4.23368	3.90717	3.81606	4.67754	3.23198	4.17354	3.5644	4.0125	4.77307	3.66951	3.37067	4.70139	4.8925	4.69782	3.97545	3.42761	2.33776	2.09754	3.80297	5.60225	3.17456	0.826805	0.72664	0.152844	0.369118	0.0609063	0.832914	-0.163584	0.492974	-1.98061	2.86857e-08
ENSG00000050165	DKK3	protein_coding	11:11963106_12009769_-	1.00089	1.08898	1.09268	1.54721	1.09043	1.18442	0.790381	0.717384	1.06957	1.19152	0.815369	0.831387	1.03028	0.911481	0.852222	0.0957399	0	0.186751	0.994507	1.334	1.16079	0.235562	0.517561	0.400699	0.331022	0.252666	0.708483	-2.60788	0.0106334	-1.16685	0.108199
ENSG00000050327	ARHGEF5	protein_coding	7:144355288_144380632_+	5.13712	5.02122	5.80145	8.35947	5.28672	6.83137	6.40207	7.03304	7.95704	7.31845	7.04008	8.65351	8.54359	7.4362	6.84502	6.1933	3.79369	5.24256	7.31498	8.36953	5.34252	5.17525	2.27414	0.496424	0.000833763	0.23686	0.232974	0.0517898	0.852191	-0.49019	0.0687864
ENSG00000050344	NFE2L3	protein_coding	7:26152240_26187125_+	94.3454	77.3777	91.5936	127.968	94.7871	115.44	66.31	72.2663	81.5619	70.6496	66.3538	91.9481	87.2577	87.043	74.3608	98.9298	81.5443	78.1952	73.6959	88.4807	61.2684	189.768	194.659	0.500346	1.99839e-19	0.18614	0.0111394	0.682436	3.11399e-26	1.81352	2.59205e-174
ENSG00000050393	MCUR1	protein_coding	6:13786557_13814568_-	19.4068	18.4942	19.9777	24.139	15.7278	21.4342	17.9364	18.1086	18.8474	13.9985	14.9296	18.3756	19.9891	21.7168	16.2448	8.9622	4.22149	5.73619	19.446	23.551	15.2098	1.20591	2.42244	0.218536	0.0566461	-0.084724	0.678834	-0.979998	6.05381e-10	-2.9402	8.01622e-20
ENSG00000050405	LIMA1	protein_coding	12:50175788_50283546_-	47.1883	42.6159	46.1098	42.386	29.6517	42.3658	45.9467	47.1055	54.469	31.9332	30.3181	36.3819	57.3328	56.6418	42.7658	22.7532	18.8544	19.6709	44.5548	55.1883	40.4698	16.128	15.6052	-0.112768	0.321291	-0.445807	3.23372e-07	-0.718878	2.30551e-15	-1.12189	7.60919e-25
ENSG00000050426	LETMD1	protein_coding	12:51047962_51060424_+	2.98208	2.43868	2.7606	2.6001	2.40755	1.91625	2.221	2.8554	2.82413	2.77865	2.25173	2.93696	2.98199	3.1503	2.47644	2.28293	1.3445	2.33257	1.67406	1.99306	1.03431	1.06991	1.44961	-0.0964575	0.724871	0.140567	0.665803	0.108741	0.692681	0.158138	0.643446
ENSG00000050438	SLC4A8	protein_coding	12:51391317_51515763_+	0.0298578	0.0821162	0.0105937	0.0480012	0.0117466	0.0180128	0	0.0269231	0.0790064	0.0447174	0.0351339	0.00895601	0.0235028	0.0279061	0.0319835	0	0	0	0.0405974	0.00907599	0	0	0	-0.570787	NA	-0.0228151	NA	-1.34554	NA	-0.598145	0.848754
ENSG00000050555	LAMC3	protein_coding	9:131009082_131094473_+	0.0218764	0	0	0	0	0	0	0.0197262	0	0	0	0	0	0	0	0	0	0	0	0.0199495	0.0206142	0	0	-0.995481	NA	-0.517201	NA	0	NA	0.759752	NA
ENSG00000050628	PTGER3	protein_coding	1:70852353_71047808_-	0.0187283	0	0.0199348	0	0	0.0169478	0	0	0	0	0	0	0.0442264	0.0175042	0	0.0698667	0.0810079	0.0681411	0	0	0.0176478	0.171902	0.151077	-0.887167	NA	0	NA	2.53199	NA	5.07986	0.0183671
ENSG00000050730	TNIP3	protein_coding	4:121131408_121227466_-	0	0	0	0.0306268	0	0.0344788	0	0	0	0	0.0448338	0	0	0	0	0	0	0.138627	0	0	0	0	0	1.66832	NA	1.46734	NA	3.47364	NA	0	NA
ENSG00000050748	MAPK9	protein_coding	5:180233143_180292099_-	23.1033	18.1488	20.4978	25.4473	19.1746	22.678	18.138	20.8448	21.3088	15.1688	14.6558	18.6099	21.9136	23.7294	21.0682	11.233	7.22253	8.11706	18.8424	23.9515	17.1016	3.64319	3.58826	0.264842	0.00257409	-0.185611	0.0940374	-0.70868	1.62257e-12	-2.02527	2.43572e-39
ENSG00000050767	COL23A1	protein_coding	5:178237618_178590555_-	0	0	0	0	0.0641784	0	0	0	0	0.0814391	0	0	0	0	0	0	0	0	0.0554519	0	0	0	0.219323	0.927918	NA	1.46735	NA	0	NA	3.03635	NA
ENSG00000050820	BCAR1	protein_coding	16:75228187_75268053_-	0.45341	0.356282	0.546966	1.19058	0.523245	0.884433	0.705245	0.626896	0.519897	0.347076	0.521674	0.643747	0.618634	0.687453	0.485691	0.112764	0.0871639	0.256617	0.462373	0.76263	0.44624	0.416173	0.487673	1.05977	0.000567069	-0.163483	0.81081	-1.31032	0.0220794	0.162256	0.79513
ENSG00000051009	FAM160A2	protein_coding	11:6211335_6234711_-	9.24066	7.35391	6.96411	6.96707	4.85609	6.37842	7.30198	7.35929	9.16936	9.89982	6.66699	10.4094	7.36676	9.26705	6.5027	6.54224	5.39737	6.99418	4.05823	5.87413	4.73512	6.96495	8.16155	-0.235848	0.296063	0.301082	0.206337	0.346788	0.138499	1.06852	1.90715e-06
ENSG00000051108	HERPUD1	protein_coding	16:56932048_56944863_+	17.2427	15.8623	17.9261	21.6661	15.906	17.2641	16.6627	14.9619	18.2857	10.8793	11.3819	15.9117	23.1352	24.5128	20.0265	14.7618	10.8317	9.04172	15.0103	20.3087	12.8254	8.59759	10.6401	0.241071	0.0173138	-0.25786	0.0237065	-0.349159	0.0023123	-0.280094	0.0584079
ENSG00000051128	HOMER3	protein_coding	19:18929201_18941261_-	0.159814	0.423829	0.850542	1.09194	0.235775	0.57848	0.186434	0.468344	0.475741	0.478699	0.470135	0.467386	0.518918	0.41076	0.299586	0.149047	0	0	0.448176	0.364344	0.45178	0	0.322294	0.513989	0.629335	0.476859	NA	-2.22803	0.194902	-0.914961	0.584838
ENSG00000051180	RAD51	protein_coding	15:40694774_40732339_+	1.68603	1.55008	1.79464	1.70766	0.875575	1.19008	1.76232	1.61154	2.34223	1.01006	1.38878	1.60824	1.95094	1.89099	1.62547	1.00637	1.02099	1.1042	1.78814	1.66053	1.74764	0.46427	0.136008	-0.276955	0.532605	-0.361421	0.473618	-0.176167	0.765167	-2.15801	0.0125624
ENSG00000051341	POLQ	protein_coding	3:121431427_121546641_-	25.5473	19.9642	21.1373	14.1194	10.9528	12.9002	16.0495	20.5786	25.758	18.6287	12.1163	22.0937	24.903	26.9707	20.5768	24.2096	14.7836	17.7087	20.8684	27.1636	17.8563	5.26167	6.10748	-0.669294	2.02166e-07	-0.114282	0.659668	0.268837	0.0843375	-1.4981	8.31557e-16
ENSG00000051382	PIK3CB	protein_coding	3:138652699_138834938_-	21.551	17.7032	20.3498	19.789	15.8699	18.2937	17.9532	19.5162	21.4765	17.8807	14.3754	18.8219	21.6993	21.6499	17.1511	15.6847	12.2955	11.2565	15.8288	20.1471	13.7294	6.49256	7.09251	-0.00166642	0.991656	-0.0794268	0.559662	0.000271197	0.999246	-0.838031	4.02607e-12
ENSG00000051523	CYBA	protein_coding	16:88643283_88651152_-	1.7444	1.00413	1.42496	3.19572	1.43639	1.76211	2.08229	1.97533	1.77119	0.78984	2.3868	1.86177	1.86807	2.31286	1.39058	1.36204	0	0	1.98573	1.88671	1.14681	0.186179	0.163624	0.730712	0.186773	-0.0566138	0.963884	-1.40861	0.0621203	-2.81323	0.0260057
ENSG00000051596	THOC3	protein_coding	5:175917873_176034680_-	6.87724	6.98243	6.01566	7.08806	4.90227	5.7921	6.57709	7.36788	6.92553	4.33412	5.52854	5.97415	6.91423	7.8278	8.02333	3.68325	2.50346	2.97293	5.93692	7.88595	4.87639	0.156249	0.549278	-0.0257659	0.941037	-0.262682	0.323978	-0.696863	0.00625523	-3.6411	2.30822e-07
ENSG00000051620	HEBP2	protein_coding	6:138403531_138422197_+	13.8746	13.0938	11.8245	12.32	8.78618	12.055	13.4647	14.6722	16.2603	11.5289	10.4141	13.8126	16.6271	17.4697	14.6896	9.45772	6.77892	8.46944	13.1147	16.3096	11.5104	6.24063	5.57755	-0.0888422	0.536878	-0.183684	0.169285	-0.352242	0.00841657	-0.76764	4.30374e-06
ENSG00000051825	MPHOSPH9	protein_coding	12:123152320_123244014_-	19.5643	15.6473	18.1637	13.8227	9.98478	11.0488	17.1166	16.7872	23.3561	16.4732	12.8654	19.914	21.671	22.1713	19.6183	17.2769	10.642	12.3504	18.6764	23.5042	15.7576	6.58162	6.2088	-0.476433	1.08184e-06	-0.0891267	0.638609	-0.0388959	0.804739	-1.14964	5.68441e-17
ENSG00000052126	PLEKHA5	protein_coding	12:19129752_19376400_+	34.2737	33.4362	35.7741	20.6657	15.8134	19.1231	27.8275	35.3453	41.7134	39.3862	24.2443	41.3625	38.3101	39.5723	32.1671	40.3469	32.9295	32.8104	25.3855	34.1339	21.8772	31.9581	39.2966	-0.756486	9.81342e-12	0.128912	0.528924	0.579028	4.52886e-07	0.844493	2.11293e-11
ENSG00000052344	PRSS8	protein_coding	16:31131433_31135762_-	2.24753	2.53638	2.85041	5.4199	1.8625	2.76951	5.13223	3.7083	2.13529	1.86209	4.38905	5.55106	3.50068	4.02246	3.22714	2.49751	0.206841	0.521962	2.63332	4.84048	2.0728	1.31678	1.543	0.489491	0.456337	0.193783	0.853221	-1.14475	0.0794271	-0.656531	0.386522
ENSG00000052723	SIKE1	protein_coding	1:114769479_114780685_-	13.6133	12.4633	16.0127	12.1541	7.7472	11.3484	10.6786	11.4232	14.1672	11.0166	8.74578	11.7216	14.2945	12.8906	10.3418	8.28948	8.83803	9.19989	12.1374	14.0913	9.5307	3.63372	6.79908	-0.295151	0.0610068	-0.0728673	0.812854	0.129717	0.536776	-0.730527	0.000544354
ENSG00000052749	RRP12	protein_coding	10:97356358_97426076_-	1.88538	1.72602	2.12373	2.6632	1.44747	1.88834	1.55454	1.71657	1.67103	1.42555	1.61544	1.746	1.8371	1.98454	2	0.887718	1.2668	1.33199	1.49332	2.25347	1.44888	2.01616	1.9934	0.198598	0.498401	0.0848367	0.863389	-0.121141	0.76991	0.662585	0.0313031
ENSG00000052795	FNIP2	protein_coding	4:158769138_158908049_+	23.5752	24.8534	25.9622	24.2808	16.1714	23.1133	20.8694	23.1631	23.8499	20.552	18.2889	25.6381	25.0203	24.9669	20.9737	24.8158	15.4723	16.8964	19.0282	25.9053	16.6761	19.7766	21.7681	-0.0920618	0.409293	0.0508772	0.772403	0.311027	0.00133103	0.470145	9.38527e-06
ENSG00000052802	MSMO1	protein_coding	4:165327623_165343160_+	50.8436	40.6088	49.2981	45.5071	32.1996	39.911	30.9457	31.2611	38.6276	26.0823	22.3959	29.1108	46.2183	49.284	38.4075	13.4763	7.92925	12.1626	42.1168	56.0515	33.5829	4.70145	3.69694	-0.122011	0.24194	-0.250691	0.0177611	-1.35793	9.64799e-24	-2.94174	1.69539e-30
ENSG00000052841	TTC17	protein_coding	11:43358932_43494933_+	27.9905	23.5198	28.3197	21.5842	17.3197	20.294	23.9122	26.8963	31.8579	27.8309	20.0543	30.2998	31.6895	32.5832	25.8247	32.9237	22.3894	21.564	21.0351	26.9176	18.4861	22.4491	24.4791	-0.28689	0.00196052	0.0472192	0.810935	0.390725	1.74396e-05	0.529176	2.51128e-07
ENSG00000052850	ALX4	protein_coding	11:44260444_44310166_-	0.318147	0.0535704	0	0.255737	0.214568	0.493544	0.254497	0.16393	0.496088	0	0.213923	0.368087	0.26832	0.127436	0.0486854	0	0.196589	0.826818	0.0926962	0.082893	0.128482	1.04292	0.183315	1.50626	0.3339	-0.465607	NA	1.97238	0.174911	2.98892	0.0333553
ENSG00000053108	FSTL4	protein_coding	5:133196455_133612564_-	0	0	0	0	0	0.0204736	0	0	0	0	0	0	0	0	0	0.0844013	0	0.329267	0	0	0	0	0	0.927923	NA	0	NA	5.64135	NA	0	1
ENSG00000053254	FOXN3	protein_coding	14:89124871_89619149_-	2.40361	2.1525	2.28687	1.72701	1.09354	1.55538	2.45622	2.24001	2.50498	2.25241	2.10151	2.52543	2.58435	2.68575	2.20075	1.20224	1.39396	1.07484	1.91708	2.90213	1.7588	0.369755	0.812402	-0.505028	0.00271263	0.0574204	0.870552	-0.411776	0.117739	-1.4056	0.00013927
ENSG00000053328	METTL24	protein_coding	6:110245928_110358272_-	0.964845	1.13724	0.146714	0.332388	0.32536	0.374193	0.385906	0.372863	0.683857	0	0.324383	0.620166	0.813733	0.515302	0.442945	2.57099	1.19239	0.501498	0.28112	1.00556	0.389648	0	0	-0.994207	NA	-0.366825	NA	1.87316	0.101625	-1.86899	0.386879
ENSG00000053371	AKR7A2	protein_coding	1:19303965_19312146_-	6.29064	7.17285	5.0219	5.8261	4.27718	5.19758	4.53071	5.1791	5.42792	3.277	4.3448	5.66074	5.48995	6.64634	5.12713	2.55081	2.0703	0.746343	3.83506	4.11537	2.96386	1.25522	0.551577	-0.13606	0.72653	-0.0447958	0.944244	-1.08995	0.0128393	-1.59844	0.0265408
ENSG00000053372	MRTO4	protein_coding	1:19251539_19260128_+	6.80643	8.02258	5.39154	12.0876	3.26936	7.52012	9.01117	6.8511	8.32459	6.75639	5.77405	7.33561	9.34487	7.91492	9.49528	4.42877	1.71167	4.03143	6.69886	11.9086	4.84759	1.08967	2.55376	0.267402	0.6035	-0.163018	0.832914	-0.771749	0.102285	-1.58106	0.00905641
ENSG00000053438	NNAT	protein_coding	20:37521215_37523693_+	7.29987	5.65417	5.99408	7.71204	5.78481	6.41713	7.29926	5.73607	4.03569	4.99788	6.74913	6.19354	7.38789	6.33537	4.91517	9.72585	2.70643	5.69139	4.04113	4.85003	3.73416	4.30737	8.41232	0.208931	0.665443	0.190819	0.780417	0.592438	0.165073	1.05053	0.0179816
ENSG00000053501	USE1	protein_coding	19:17215346_17219829_+	0.337207	1.02203	1.33316	0.697004	0.454844	0.871853	1.12393	0.955628	0.860412	0.865761	0.680217	1.17042	0.455031	0.900472	0.928837	0.898543	0.208366	0.17527	0.638621	0.702871	0.72629	0	0.582893	-0.270152	0.785148	-0.00850521	NA	-0.246489	0.832986	-0.754495	0.579582
ENSG00000053524	MCF2L2	protein_coding	3:183178043_183428778_-	0.477459	0.443722	0.381162	0.811877	0.942814	0.830897	0.591265	0.331177	0.592218	0.467552	0.453785	0.570112	0.54207	0.54923	0.324575	1.16461	1.07232	1.00222	0.374537	0.468898	0.285521	4.46675	4.22189	1.13672	1.24669e-05	0.107774	0.865087	1.83055	2.6862e-11	3.98581	9.05195e-55
ENSG00000053702	NRIP2	protein_coding	12:2825348_2835544_-	2.59408	2.00927	2.20895	1.78732	0.962239	1.07313	2.55928	2.67328	3.23597	1.22103	1.39542	2.46772	2.80039	2.07816	2.61998	0.829483	0.961757	1.34833	1.28489	1.68971	1.25713	2.04089	0.29894	-0.694874	0.144724	-0.584722	NA	-0.623281	0.38596	0.11616	0.914104
ENSG00000053747	LAMA3	protein_coding	18:23689443_23955066_+	78.9499	65.6621	80.0895	142.884	106.307	147.257	66.117	70.2017	67.769	73.011	65.6973	84.8432	68.8889	70.8193	58.6718	39.4232	30.4732	32.8479	49.4871	62.3592	44.0567	24.7018	24.0937	0.960675	8.6772e-37	0.256504	0.00904175	-0.319791	0.000338493	-0.649435	5.55929e-11
ENSG00000053770	AP5M1	protein_coding	14:57268909_57298742_+	8.21809	6.45764	7.12757	5.81079	4.09531	4.97163	5.53914	6.66932	7.86775	5.88052	5.37238	6.64197	8.01428	8.64814	6.47197	8.62961	6.64855	6.42311	5.66463	7.63304	5.26302	9.98771	10.9875	-0.415275	7.18512e-05	-0.0328043	0.894477	0.53279	7.2363e-06	1.21095	2.24716e-23
ENSG00000053900	ANAPC4	protein_coding	4:25377213_25418498_+	8.41921	7.60951	8.47931	7.04075	5.90414	6.18386	6.6593	7.26829	8.67268	7.06798	4.68692	7.33835	8.46979	8.43347	6.10678	5.77459	5.71561	4.327	6.39111	8.19409	4.25134	1.81932	1.97961	-0.216667	0.187583	-0.12146	0.634499	0.0856254	0.705929	-1.25623	1.0712e-06
ENSG00000053918	KCNQ1	protein_coding	11:2444684_2849109_+	0.226735	0.320697	0.53095	0.437417	0.0535209	0.574503	0.423204	0.24534	0.404975	0.0679154	0.586963	0.285644	0.321257	0.339064	0.0971512	0	0.196145	0	0.184974	0.289471	0.427308	0.208114	0	0.104135	0.955167	0.00214771	NA	-1.33286	0.512815	-1.23397	0.584678
ENSG00000054116	TRAPPC3	protein_coding	1:36136570_36156053_-	9.84741	8.64431	9.49222	12.2056	9.59053	11.1234	11.6002	9.34525	10.5572	6.80689	11.2634	11.495	11.9524	12.1644	8.88878	5.26636	4.61685	6.1385	9.02384	11.335	7.13791	3.00236	3.74963	0.376007	0.0846113	0.0448485	0.921086	-0.397996	0.122839	-0.982742	0.00113104
ENSG00000054118	THRAP3	protein_coding	1:36224416_36305357_+	109.621	97.6886	108.057	114.823	89.4772	113.254	94.7001	102.013	96.8034	86.505	80.6267	101.521	109.713	114.069	94.7123	74.9034	56.6653	61.26	103.8	134.78	95.4063	54.9579	55.9262	0.15203	0.107112	-0.00228282	0.991918	-0.0969757	0.38454	-0.563666	2.24977e-08
ENSG00000054148	PHPT1	protein_coding	9:136848724_136851027_+	1.03682	1.35786	2.08459	1.34274	1.08774	0.938246	1.29015	1.9737	1.42891	0.345071	1.15225	1.34766	0.816137	2.20727	1.91276	0	0	0.628725	0.881094	1.10308	0.70561	0	0.232326	-0.271847	0.765446	-0.566658	NA	-2.2821	0.0451349	-2.4077	0.191925
ENSG00000054179	ENTPD2	protein_coding	9:137048098_137054045_-	0.215179	0.253627	0.11452	0.432419	0.190474	0.486805	0.502043	0.145522	0.160139	0.32227	0.253203	0.387265	0.317587	0.553064	0.172874	0	0.46537	0.195727	0.219433	0.196227	0.658985	0	0	1.06067	0.443073	0.335088	NA	-0.0416336	0.983617	-2.75392	0.174194
ENSG00000054219	LY75	protein_coding	2:159803355_159904749_-	11.5354	10.1447	12.6592	13.1181	10.8443	13.5542	11.8295	11.3289	15.5503	10.5466	8.97028	12.2311	14.1218	13.8737	10.8959	7.92278	5.41502	6.18169	10.5324	13.6589	8.95291	1.94935	2.34437	0.270383	0.0271047	-0.154246	0.374009	-0.36392	0.0189964	-1.90736	7.00925e-15
ENSG00000054267	ARID4B	protein_coding	1:235131634_235328219_-	18.7363	18.7808	22.1421	18.8684	13.7123	18.0148	13.5932	14.688	19.8452	17.6958	11.9371	19.8558	20.8021	18.975	15.0245	43.3417	40.7489	38.0107	19.1873	23.2654	13.7623	93.2342	84.6987	-0.100432	0.612087	0.167688	0.426868	1.80211	1.33066e-53	2.70828	4.16789e-101
ENSG00000054277	OPN3	protein_coding	1:241590102_241677376_-	1.26668	1.06082	1.52568	1.17896	0.98355	1.4479	1.36878	1.62309	2.21612	1.14823	1.01982	1.34981	1.88919	1.74466	1.24974	1.24352	1.00927	1.69793	1.80161	2.37101	1.53911	0.61192	1.07558	0.0435236	0.941863	-0.429622	0.333553	0.343777	0.474237	-0.702381	0.233681
ENSG00000054282	SDCCAG8	protein_coding	1:243256034_243500092_+	20.8205	19.5913	20.9822	17.6738	13.801	15.6481	15.1582	21.2721	22.2224	20.3079	15.4753	21.4122	22.6554	22.2668	17.6798	17.4054	12.1086	12.8377	14.4521	19.093	10.1119	8.02966	7.40973	-0.242434	0.0575501	0.0948164	0.659741	0.0634573	0.731277	-0.451783	0.0161935
ENSG00000054356	PTPRN	protein_coding	2:219289623_219309648_-	0	0	0	0	0.0367827	0.0141011	0	0.014051	0	0	0	0	0	0	0	0	0	0	0	0	0	0	0	2.77062	NA	-0.517201	NA	0	NA	0	NA
ENSG00000054392	HHAT	protein_coding	1:210328252_210676296_+	0.51062	0.481484	0.543513	0.437816	0.281241	0.43127	0.984847	0.552519	0.709352	0.305898	0.400567	0.428857	0.844069	0.477243	0.875158	0.253984	0.294486	0.743135	0.312429	0.558774	0.513237	0.156228	0.411905	-0.276623	0.764621	-0.859064	NA	-0.113578	0.913451	-0.240143	0.856966
ENSG00000054523	KIF1B	protein_coding	1:10210805_10381603_+	10.4975	9.38422	9.36843	11.615	8.75541	10.8928	9.32817	10.661	11.5767	9.98806	9.04883	11.1653	11.2282	11.0811	9.384	8.35443	7.5499	6.74015	9.5464	11.8254	8.07644	6.76368	6.50882	0.234504	0.00289272	0.0679303	0.635629	0.139344	0.191023	-0.120008	0.354306
ENSG00000054598	FOXC1	protein_coding	6:1609972_1613897_+	7.78814	6.35517	6.6602	7.11646	6.83504	7.16819	7.01983	7.20273	6.0107	8.77302	9.24268	10.4226	8.48836	6.90578	4.99131	4.96648	5.75845	7.02353	5.97355	8.92324	5.26889	4.2769	6.44359	0.16277	0.625591	0.614557	0.0138824	0.449587	0.154121	0.143528	0.748689
ENSG00000054611	TBC1D22A	protein_coding	22:46762617_47175699_+	6.83254	6.24905	6.65668	9.52883	6.01503	6.80802	6.88175	6.93532	5.94623	4.30567	6.06287	6.53475	6.17179	7.13619	5.91918	4.10888	3.47214	2.64896	6.0919	8.64813	5.04864	2.7416	2.56005	0.308997	0.108912	-0.0956232	0.792335	-0.296254	0.217709	-0.85703	0.000770791
ENSG00000054654	SYNE2	protein_coding	14:63852983_64226433_+	126.976	118.415	135.534	85.3228	62.0448	83.205	88.5622	103.563	132.394	106.501	65.0779	117.423	124.663	121.219	96.063	102.979	82.181	90.3325	82.2925	102.602	70.0944	40.4705	35.1984	-0.58656	2.10129e-06	-0.0424488	0.887889	0.326812	0.0124707	-0.719819	6.55495e-08
ENSG00000054690	PLEKHH1	protein_coding	14:67533301_67589612_+	1.25137	1.40416	1.4705	1.52895	1.48874	1.25923	1.24259	1.19156	1.65892	1.48432	1.14265	2.08096	1.65484	1.41284	1.29756	1.49384	0.995934	1.05629	0.918795	1.13202	0.556568	0.275663	0.242267	0.195073	0.504481	0.327373	0.269499	0.326188	0.27334	-1.28618	0.0131008
ENSG00000054793	ATP9A	protein_coding	20:51596514_51768634_-	83.2943	76.0854	82.1285	91.2751	64.1406	77.0249	87.4305	80.3393	83.1339	72.4286	77.6026	87.5555	91.8207	89.5471	78.7467	45.3293	26.1475	31.7205	67.1908	97.5375	61.4857	15.7536	20.9514	0.0801023	0.601331	0.0510318	0.823526	-0.717919	7.28817e-12	-1.57907	3.9054e-33
ENSG00000054796	SPO11	protein_coding	20:57329759_57343994_+	0	0.0954834	0	0	0	0	0.151204	0.0730469	0.160768	0.242651	0	0	0	0	0.0867766	0.302207	0.350398	0	0	0	0	0	0	-0.995474	NA	-0.573977	NA	3.41911	NA	0	NA
ENSG00000054938	CHRDL2	protein_coding	11:74696429_74731385_-	0	0	0.0355307	0.0268322	0.0393973	0	0	0.0902986	0	0.0499931	0.039279	0	0	0	0	0	0	0	0	0	0	0	0	0.959081	NA	0.195819	NA	0	NA	0	NA
ENSG00000054965	FAM168A	protein_coding	11:73400487_73598189_-	15.5492	15.3314	15.8888	21.2374	13.4369	16.8117	15.3695	17.1665	16.9319	11.8261	16.3558	17.253	16.0925	18.6273	13.9623	9.98727	10.6441	8.75671	12.2717	17.0649	10.3966	5.33657	4.79913	0.267873	0.0931899	0.0168634	0.964412	-0.0984766	0.650718	-0.932886	1.36122e-05
ENSG00000054967	RELT	protein_coding	11:73376264_73397474_+	0.392059	0.176042	0.337826	1.24559	0.550867	1.2502	0.313621	0.420862	0.370508	0.251648	0.307559	0.453601	0.330655	0.366432	0.319979	0.278588	0	0.203781	0.190386	0.561828	0.193516	0.77113	0.527107	1.8668	1.76951e-05	0.014186	NA	-0.409371	0.689146	1.52346	0.0113812
ENSG00000054983	GALC	protein_coding	14:87837820_87993665_-	19.3005	18.2244	18.5916	18.9944	13.1643	16.7129	16.0419	16.0958	19.2574	14.0537	12.4722	15.5255	19.616	18.1585	15.5802	5.96695	6.18049	8.225	13.1794	16.3753	12.4797	2.34901	2.49452	-0.0645461	0.706823	-0.158139	0.337105	-0.748617	3.47317e-08	-2.09474	3.34857e-20
ENSG00000055044	NOP58	protein_coding	2:202265716_202303666_+	120.833	97.638	121.054	113.602	82.0703	117.147	93.4409	102.393	141.009	87.013	55.9257	98.597	134.896	133.464	113.332	74.6705	50.9722	61.9497	123.619	158.944	111.535	53.2874	57.1417	0.0219464	0.931156	-0.353814	0.0197791	-0.39948	0.00310358	-0.808083	1.57895e-08
ENSG00000055070	SZRD1	protein_coding	1:16352575_16398145_+	7.28697	6.95708	8.63544	10.6997	6.56502	9.03405	8.1834	7.68778	6.67639	4.29266	7.68859	6.97261	8.17379	8.49062	6.92112	2.99027	3.15192	2.29778	6.41546	9.67977	7.09545	2.67541	3.23302	0.329358	0.227989	-0.113044	0.817925	-0.859753	0.00150914	-0.944103	0.00231478
ENSG00000055118	KCNH2	protein_coding	7:150944961_150978315_-	0.0587006	0	0	0.0157285	0	0	0.0547827	0.0352874	0.0194159	0	0	0.0176076	0	0.0365758	0	0	0	0	0.0598611	0.0178435	0	0	0	-1.38912	NA	-2.08872	NA	0.857502	NA	-0.266464	NA
ENSG00000055130	CUL1	protein_coding	7:148697914_148801036_+	84.992	61.9188	70.749	67.7858	47.3822	62.1499	65.0759	72.3003	80.5501	65.0947	56.5448	77.0289	77.8275	74.63	71.7327	74.0576	63.1446	49.6948	63.2138	83.8598	59.2978	41.6199	46.3913	-0.15744	0.232215	-0.0041409	0.989559	0.353956	0.00184286	-0.200493	0.182476
ENSG00000055147	FAM114A2	protein_coding	5:153990128_154038936_-	3.50434	3.70319	3.77296	2.86547	1.85407	2.3146	3.15767	2.63326	4.47653	3.04647	2.79645	4.22271	3.781	3.23763	3.32236	3.2307	2.78763	2.49141	2.25918	2.92019	2.04962	2.31073	3.41174	-0.506919	0.0116695	0.109035	0.782826	0.339297	0.194469	0.70412	0.00928693
ENSG00000055163	CYFIP2	protein_coding	5:157266079_157395595_+	8.55226	10.1144	8.74951	8.80224	5.55842	7.79149	9.77458	8.79288	9.37504	6.42591	6.59568	8.73589	8.85277	9.78902	8.10886	4.31142	2.99936	4.36262	5.71601	8.15469	5.21375	0.861898	0.349607	-0.179755	0.310703	-0.239051	0.212678	-0.562895	0.000872122	-2.97681	4.08359e-16
ENSG00000055208	TAB2	protein_coding	6:149218641_149411613_+	19.5334	15.757	19.5986	23.4662	16.7703	23.106	17.845	17.9851	21.3291	16.9603	15.6919	20.4848	20.4557	20.66	15.8387	19.063	18.4666	14.8738	17.0955	22.097	15.5173	29.7307	32.6445	0.345481	0.000198444	0.025255	0.910588	0.510751	2.34557e-07	1.21873	1.5266e-34
ENSG00000055211	GINM1	protein_coding	6:149566294_149591748_+	33.5337	28.5386	36.4198	42.3976	27.6376	34.8717	29.9164	29.6227	34.4029	29.7931	27.2871	36.1087	37.1784	30.4918	26.1798	19.9309	22.1258	14.4756	30.0235	36.6961	26.7788	21.3893	17.4225	0.22629	0.156312	0.116538	0.651382	-0.112845	0.655736	-0.248278	0.327169
ENSG00000055332	EIF2AK2	protein_coding	2:37099210_37157065_-	42.6268	36.16	43.6719	37.5185	31.8918	41.5303	45.1665	44.2643	54.5063	53.4447	40.7374	55.1173	55.299	51.8042	44.4445	97.3595	68.806	76.2869	50.7657	60.5022	43.6472	41.4726	37.594	0.00682623	0.974293	0.184214	0.213783	1.30252	8.57098e-43	0.0540654	0.739088
ENSG00000055483	USP36	protein_coding	17:78787381_78841441_-	4.70713	3.91991	4.58828	5.75786	3.81947	5.2898	4.7272	4.44055	4.25196	4.38695	4.69603	6.05442	4.69701	4.66246	4.27496	5.20122	1.82579	3.11812	3.24795	5.29568	3.07355	5.98772	5.82983	0.304828	0.0871369	0.295023	0.151916	0.189587	0.401202	1.0721	1.93527e-09
ENSG00000055609	KMT2C	protein_coding	7:152134922_152436005_-	36.8763	31.4167	36.7306	32.53	23.5873	30.6015	30.7239	34.6058	40.2014	38.7399	28.3438	41.9743	39.3128	39.3434	32.1027	57.5384	42.0576	42.119	30.1281	39.7204	25.6985	102.121	94.6169	-0.137145	0.143992	0.176465	0.0722149	0.980002	3.83733e-44	2.08057	3.54014e-164
ENSG00000055732	MCOLN3	protein_coding	1:85018082_85048499_-	6.17129	4.30499	5.22825	3.10464	2.37834	2.60234	3.11477	3.50161	4.37405	3.20662	1.8772	2.39889	4.0151	4.17879	3.3503	2.97566	1.81588	2.36756	2.18339	3.42641	1.62194	1.44502	2.28592	-0.81856	1.52869e-05	-0.436813	0.0911469	-0.0590733	0.871901	0.116566	0.788057
ENSG00000055813	CCDC85A	protein_coding	2:56184123_56386173_+	0.262517	0.0773555	0.558854	3.53457	2.86598	3.26644	0.48999	0.650965	0.846596	0.491457	0	0.767747	0.619925	0.245357	0.562413	1.71382	0.283874	0.238785	0.334633	0.41894	0.432899	1.50598	2.11766	3.56063	5.61145e-08	-0.532177	NA	1.25927	0.182057	2.62853	0.000689615
ENSG00000055917	PUM2	protein_coding	2:20248691_20352234_-	57.3667	47.3426	54.2036	45.7885	33.9727	43.4407	48.4496	53.9629	60.5126	50.203	40.2215	57.718	60.7988	58.5411	46.4865	57.2515	44.4658	42.2789	47.9987	58.5414	38.1772	50.7177	56.9384	-0.227237	0.000881538	-0.0103262	0.954795	0.424502	3.64976e-10	0.608472	5.27759e-16
ENSG00000055950	MRPL43	protein_coding	10:100969458_100987515_-	4.63771	3.75812	4.10344	4.54343	2.22368	3.33121	5.32906	5.17508	4.25679	2.77832	3.75185	5.06016	4.72297	5.49948	4.06747	2.59517	0.877628	1.89831	3.25146	5.18081	2.8406	0.532105	0.935283	-0.180874	0.598105	-0.22845	0.56647	-0.772879	0.0179135	-1.87027	0.000212914
ENSG00000055957	ITIH1	protein_coding	3:52777592_52792068_+	0.0522827	0.184873	0.139127	0.0420265	0.154267	0.0473122	0.195173	0.047144	0.0518793	0.156606	0.0922822	0.0705713	0.185196	0.0732979	0.140013	0	0	0	0.133291	0.0476778	0.0738995	0.119972	0	-0.486269	NA	0.182752	NA	-2.18932	0.26426	-0.17551	0.955319
ENSG00000056050	HPF1	protein_coding	4:169729465_169757953_-	7.8389	5.43502	6.74871	6.85714	3.67354	4.79865	7.63845	6.75659	9.15108	7.42393	3.66251	6.95024	9.66401	8.40394	9.87883	6.02068	1.9945	5.87198	5.99541	9.67146	5.86587	2.64527	0.46496	-0.251217	0.568089	-0.276066	0.60709	-0.368858	0.440031	-1.80978	0.0122185
ENSG00000056097	ZFR	protein_coding	5:32354350_32444761_-	71.8983	60.5222	67.4068	68.1598	53.2231	66.2969	71.2444	74.6679	85.4538	68.9961	63.378	82.368	78.9819	77.3395	66.1668	77.9005	58.137	60.9513	59.2358	76.4726	50.753	70.6244	71.8894	0.0513846	0.529495	0.0231458	0.855035	0.44997	2.21008e-15	0.646118	3.68001e-24
ENSG00000056277	ZNF280C	protein_coding	X:130202711_130268899_-	24.0125	17.8756	24.4481	22.5705	16.5375	23.6689	17.2817	24.2784	29.8795	25.7584	17.0051	26.256	24.0055	24.9594	18.1879	25.6234	18.5387	21.3919	19.5562	22.3485	16.828	27.4875	19.2817	0.0622716	0.841579	0.0858784	0.82589	0.599186	0.0015394	0.689919	0.0010149
ENSG00000056291	NPFFR2	protein_coding	4:72031804_72148067_+	1.02267	0.954274	0.544275	0.924812	1.05613	0.771205	0.43744	0.384232	0.761086	0.446727	0.551551	0.76689	0.503127	0.39826	0.365161	2.54341	1.47449	2.17052	0.260722	0.388582	0.200765	6.25789	7.04657	0.252264	0.692306	0.325039	0.733849	2.93265	8.06225e-11	5.01131	8.03349e-29
ENSG00000056487	PHF21B	protein_coding	22:44881162_45009999_-	0.0254663	0	0	0.0204706	0	0.0230452	0	0	0	0	0	0	0	0	0	0	0	0	0	0	0	0	0	0.706702	NA	0	NA	0	NA	0	NA
ENSG00000056558	TRAF1	protein_coding	9:120902393_120929173_-	0.295921	0.305196	0.196865	3.59779	2.61946	1.70715	0.379734	0.30019	0.367047	0.332396	0.522318	0.499293	0.655133	0.380295	0.43586	1.9319	1.91997	1.48043	0.452657	0.337321	0.17428	11.374	15.3671	3.44971	2.91834e-15	0.514732	0.565332	2.49902	1.31608e-08	5.8453	1.27999e-46
ENSG00000056586	RC3H2	protein_coding	9:122844556_122905341_-	22.5266	18.931	22.384	21.6743	16.1932	19.6952	18.4063	18.766	24.1626	20.2629	15.9203	21.9979	21.2944	21.7156	17.3797	22.088	15.6017	16.7388	21.0842	27.0093	19.2132	20.8015	22.0146	-0.00953605	0.953963	0.054588	0.74654	0.476291	3.10238e-08	0.375285	0.000132076
ENSG00000056736	IL17RB	protein_coding	3:53846580_53865800_+	22.3394	19.3664	17.9856	31.9979	26.1826	31.5195	15.8177	17.3863	20.1612	12.3427	11.0393	13.6193	17.809	20.637	17.2673	6.76759	6.27742	6.03469	13.9541	13.9909	13.3337	3.33024	4.18113	0.7309	4.51521e-07	-0.396009	0.0443481	-0.925727	1.45341e-05	-1.44775	2.01478e-06
ENSG00000056972	TRAF3IP2	protein_coding	6:111556454_111606278_-	4.42941	5.38925	5.17101	15.9935	9.73892	11.9118	4.76717	4.33226	4.99781	3.20992	3.67791	5.7056	4.74492	5.12477	4.24733	3.1982	4.01722	3.89902	3.35131	5.42371	2.54134	2.78693	4.25026	1.45197	4.42099e-19	-0.0409441	0.929783	0.292399	0.249574	0.38688	0.163543
ENSG00000056998	GYG2	protein_coding	X:2828788_2882818_+	1.47926	1.39485	1.0497	1.47973	0.81475	1.21963	2.5463	2.25275	2.57688	1.28004	0.928347	1.74526	2.52288	2.39644	2.57053	0.735788	0.568747	0.837219	2.51417	3.44736	1.67269	0	0	-0.0177921	0.976452	-0.776756	0.0196907	-1.17707	0.013497	-6.13971	0.000108785
ENSG00000057019	DCBLD2	protein_coding	3:98795941_98901689_-	18.6464	14.2727	20.1172	17.4443	11.5082	17.418	14.7724	14.3873	16.4921	13.6076	11.3991	13.489	18.5589	17.7087	14.6668	11.6919	7.05207	8.81155	14.0757	19.357	12.6783	5.66628	5.49058	-0.057048	0.781414	-0.113882	0.614234	-0.260768	0.0864223	-1.01316	1.16821e-09
ENSG00000057149	SERPINB3	protein_coding	18:63655197_63661963_-	0.292539	0.574682	0	0.705457	0.34527	0.529455	0	0.263786	0.0967607	0.146043	0.229489	0.263247	0.230274	0.0911392	0.104456	0	0	0	0.298323	0.0889244	0	0	0	0.97607	NA	0.969511	NA	-0.356441	NA	-0.256091	0.94338
ENSG00000057252	SOAT1	protein_coding	1:179293714_179358680_+	17.4016	15.3892	17.1284	21.3746	16.4895	20.3001	16.0849	18.3345	20.7331	16.1914	15.9262	18.4841	20.6694	20.5584	18.2173	9.07443	9.62221	8.62338	21.2226	24.0024	15.8295	2.86244	3.27037	0.360752	0.000127818	0.0126201	0.962498	-0.498686	3.39935e-05	-2.27909	6.47069e-31
ENSG00000057294	PKP2	protein_coding	12:32790745_32896840_-	38.8896	30.7534	37.1789	47.1	34.1252	43.9513	42.9937	47.1209	47.9483	32.6627	33.4984	41.5669	50.7995	54.4867	44.973	28.2585	24.1988	21.2559	52.129	69.7998	45.8366	12.3833	14.0781	0.367692	7.26604e-07	-0.2279	0.0102962	-0.405446	4.91898e-06	-1.62694	2.02211e-44
ENSG00000057468	MSH4	protein_coding	1:75796882_75913238_+	1.04022	1.60334	1.87377	0.900481	0.66108	1.15855	0.896115	0.937979	1.66739	1.1984	0.941565	1.22408	1.70062	2.39317	1.19999	1.19402	4.15328	1.16453	0.815988	0.583753	0.527803	0.734454	1.29095	-0.587973	0.435301	0.0813687	NA	0.920155	0.160615	1.11497	0.245681
ENSG00000057608	GDI2	protein_coding	10:5765223_5842132_-	140.305	131.691	133.231	145.761	113.709	135.64	135.826	126.93	156.981	125.645	126.227	148.917	158.021	164.951	143.399	86.6859	72.8195	76.8239	131.718	157.104	123.812	25.8085	29.8145	0.105039	0.432482	0.0695383	0.725248	-0.349883	0.000486305	-1.87539	1.56897e-54
ENSG00000057657	PRDM1	protein_coding	6:106086320_106109939_+	0.464927	0.438398	0.321669	2.57868	2.00286	2.31399	0.238642	0.188654	0.346004	0.62668	0.492374	0.502047	0.356821	0.521444	0.249014	0.867212	0.904951	0.422897	0.403	0.466374	0.175241	2.56046	2.06275	2.63343	1.69289e-16	1.18511	0.0187689	1.55486	0.000994216	3.19784	3.1502e-16
ENSG00000057663	ATG5	protein_coding	6:106045423_106325820_-	6.78599	5.81708	7.10991	6.48077	4.72014	5.42859	6.5316	7.51929	8.65451	7.20029	6.60838	8.40361	7.40964	8.609	6.76781	5.79317	5.88886	5.0309	6.59475	7.62382	4.51022	4.19802	3.68944	-0.109336	0.528528	0.100017	0.649952	0.170599	0.359319	-0.211736	0.375635
ENSG00000057704	TMCC3	protein_coding	12:94567124_94650562_-	1.36764	1.36611	1.23368	2.23597	1.83303	2.09766	1.99025	1.63036	2.43816	1.49282	1.96391	2.00249	1.83378	2.4265	1.2912	1.98893	0.601588	1.09641	1.48923	1.60654	1.44164	1.2766	0.467476	0.776811	0.00801763	-0.00392846	0.995467	0.0458072	0.933404	-0.399609	0.479624
ENSG00000057757	PITHD1	protein_coding	1:23778405_23788232_+	17.5138	12.4356	12.69	14.3325	9.71272	11.9343	17.231	14.5556	18.2162	15.4852	15.3944	18.3235	13.9522	19.5245	15.4832	9.05254	8.67069	8.4451	14.0944	11.8341	10.24	6.7788	8.51081	-0.109818	0.765985	0.106962	0.822903	-0.285168	0.416232	-0.222146	0.61359
ENSG00000057935	MTA3	protein_coding	2:42494569_42756947_+	8.68687	8.37057	8.60527	7.79828	6.47341	6.56996	8.00351	9.27674	10.9793	8.8317	7.55451	9.05805	10.0136	10.0155	8.54121	6.62325	4.79964	5.01778	5.73869	7.56035	5.13846	4.00127	4.09196	-0.162361	0.211819	-0.0187412	0.943241	-0.172601	0.28406	-0.154655	0.473013
ENSG00000058056	USP13	protein_coding	3:179652755_179789401_+	40.9671	35.6482	41.4333	38.419	26.4465	36.3079	42.3057	42.5683	45.7731	31.2049	29.487	36.0415	50.8923	50.7892	45.6431	26.9595	21.3127	25.8668	40.6045	52.4863	35.6629	5.27642	6.24602	-0.0862512	0.461785	-0.304539	0.000764352	-0.361103	0.000128028	-2.4463	8.62126e-55
ENSG00000058063	ATP11B	protein_coding	3:182793500_182921635_+	63.7353	50.3374	56.9951	53.3075	40.6184	55.3863	52.6844	54.6189	74.0159	47.0362	34.26	52.4918	71.5806	65.6092	52.1937	54.7858	42.5946	44.04	68.6042	80.0887	59.011	49.8231	45.0284	-0.0529574	0.788491	-0.307978	0.0239978	0.212836	0.100761	-0.108472	0.488879
ENSG00000058085	LAMC2	protein_coding	1:183186238_183244900_+	258.287	268.555	278.849	497.654	343.535	439.209	237.906	227.245	208.503	198.352	245.42	272.257	222.199	221.166	195.891	103.917	73.5808	82.3959	158.875	211.17	139.125	64.2458	70.8999	0.799521	9.10554e-14	0.213877	0.186135	-0.676901	2.07172e-09	-0.879415	5.89688e-12
ENSG00000058091	CDK14	protein_coding	7:90466424_91210590_+	4.61406	3.98444	4.80897	5.18992	3.68723	4.62484	5.36767	6.15415	6.54974	4.51094	4.37368	5.33422	6.24248	6.4088	4.9254	4.06416	2.63331	2.79796	5.01569	6.74979	5.20837	2.4999	2.13242	0.147077	0.371424	-0.215656	0.193106	-0.260613	0.174911	-0.856332	9.12639e-05
ENSG00000058262	SEC61A1	protein_coding	3:128051641_128071683_+	43.756	40.1657	41.7869	53.5727	33.8265	44.0076	47.6708	47.9708	43.9092	34.3887	46.306	49.2713	45.6303	50.2065	43.9198	14.7595	7.74166	13.2811	39.1935	49.781	29.7143	9.1868	7.40894	0.19123	0.328769	0.028007	0.941146	-1.34316	1.38995e-18	-1.79859	4.48893e-22
ENSG00000058272	PPP1R12A	protein_coding	12:79773563_79935460_-	30.2723	24.7862	28.5696	21.5568	14.7416	22.4173	24.8012	27.3594	33.4897	26.8395	19.6055	29.019	33.1787	33.1315	25.7811	35.0002	32.885	30.058	30.5408	39.5334	26.4462	41.7322	40.4979	-0.374001	0.000833035	-0.0523681	0.8321	0.731406	1.07249e-12	0.802375	1.4205e-12
ENSG00000058335	RASGRF1	protein_coding	15:78959947_79090773_-	0.0165864	0.05865	0.0353097	0.0933286	0.0978806	0.030019	0.0773967	0.0448685	0.0658337	0.0248411	0.0975866	0.0447766	0.117505	0.0465067	0.0533018	0.0618761	0	0	0.0676572	0.0453765	0.109406	0.304484	0.0668992	1.15057	NA	-0.002343	NA	-0.981442	0.647552	1.66901	0.19147
ENSG00000058404	CAMK2B	protein_coding	7:44217150_44334577_-	0.0581294	0.0513868	0.0773424	0.105134	0	0.0131508	0	0.026208	0.0144202	0	0	0	0.0171589	0	0.015567	0.108427	0	0	0	0	0	0.0666943	0	-0.627232	NA	-1.96453	NA	2.28044	NA	4.07604	0.172502
ENSG00000058453	CROCC	protein_coding	1:16740273_16972979_+	0.183187	0.107959	0.15599	0.103076	0.0648622	0.0994631	0.136769	0.0825912	0.145419	0.164614	0.129335	0.115391	0.0865183	0.273941	0.0981148	0.136677	0	0	0.0560427	0.167053	0.0517856	0.0840715	0.0738864	-0.603268	0.609054	0.282219	NA	-1.11347	0.515128	0.267549	0.892029
ENSG00000058600	POLR3E	protein_coding	16:22297375_22335103_+	8.13318	7.02353	7.51454	9.20367	7.04916	7.65884	7.89857	8.76084	10.3782	9.23357	6.84986	9.95652	8.77444	9.95533	7.73929	11.5512	8.69069	8.81243	5.79595	8.38315	4.40904	9.5368	10.6572	0.214141	0.0548889	0.0712678	0.716686	0.758301	2.00872e-13	1.17215	6.39864e-23
ENSG00000058668	ATP2B4	protein_coding	1:203626561_203744081_+	0.0620101	0.0438539	0.0396028	0.079753	0.1171	0.0785607	0.0810197	0.0447322	0.036919	0.0742969	0.116748	0.0446407	0.131791	0.0927308	0.119565	0	0.214576	0.0451234	0.063236	0.0904773	0.046746	0.113835	0	1.05824	0.354854	0.65233	NA	0.173785	0.908085	0.159567	0.943169
ENSG00000058673	ZC3H11A	protein_coding	1:203795654_203854124_+	25.2333	19.387	23.4035	20.5937	14.8979	22.2337	22.1864	24.6574	29.6727	23.7484	19.9226	26.4313	26.9014	26.6517	22.6606	36.1948	34.0848	29.4174	23.5909	29.6136	22.6517	44.9706	42.9296	-0.0961766	0.584356	0.00920024	0.977025	1.02395	2.88487e-21	1.23241	3.57597e-25
ENSG00000058729	RIOK2	protein_coding	5:97160867_97183260_-	24.082	18.8965	25.814	20.45	15.7147	17.8274	17.4662	17.1515	21.5369	14.2437	13.4293	19.1642	25.2661	23.9682	17.9375	20.5273	19.687	17.4251	19.882	24.5317	15.9712	18.8618	14.3848	-0.208384	0.131864	-0.131475	0.519119	0.413902	0.00176383	0.168032	0.357372
ENSG00000058799	YIPF1	protein_coding	1:53851719_53889834_-	5.79849	6.29966	6.22568	7.25495	4.1062	4.65406	7.48194	8.86583	8.65563	4.68195	7.06044	7.39576	7.44182	9.28378	6.85945	3.00959	2.39904	2.93526	4.62766	6.89708	4.22862	1.15702	2.44043	-0.0627247	0.870736	-0.241666	0.479841	-0.870358	0.00587885	-1.06358	0.0184803
ENSG00000058804	NDC1	protein_coding	1:53765460_53838860_-	65.3448	56.7765	61.1419	57.6369	41.7925	57.9339	66.7521	70.9058	78.5974	58.0581	52.5254	62.6953	84.3491	80.8812	81.3953	45.46	28.2644	33.8955	72.3998	87.8541	63.3638	7.09203	6.05477	-0.0815252	0.595094	-0.185238	0.187478	-0.582122	1.12475e-07	-3.0714	5.03576e-53
ENSG00000058866	DGKG	protein_coding	3:186105668_186362237_-	0.452137	0.266462	0.395323	0.194701	0.152467	0.102288	0.28633	0.23297	0.480695	0.217657	0.171011	0.406863	0.228795	0.226384	0.345948	0.120479	0.0698458	0.528767	0.214071	0.29451	0.167377	0	0.19539	-1.17883	0.0702765	-0.186899	NA	0.513678	0.557999	-0.672733	0.618578
ENSG00000059122	FLYWCH1	protein_coding	16:2911937_2951208_+	0.413252	0.439952	0.439873	0.567929	0.346139	0.458407	0.422993	0.288491	0.357152	0.439233	0.423531	0.419855	0.236101	0.286565	0.228477	0.0994613	0.230644	0.145507	0.258291	0.340384	0.200986	0.183539	0.215071	0.224359	0.676115	0.380349	NA	-0.0691027	0.945755	0.0420454	0.970108
ENSG00000059145	UNKL	protein_coding	16:1363205_1414751_-	0.433392	0.49435	0.416667	0.52818	0.46201	0.354235	0.547985	0.579889	0.471665	0.649082	0.477073	0.666766	0.726313	0.561862	0.509175	0.208617	0.423297	0.457795	0.384933	0.356972	0.184433	0.128322	0.338329	0.134169	0.829206	0.273021	0.678381	-0.0848397	0.905094	0.0917355	0.929682
ENSG00000059377	TBXAS1	protein_coding	7:139777051_140020325_+	2.92452	2.98745	2.92614	3.58892	2.71531	2.62884	3.2388	2.84804	3.07607	1.8396	2.24832	3.36855	3.31496	3.55337	2.08849	0.800068	0.843319	1.13499	2.00811	2.31134	1.70859	0.178956	0.078638	0.151716	0.629639	-0.170334	0.679513	-1.04284	0.00151037	-3.55873	0.000126298
ENSG00000059378	PARP12	protein_coding	7:140023744_140063721_-	3.73692	3.74392	3.88925	6.10783	4.99857	4.95975	3.68125	4.43667	4.5527	5.6278	6.91347	7.39801	4.51036	4.55985	3.73611	9.75849	6.2859	7.17587	2.98512	4.33545	2.34755	7.0506	7.20126	0.636839	4.2568e-06	0.794139	4.85842e-09	1.4844	6.77382e-25	1.60656	1.23672e-20
ENSG00000059573	ALDH18A1	protein_coding	10:95605929_95656706_-	17.1689	15.8968	15.2503	17.4039	13.3674	16.1161	15.7242	16.3475	17.1953	13.0066	14.9284	15.4857	19.2796	18.0665	16.7622	6.86773	4.32766	5.242	14.6923	19.5617	12.4826	3.48973	3.55121	0.0947795	0.595999	-0.0474784	0.863389	-1.09085	1.0268e-09	-1.69393	6.21793e-11
ENSG00000059588	TARBP1	protein_coding	1:234391313_234479103_-	13.3389	11.0825	13.7912	9.8001	6.90263	8.71215	9.46768	11.8859	12.6334	10.5109	6.82896	9.95887	12.722	12.2988	10.5297	8.13971	7.1999	5.6471	8.12029	11.3025	6.25289	4.74873	5.17143	-0.450607	0.000287369	-0.194023	0.292908	-0.141018	0.469476	-0.321843	0.141723
ENSG00000059691	GATB	protein_coding	4:151670504_151761023_-	1.32488	1.0849	1.57351	1.42371	1.06989	1.46394	1.32755	1.39586	1.52223	1.21143	1.18155	1.4181	1.71253	1.65538	1.23993	1.09255	1.08581	1.11631	1.12352	1.3608	0.81477	0.832047	0.674997	0.128167	0.674553	-0.02836	0.958273	0.145839	0.687861	-0.0985185	0.848039
ENSG00000059728	MXD1	protein_coding	2:69897688_69942945_+	5.6812	6.5563	5.64683	6.07836	4.92964	5.159	4.15663	4.71227	5.61772	5.57359	5.86985	7.57052	6.52101	6.0684	5.00425	17.9447	13.7852	10.5153	4.86494	5.28912	3.63735	46.5137	51.1782	-0.00807834	0.975546	0.529955	0.00017813	1.88353	4.81073e-53	3.85776	1.01205e-216
ENSG00000059758	CDK17	protein_coding	12:96278261_96400560_-	20.177	19.9555	20.7057	27.7792	21.2172	23.8918	17.0274	20.0326	24.1747	22.4229	19.9537	27.404	24.8692	22.4943	18.6819	41.9396	38.1824	35.8274	18.2775	21.3849	14.8412	43.5908	58.5471	0.399508	8.15102e-05	0.322669	0.00547237	1.4482	2.00109e-51	1.93675	6.86769e-75
ENSG00000059769	DNAJC25	protein_coding	9:111631352_111654351_+	7.49782	5.89167	7.03684	8.97566	6.04227	6.45669	5.26685	6.94262	6.87997	6.45988	4.50624	7.29116	5.99715	6.78167	5.74305	7.66943	7.6719	6.89334	5.59066	6.3963	4.33031	10.9151	10.7309	0.205908	0.318789	0.0557577	0.883424	0.883079	2.54041e-06	1.44152	8.69006e-14
ENSG00000059804	SLC2A3	protein_coding	12:7919230_7936275_-	0	0	0	0	0	0	0	0	0	0.0272484	0	0	0	0	0	0	0	0	0	0	0	0	0.0733823	0	NA	1.46735	NA	0	NA	3.99813	NA
ENSG00000059915	PSD	protein_coding	10:102402617_102421539_-	0	0	0	0.0587826	0	0.0661757	0	0	0	0	0	0.0438703	0	0.068348	0	0.181871	0.316309	0	0	0	0	0.335611	0.294953	3.20576	NA	2.02112	NA	3.49138	0.154828	6.62903	0.00701382
ENSG00000060069	CTDP1	protein_coding	18:79679801_79756623_+	0.622073	0.758507	0.662146	1.12078	0.607616	0.698813	0.700668	0.773698	0.681129	0.578276	0.75724	0.733509	0.835815	0.821996	0.620407	0.400115	0.556703	0.702419	0.568747	1.0172	0.303198	0.68912	0.778673	0.383411	0.426417	0.0733473	0.934934	0.181789	0.786053	0.715801	0.216852
ENSG00000060138	YBX3	protein_coding	12:10699089_10723312_-	37.9528	33.4701	39.1625	52.7711	33.4544	41.5873	32.9989	33.6686	33.7992	25.4558	31.2455	36.7938	36.0069	36.4769	33.5074	19.4169	11.9578	14.6532	31.1853	42.5778	26.7098	22.0857	21.8191	0.338357	0.0017244	0.025471	0.919948	-0.586273	1.9303e-07	-0.154643	0.290569
ENSG00000060140	STYK1	protein_coding	12:10618939_10674318_-	10.8086	8.81462	11.7537	24.2803	16.1358	18.9805	11.7775	10.6946	13.508	11.5503	10.1749	14.4581	12.5552	12.4502	11.8911	19.3981	10.3612	9.99095	10.9032	14.4919	7.21211	23.0595	27.0998	1.05436	1.99266e-15	0.136048	0.627875	0.72191	3.37621e-05	1.67642	4.27939e-24
ENSG00000060237	WNK1	protein_coding	12:752593_911452_+	39.4695	33.6802	37.6657	34.6437	26.4225	33.7808	35.0962	35.357	39.1384	33.4887	31.9454	37.836	40.8764	40.5644	34.8685	36.2535	27.9588	26.3402	31.958	42.5056	27.9174	55.7292	57.2486	-0.0829586	0.354757	0.0477125	0.728982	0.261644	0.000197217	1.17747	3.45479e-65
ENSG00000060303	RPS17P5	processed_pseudogene	6:50857255_50857662_-	1.28105	0	0	1.02975	0	1.15926	0.597776	1.73271	0	0	0	1.72917	1.51259	0	2.05839	0	0	0	0.65319	0	0.603573	0	0	0.862854	NA	-0.406285	NA	-0.802164	NA	0.589168	NA
ENSG00000060339	CCAR1	protein_coding	10:68721012_68792377_+	69.8795	65.8744	74.2201	62.3029	43.455	58.3494	51.9468	60.917	69.5651	67.528	46.1684	69.0668	69.8463	68.4177	51.4941	82.1296	67.7855	64.9191	55.9921	72.3509	46.3479	77.641	77.4498	-0.220643	0.0366582	0.132433	0.363399	0.816055	1.67485e-20	0.865824	1.25064e-18
ENSG00000060491	OGFR	protein_coding	20:62804835_62814000_+	1.48189	0.41098	1.2526	2.13713	1.28603	2.2876	1.58636	1.10043	0.821724	0.587486	1.23088	2.00025	1.23509	1.30355	0.980448	1.46335	1.88523	0.792896	1.06672	1.70908	0.903547	3.40046	4.04327	0.993146	0.0510062	0.235927	0.815333	0.847437	0.159955	2.0712	2.28795e-05
ENSG00000060558	GNA15	protein_coding	19:3136193_3163769_+	0.148867	0.175465	0.39614	0.957308	1.5813	1.01035	0.416792	0.335587	0.221577	0	0.525517	0.26792	0.43943	0.695679	0.478396	0	0	0.270818	0.227714	0.339387	0.210417	0	0.600435	2.47548	0.00813722	-0.111232	NA	-1.74433	0.344108	0.732546	0.691694
ENSG00000060566	CREB3L3	protein_coding	19:4153601_4173054_+	0.15418	0.0605761	0	0.0413116	0	0	0.143889	0	0.101994	0	0.0604749	0	0	0.048034	0	0	0	0	0	0	0.0968565	0	0	-1.87709	NA	-1.77083	NA	1.5501	NA	0.493882	NA
ENSG00000060642	PIGV	protein_coding	1:26787472_26798398_+	2.55227	2.31787	1.73689	1.98432	1.43208	1.62809	2.22572	2.22595	2.94775	2.50654	2.9048	3.61448	2.22311	3.01112	2.24096	3.90217	0.542932	1.82678	1.23736	2.78533	1.65591	2.30425	1.01255	-0.254417	0.598156	0.42747	0.359293	0.36774	0.44034	0.244313	0.697217
ENSG00000060656	PTPRU	protein_coding	1:29236516_29326813_+	1.21085	1.6725	1.61106	2.12913	1.16115	1.98602	1.69505	1.41598	1.48311	0.765055	1.53613	1.24283	1.18396	1.62682	1.33759	0.846958	0.327339	0.61953	1.21549	1.77707	0.873571	0.868286	0.457857	0.357651	0.380032	-0.226827	0.720646	-0.581663	0.255129	-0.505939	0.391562
ENSG00000060688	SNRNP40	protein_coding	1:31259568_31296782_-	10.293	9.36667	8.45868	9.88597	7.23537	7.67069	9.04091	8.08701	10.3262	6.85765	7.03553	12.6676	10.8575	11.1056	8.2288	9.88189	6.54726	7.29722	5.17104	7.86799	4.63561	5.38376	7.17362	-0.0462492	0.879777	0.0773067	0.836204	0.281818	0.218328	0.557725	0.0293747
ENSG00000060709	RIMBP2	protein_coding	12:130396137_130517917_-	0.483407	0.474817	0.485961	0.302227	0.0950903	0.243027	0.300762	0.46011	0.293136	0.160886	0.252813	0.241668	0.443937	0.878518	0.460288	0.100187	0.116163	0.195425	0.136934	0.220415	0.177146	0.369755	0.10832	-1.01983	0.135726	-0.550221	NA	-1.47851	0.164343	0.823689	0.484855
ENSG00000060749	QSER1	protein_coding	11:32893178_32993316_+	101.456	81.1723	96.4044	81.1156	62.2704	82.8677	86.0489	92.4499	112.2	84.5202	67.9675	97.9237	115.033	110.307	90.8966	83.0569	68.0511	73.889	100.842	121.291	89.8965	36.6873	40.132	-0.158455	0.145406	-0.0855648	0.606197	0.145685	0.164326	-1.00147	5.70553e-24
ENSG00000060762	MPC1	protein_coding	6:166364919_166383013_-	26.5471	23.1355	26.256	25.8733	19.3497	24.2275	25.828	29.702	34.4763	18.6969	15.9288	23.0091	29.5692	32.8951	27.3899	16.272	9.75872	14.2284	21.9337	25.992	17.2912	27.9564	22.7496	0.00820143	0.970704	-0.51248	1.01892e-05	-0.525838	0.00165651	0.665062	2.73194e-05
ENSG00000060971	ACAA1	protein_coding	3:38103129_38137242_-	0.649972	0.893791	0.873038	0.696624	0.40183	0.6582	0.563262	0.558179	0.721738	0.324483	0.582725	0.626666	0.785717	0.752126	0.646516	0.750515	0.334691	0.112612	0.457663	0.592724	0.393732	0.213069	0.249675	-0.319737	0.469584	-0.106171	0.890963	-0.260592	0.677958	-0.601189	0.460896
ENSG00000061273	HDAC7	protein_coding	12:47782722_47833132_-	0.774126	0.825545	0.837073	1.04699	0.696125	0.900681	0.871536	1.03044	1.08517	0.956959	0.954297	1.38216	1.05912	1.17142	1.09249	0.641756	0.318897	0.625906	1.16535	1.42309	0.891567	0.281964	0.198244	0.258506	0.373867	0.27667	0.387239	-0.427421	0.273489	-1.83529	0.00102516
ENSG00000061455	PRDM6	protein_coding	5:123089121_123194266_+	0.12171	0.0860738	0.02591	0.0195668	0	0.0660833	0.113586	0.0219494	0	0.145826	0.0572867	0.109523	0.0574828	0.0455017	0.026075	0.0908084	0.105289	0.177131	0.0496464	0.0887918	0.114688	0	0.294541	-1.27178	NA	1.24024	NA	2.204	0.167515	1.2431	0.466772
ENSG00000061492	WNT8A	protein_coding	5:138083892_138092365_+	0	0	0	0	0	0	0	0	0	0	0	0.0514251	0	0	0	0	0	0	0	0.052114	0	0	0	0	NA	1.37581	NA	0	NA	1.63513	NA
ENSG00000061656	SPAG4	protein_coding	20:35615892_35621049_+	1.68163	1.54851	1.3984	1.68968	1.42653	1.66442	1.22608	1.80066	1.56436	0.472226	0.989391	1.08764	1.30302	2.06286	1.01326	0.980213	1.36383	0.382401	0.643077	1.15013	0.643746	1.68823	2.75545	0.184208	0.769495	-0.684593	NA	-0.10041	0.906781	1.92135	0.000162064
ENSG00000061676	NCKAP1	protein_coding	2:182909115_183038858_-	62.4959	55.8023	63.3436	60.4586	42.9119	55.8351	50.6025	53.7805	70.1635	47.2801	40.1211	54.5691	64.322	65.3348	51.7836	45.8835	32.9251	34.4803	55.2623	66.1073	46.3882	29.4159	26.8386	-0.0534012	0.636742	-0.162288	0.0862483	-0.0532679	0.606087	-0.550163	7.43764e-11
ENSG00000061794	MRPS35	protein_coding	12:27710773_27756295_+	62.0069	51.789	62.0326	82.5338	45.2236	58.7592	53.5322	66.8776	69.0416	49.9125	54.9423	70.0442	67.66	75.6455	64.0866	24.6084	23.0741	22.331	52.1772	78.0965	44.4302	9.74022	8.09751	0.207576	0.151285	0.0186772	0.954259	-0.940942	4.28258e-12	-2.24938	2.89142e-27
ENSG00000061918	GUCY1B3	protein_coding	4:155758992_155807591_+	10.9573	8.08292	10.5127	7.27993	4.44275	5.90213	7.54773	9.54426	10.8727	8.81926	11.1393	11.5705	8.14105	10.0321	8.22417	7.64697	4.03018	6.23769	7.94336	9.92422	5.02209	3.76298	3.45743	-0.610326	0.000737525	0.321957	0.169139	0.0670984	0.828842	-0.614989	0.047142
ENSG00000061936	SFSWAP	protein_coding	12:131711081_131799737_+	11.9942	10.9173	12.4483	12.9771	9.31972	11.8781	11.8614	12.3285	13.8121	11.8652	10.8378	16.857	12.3802	12.7908	10.7718	17.5679	11.3663	13.2055	8.18515	11.5309	6.49692	19.2242	21.0928	0.0883531	0.409553	0.183921	0.054644	0.854204	2.01143e-25	1.66853	1.32023e-79
ENSG00000061938	TNK2	protein_coding	3:195863364_195911945_-	0.231582	0.308564	0.300087	0.388493	0.285209	0.191342	0.300696	0.472116	0.359679	0.376995	0.402832	0.425847	0.356657	0.4423	0.334355	0.18781	0.217759	0.0366342	0.174553	0.394823	0.208733	0.184837	0	0.175374	0.797357	0.221872	0.782609	-0.780004	0.268032	-1.10739	0.267006
ENSG00000061987	MON2	protein_coding	12:62466817_62600479_+	14.8831	12.6259	13.9859	11.9945	9.00459	10.5043	10.9949	13.6635	16.8616	14.4994	8.97755	15.5166	14.8204	15.4588	11.7842	18.6869	13.5834	11.8816	11.1104	13.1945	7.70662	16.4018	17.6008	-0.256809	0.0827373	0.036693	0.902817	0.691598	1.97792e-08	1.13095	3.29488e-17
ENSG00000062038	CDH3	protein_coding	16:68636189_68722616_+	5.91236	5.90264	5.49483	7.37708	5.28563	6.88748	5.4148	4.61511	4.48762	3.83268	5.13996	4.90345	5.73062	5.46404	5.48256	1.31679	1.2405	1.52507	4.20697	6.31704	3.67952	0.80997	0.444903	0.311285	0.16161	0.0675018	0.878275	-1.40578	4.12305e-07	-2.47984	6.42052e-08
ENSG00000062194	GPBP1	protein_coding	5:57173948_57264679_+	47.0768	40.0038	43.4986	47.4925	32.8361	40.8462	34.1738	41.2006	57.5271	44.4336	28.9611	43.2147	45.9894	51.0344	35.3915	97.9312	74.6	72.1594	37.742	44.4463	33.4827	203.338	218.84	0.0274384	0.913531	-0.0473971	0.877134	1.51896	6.40944e-38	2.88691	1.42893e-113
ENSG00000062282	DGAT2	protein_coding	11:75759512_75801535_+	0.275457	0.627704	0.625496	0.708547	0.346782	0.631482	0.497005	0.347736	0.400886	0.220025	0.518611	0.313975	0.39029	0.617884	0.491781	0.137013	0.317725	0.400889	0.243449	0.334927	0.190348	0.421391	1.03695	0.268194	0.732982	-0.0892672	NA	-0.17701	0.850382	1.98195	0.00134318
ENSG00000062370	ZNF112	protein_coding	19:44326555_44367217_-	6.06622	4.56314	5.28889	3.52852	2.26663	3.0344	3.8975	4.42547	5.08172	5.56985	2.83374	4.80045	5.36295	5.09988	4.40827	7.16434	6.46085	3.9928	4.60075	4.36438	2.67141	3.6374	3.93445	-0.713813	0.00139952	0.0926032	0.848646	0.860028	0.000185597	0.418623	0.206734
ENSG00000062485	CS	protein_coding	12:56271699_56300392_-	17.1296	16.1362	15.2376	18.982	13.9756	16.3746	15.796	14.1711	16.3364	11.7889	13.5657	16.8212	16.5015	17.2933	14.9269	7.65816	5.05712	5.19369	12.5328	16.6251	11.7473	3.55635	4.05768	0.161255	0.221191	-0.00627892	0.983112	-0.824953	3.71438e-11	-1.39473	2.70571e-17
ENSG00000062524	LTK	protein_coding	15:41503638_41513887_-	0	0	0	0.0239997	0	0	0.0278639	0	0	0	0	0	0	0	0	0	0	0	0.0304469	0	0	0	0	0.927944	NA	-0.517201	NA	0	NA	1.63513	NA
ENSG00000062582	MRPS24	protein_coding	7:43866558_43869893_-	0.686738	0.956614	0.730976	1.5557	0.663156	0.847432	0.640903	1.0696	0.867287	0.467506	0.955016	0.89887	1.32686	1.22535	0.60188	0.2329	0.810118	0.227148	0.572985	0.740116	0.235316	0.573036	0.503614	0.50202	0.521767	0.00533068	NA	-0.723834	0.512242	0.534987	0.66643
ENSG00000062598	ELMO2	protein_coding	20:46366049_46432985_-	6.90564	6.54068	7.54737	8.27689	6.18556	7.64401	7.69627	7.04696	7.47947	6.51019	6.18513	8.37801	7.37112	8.13984	6.78636	5.40536	4.00042	3.81368	5.70603	6.7191	4.76422	4.88121	4.60073	0.212921	0.0920494	0.046505	0.850356	-0.134629	0.467322	0.169246	0.400271
ENSG00000062650	WAPL	protein_coding	10:86435256_86521815_-	40.3773	33.1637	36.557	24.631	19.9098	24.9127	28.9096	31.7461	41.301	29.0171	19.9814	29.1679	36.0106	37.0668	30.6867	30.5425	28.6479	27.6978	33.982	40.1101	30.348	24.3901	24.5251	-0.518722	1.13093e-05	-0.248859	0.117031	0.382954	0.00218729	-0.0753794	0.677394
ENSG00000062716	VMP1	protein_coding	17:59707192_59842255_+	78.4899	73.9806	72.5333	98.0344	77.7692	89.8541	87.0747	87.9238	96.6629	83.6636	81.6741	101.977	95.4222	91.5166	78.4968	122.247	98.1963	91.4687	72.546	88.4102	58.6011	181.305	211.804	0.381691	5.07403e-09	0.106838	0.296476	0.859686	4.29064e-41	1.87209	6.65347e-163
ENSG00000062725	APPBP2	protein_coding	17:60443149_60526219_-	10.4338	9.05561	12.3608	8.3238	6.77179	8.71279	10.7276	11.9951	14.8962	9.68191	8.83239	11.723	12.9691	13.0391	9.34541	9.38268	8.58412	8.07857	10.5398	11.6829	8.295	7.30439	7.13276	-0.276598	0.0547568	-0.179793	0.340843	0.194198	0.254773	-0.0541557	0.823571
ENSG00000062822	POLD1	protein_coding	19:50384204_50418018_+	1.04501	1.10207	1.1416	1.1937	3.86241	0.771461	0.744279	1.06629	0.818643	0.535426	0.873714	1.0641	1.00659	0.951001	0.82483	1.43627	1.30845	1.00057	0.729143	0.92789	0.466446	3.15522	1.66379	1.07382	0.0902017	0.0444702	0.977025	1.05434	0.112766	2.24135	0.000278167
ENSG00000063015	SEZ6	protein_coding	17:28954901_29006440_-	0.188963	0.323965	0.274275	0.262362	0.162199	0.186543	0.128255	0.12392	0.323871	0.0771833	0.222354	0.340082	0.182548	0.0963333	0.165613	0.128169	0.0743039	0	0.035036	0.0939922	0.145686	0.236514	0.0692871	-0.235097	0.844003	0.334177	NA	-0.546692	0.731825	1.09767	0.380768
ENSG00000063046	EIF4B	protein_coding	12:53006158_53042209_+	63.4145	61.3247	57.6714	63.2543	46.9274	57.5265	66.7098	67.168	73.6315	64.0544	67.6618	75.8761	70.7415	75.3897	68.485	65.0204	57.1026	52.6567	60.357	76.727	58.6072	30.4721	29.2912	0.0156931	0.940715	0.137299	0.409133	0.330048	0.00255777	-0.692951	2.10081e-08
ENSG00000063127	SLC6A16	protein_coding	19:49289638_49325225_-	0	0.150675	0	0	0	0	0	0.0384232	0	0	0.050141	0	0	0.039826	0	0	0.184312	0	0	0.0388582	0.0803058	0	0	-2.66241	NA	0.492354	NA	2.51189	NA	0.0746901	NA
ENSG00000063169	GLTSCR1	protein_coding	19:47608196_47703277_+	0.637215	0.682791	0.534388	1.10203	0.501382	0.541687	0.756871	0.957641	0.613137	0.57839	0.95431	1.12944	0.797981	0.757989	0.57916	0.936453	0.501131	0.913324	0.433208	0.845222	0.345714	0.708948	1.55765	0.334839	0.548462	0.323513	0.640385	0.782322	0.114074	1.5622	0.000910112
ENSG00000063176	SPHK2	protein_coding	19:48619291_48630717_+	0.107786	0.217791	0.213069	0.123774	0.109041	0.139341	0.158073	0.208269	0.106954	0.0922452	0.217428	0.277123	0.327258	0.215873	0.181437	0.114886	0.266412	0.0560241	0.0628097	0.070209	0.0580386	0.141334	0.124212	-0.391534	0.697004	0.449498	NA	-0.13311	0.913451	1.50019	0.193225
ENSG00000063177	RPL18	protein_coding	19:48615328_48619536_-	28.8398	25.7868	25.53	41.4327	22.5052	27.5562	28.2067	24.664	24.0664	14.1088	25.0874	25.0225	24.1	28.6346	21.0896	3.6993	3.48498	4.66025	16.9803	25.207	14.7755	3.50802	4.99951	0.306067	0.247127	-0.130377	0.770964	-1.99183	5.67998e-19	-1.69145	8.11679e-11
ENSG00000063180	CA11	protein_coding	19:48637942_48646312_-	0.39049	0.460261	0.207822	0.235416	0.460876	0.265024	0.27332	0.0880273	0.290607	0.584828	0	0.351389	0.461065	0.273724	0.104573	0	0	0	0	0.623168	0.18398	0.448025	1.96874	0.00451985	NA	0.582627	NA	-1.32442	0.552029	2.69427	0.0514199
ENSG00000063241	ISOC2	protein_coding	19:55452985_55462343_-	1.59736	1.88277	1.42347	2.09024	1.0961	2.11782	2.56547	1.40686	2.54342	1.7247	2.27303	1.80512	2.28081	2.04846	2.38756	0.554325	0.48204	0.405476	1.43953	2.33744	1.5052	0.170485	0.299663	0.244791	0.656026	-0.0218116	0.981305	-1.61293	0.00980756	-2.43019	0.0166507
ENSG00000063244	U2AF2	protein_coding	19:55654146_55674715_+	2.48706	2.15277	2.48181	4.40443	1.78873	2.6726	2.64746	3.50408	2.46787	1.80421	3.29235	3.35703	3.44128	3.12353	3.16365	1.30472	0.168087	0.565556	2.2192	3.75638	1.50135	0.89172	1.09717	0.431247	0.311275	0.110059	0.883424	-1.61654	0.00254244	-0.82926	0.185383
ENSG00000063245	EPN1	protein_coding	19:55675226_55709858_+	4.16527	4.84908	5.23845	4.64623	3.25216	3.96644	3.42079	3.66342	3.82791	3.95408	3.6345	4.92454	3.49562	3.79717	2.5398	2.77305	3.10439	2.37815	2.22183	2.37254	1.47337	2.64682	2.37786	-0.128861	0.515779	0.323679	0.0669604	0.373551	0.0571643	0.762905	0.000476726
ENSG00000063322	MED29	protein_coding	19:39391303_39400637_+	9.83196	9.58416	10.1447	11.8192	8.59337	11.4301	10.1181	10.7825	9.68578	6.55334	9.23462	9.1344	10.7304	10.0006	10.0006	4.36176	2.91178	2.44929	8.16559	11.47	7.84579	3.41467	2.64373	0.244279	0.217133	-0.15818	0.583259	-1.05193	5.12323e-08	-1.15705	6.8722e-07
ENSG00000063438	AHRR	protein_coding	5:304176_438291_+	3.43037	3.60853	4.45621	2.31269	1.63254	1.9026	0.963866	1.43019	1.44574	1.82302	2.14848	2.77155	0.609731	0.396459	0.237071	0.894421	0.957277	1.07364	0.225689	0.185003	0.121652	0.931051	0.669483	-0.838941	0.000147298	0.952291	0.000163079	1.89104	1.25771e-07	2.62384	4.95891e-08
ENSG00000063587	ZNF275	protein_coding	X:153334155_153360110_+	2.83108	1.84851	2.66658	2.73413	2.09137	2.43291	3.07931	2.90177	2.60713	3.23342	3.23549	3.86721	3.12632	2.9506	2.53084	1.36767	0.880979	1.40799	1.91085	3.02749	2.07278	0.186948	0.492899	0.11946	0.711224	0.388168	0.124161	-0.595156	0.0644165	-2.29614	8.3509e-05
ENSG00000063601	MTMR1	protein_coding	X:150692971_150765103_+	11.5478	10.0774	10.7788	13.406	10.222	10.9121	12.4143	10.2726	13.9047	10.3769	8.10075	11.2508	12.2714	12.91	10.562	11.1012	7.78052	6.7871	9.17175	12.7583	7.51245	5.80929	7.52391	0.230104	0.0849837	-0.176205	0.308893	0.140253	0.424862	-0.092434	0.685881
ENSG00000063660	GPC1	protein_coding	2:240435671_240468078_+	0.887302	1.1911	0.970695	1.44629	0.69816	1.60589	1.15011	0.93344	0.513599	0.59062	0.667061	0.975889	0.727548	1.17485	0.792062	0.183895	0.10661	0.448383	0.955113	1.50592	0.998688	0	0.198824	0.423457	0.451422	-0.117096	0.908164	-1.2024	0.12141	-3.00445	0.0150437
ENSG00000063761	ADCK1	protein_coding	14:77800083_77935012_+	1.3967	1.14522	1.61595	1.17153	0.788394	0.9342	1.19013	0.985636	1.23528	1.09138	0.893212	2.21314	1.21893	1.33379	0.94322	0.906164	0.656666	1.32568	1.17661	1.24599	0.801117	0.418042	1.10219	-0.386112	0.391937	0.425601	0.413925	0.374688	0.502073	-0.0168187	0.987372
ENSG00000063854	HAGH	protein_coding	16:1795620_1827194_-	3.89596	4.65211	2.79173	4.46216	2.8551	3.57166	3.20817	4.08707	3.68903	1.94497	4.88404	4.33076	4.53997	3.7127	3.32776	1.4249	0.330425	2.13089	2.54479	4.50488	2.78339	0.233726	0.821642	0.0630267	0.926821	0.175371	0.822362	-0.915478	0.042088	-2.1416	0.000525221
ENSG00000063978	RNF4	protein_coding	4:2462220_2625320_+	9.78136	9.78334	9.47541	13.9393	9.34118	10.7362	10.9571	11.0598	10.1499	8.1565	10.3298	11.6619	10.8205	12.1845	9.83323	4.25905	3.0697	4.99586	9.959	12.7466	8.63552	2.903	3.36026	0.359147	0.0177759	0.0349486	0.916075	-0.774146	3.3179e-06	-1.28886	3.55788e-10
ENSG00000064012	CASP8	protein_coding	2:201233443_201287711_+	26.1683	24.3561	28.8856	30.7512	23.2448	27.0232	23.0564	24.6845	30.3576	24.1285	18.5271	28.7973	29.6887	31.2772	24.5837	31.3808	23.6502	25.0834	23.1797	29.5499	18.7997	30.5485	29.7979	0.168219	0.0470281	-0.00229989	0.991656	0.533386	1.21016e-11	0.791559	1.86566e-19
ENSG00000064042	LIMCH1	protein_coding	4:41359607_41700044_+	12.0333	10.301	13.14	13.1625	8.86671	11.8544	9.67115	10.8931	12.4087	10.8839	7.72952	12.9686	11.5448	11.1762	8.9472	7.88667	5.06203	5.6659	10.6832	14.4247	8.89338	4.28808	4.07313	0.0694936	0.633954	0.0584252	0.778189	-0.139907	0.314548	-0.985406	1.1806e-12
ENSG00000064102	ASUN	protein_coding	12:26905181_26938326_-	31.4129	25.8965	26.1403	26.5278	17.3589	22.7987	27.7911	28.0798	31.711	23.5232	19.7639	27.1237	39.8774	35.7236	29.9051	24.2163	19.8313	18.9937	31.6173	38.4156	24.4247	14.1665	17.76	-0.188078	0.0993771	-0.190419	0.143275	-0.115261	0.445756	-0.5217	0.000618053
ENSG00000064115	TM7SF3	protein_coding	12:26973195_27014434_-	28.2215	26.283	28.7902	28.4553	22.1949	25.5878	32.7313	34.1599	34.5578	21.6648	22.5457	27.9499	37.3826	36.453	34.7917	12.0147	8.38196	10.7249	29.3639	36.3138	27.262	4.25884	2.64204	0.0128221	0.95044	-0.363319	0.000958469	-1.17835	5.25069e-22	-2.74964	1.23848e-37
ENSG00000064195	DLX3	protein_coding	17:49990005_49995224_-	0.836638	0.268943	0.242872	0.244551	0.0897675	0.412963	0	0.137165	0.377356	0.11391	0.44749	0.410652	0.0898043	0.0710864	0	0	0	0	0.387808	0.485512	0.0716699	0	0	-0.709249	NA	1.15163	NA	0.689961	NA	-1.86125	0.438537
ENSG00000064199	SPA17	protein_coding	11:124673798_124697518_+	1.08407	1.05746	0.875373	0.931505	0.882395	1.04866	0.976826	0.977518	0.890237	0.3919	0.351898	0.672771	1.50069	1.15296	0.760819	0.41836	0	0.544037	0.648051	0.579516	0.634049	0.343116	0.150774	0.0634126	0.937071	-0.868687	NA	-1.12405	0.166862	-0.936582	0.435448
ENSG00000064201	TSPAN32	protein_coding	11:2301997_2318200_+	0	0	0.0248788	0.0187881	0.0275862	0	0	0	0	0	0	0	0	0	0	0	0	0	0	0	0	0	0	0.972596	NA	0	NA	0	NA	0	NA
ENSG00000064205	WISP2	protein_coding	20:44714844_44728509_+	0.492976	0.546879	0.432132	0.13986	0.410707	0.209933	0.216505	0.209187	0.115099	0.217153	0.47772	0.339233	0.308157	0.379443	0.279569	0	0	0	0.236575	0.343778	0.191279	0.133085	0.350887	-0.820017	0.330296	1.0728	NA	-3.32226	0.0312221	0.400966	0.771719
ENSG00000064225	ST3GAL6	protein_coding	3:98732236_98821201_+	0.409218	0.249484	0.450599	0.147457	0.133236	0.319236	0.197537	0.368997	0.476071	0.295872	0.182649	0.279356	0.466517	0.553921	0.438353	0.263207	0.122072	0.205365	0.215849	0.360307	0.0398906	0.388563	0.284575	-0.736172	0.279658	-0.323947	NA	-0.672599	0.418877	1.23332	0.106382
ENSG00000064270	ATP2C2	protein_coding	16:84368527_84464187_+	1.67645	2.08826	2.00749	3.06268	2.09105	2.17216	1.529	2.23315	1.72022	1.91162	1.47952	1.85144	1.57455	1.78053	1.65296	1.42137	0.412008	0.62382	1.63188	1.80675	1.07709	0.17486	0.845218	0.477535	0.0774949	0.0534811	0.928086	-0.404029	0.351494	-1.05676	0.0457873
ENSG00000064300	NGFR	protein_coding	17:49495293_49515017_+	0	0	0	0	0.0570765	0.043762	0.0451319	0	0	0	0	0.0435172	0	0	0	0	0.418351	0.351903	0	0	0	1.55358	4.48621	1.8596	0.53825	0.433656	NA	5.44288	0.00422395	8.88481	1.20028e-07
ENSG00000064309	CDON	protein_coding	11:125955796_126063335_-	2.06491	2.36481	1.88616	2.11894	1.72845	1.96136	1.89975	2.17888	3.09526	2.01785	1.51647	2.26667	2.54186	1.98468	2.03936	1.47508	0.886825	1.01238	1.29928	1.40226	1.18678	0.20163	0.0590678	0.0177203	0.966401	-0.171918	0.670846	-0.334013	0.327288	-2.93085	0.000324314
ENSG00000064313	TAF2	protein_coding	8:119730775_119832863_-	19.5212	16.7102	19.0693	17.3388	11.8631	16.0617	16.0993	17.8522	18.6562	17.3346	14.3364	17.2177	21.0224	20.7555	16.7882	27.9936	25.3911	27.4029	15.5022	21.4379	13.4636	33.2945	29.8194	-0.152099	0.231818	0.020292	0.937064	1.10059	4.38804e-29	1.36231	3.37459e-35
ENSG00000064393	HIPK2	protein_coding	7:139561570_139777778_-	47.0736	38.4005	44.4351	46.7681	34.3861	46.4024	38.1423	39.2749	37.9766	35.5239	39.6073	44.501	39.1397	37.5574	33.6793	26.0828	19.5721	16.9414	33.8188	45.8692	29.8332	14.4025	15.7191	0.114136	0.411732	0.183568	0.195244	-0.201732	0.0989681	-0.825804	1.20679e-11
ENSG00000064419	TNPO3	protein_coding	7:128954180_129055173_-	37.3609	31.9692	34.6441	40.3188	26.1956	33.4287	38.8246	38.9247	42.19	30.838	30.5672	39.8075	44.8801	46.6655	36.0924	27.2196	22.6374	17.096	33.5805	48.1094	30.0938	12.4477	15.408	0.0773208	0.507923	-0.11684	0.343604	-0.31223	0.00354083	-0.958758	1.96465e-12
ENSG00000064490	RFXANK	protein_coding	19:19192229_19201869_+	0.836969	0.789212	0.855249	0.834249	0.434647	1.03006	0.718618	0.754705	0.664409	0.451264	0.66971	1.20506	0.988239	0.813551	0.502072	0.124894	0.14481	0.365427	0.477969	0.85484	0.252378	0	0.270065	0.0289684	0.97449	0.255693	NA	-1.18695	0.223815	-1.39505	0.322699
ENSG00000064545	TMEM161A	protein_coding	19:19119169_19138513_-	0.661732	0.37554	0.313049	0.531921	0.318189	0.532285	0.57182	0.508293	0.194556	0.146824	0.346073	0.485199	0.347258	0.343599	0.341296	0.18286	0.21202	0.624204	0.174952	0.290549	0.30023	0	0	0.166948	0.878724	-0.269458	NA	0.649664	0.492181	-3.29869	0.070814
ENSG00000064547	LPAR2	protein_coding	19:19623668_19628930_-	1.38198	1.58714	1.43328	1.85146	1.12921	2.53325	1.42202	1.53372	1.12518	1.00834	1.29261	1.69001	1.67359	1.29164	1.13874	0.793155	0.153272	0.644638	0.794988	1.5834	1.03512	0	0.285848	0.462843	0.315568	0.0926246	0.915479	-0.702852	0.307845	-2.45745	0.049772
ENSG00000064601	CTSA	protein_coding	20:45890144_45898820_+	7.3078	8.06323	8.36195	9.00717	5.29482	7.95403	9.54807	7.87084	6.64713	5.22916	8.43194	7.48939	7.95747	10.6816	7.84984	2.57474	1.66827	2.58501	6.58284	10.1998	5.98716	3.72647	2.37439	0.0295462	0.951134	-0.0548067	0.924408	-1.32037	1.47305e-06	-0.857793	0.0069639
ENSG00000064607	SUGP2	protein_coding	19:18990888_19034023_-	3.65644	3.53372	4.24238	5.13171	2.76137	3.71311	4.75101	4.94028	5.27317	3.97947	4.10887	5.87177	4.98361	5.54921	4.37015	3.68424	1.83075	1.92495	3.44097	4.5888	2.74752	1.61872	1.6123	0.151167	0.41618	0.0266538	0.936204	-0.38263	0.0417905	-0.69707	0.00382981
ENSG00000064651	SLC12A2	protein_coding	5:128083766_128189688_+	177.399	162.008	186.202	278.055	214.251	281.133	141.754	156.339	181.035	163.959	127.539	182.935	217.837	206.585	174.129	91.5126	71.5451	77.1928	177.624	214.107	154.943	20.4291	25.3167	0.69964	4.76397e-21	0.115417	0.364037	-0.685051	1.01559e-18	-2.55457	2.77677e-151
ENSG00000064652	SNX24	protein_coding	5:122843439_123029354_+	9.18712	6.22647	7.57867	7.1695	5.78299	6.72024	7.64509	8.28414	9.34414	8.48494	5.58545	10.2651	11.6159	10.1966	9.63618	6.28335	7.94763	5.01396	7.88536	11.4149	7.5028	4.39199	2.93353	-0.0849137	0.780772	0.062233	0.878798	-0.0913009	0.758788	-0.849684	0.00415051
ENSG00000064655	EYA2	protein_coding	20:46894624_47188844_+	0.120154	0	0	0.0482918	0	0.0543655	0.168202	0.0541722	0.0596135	0	0.141386	0	0	0.280751	0.0643543	0	0	0	0	0.0547856	0	0.275716	0	-0.0588916	NA	-0.788474	NA	-0.772495	NA	3.12603	NA
ENSG00000064666	CNN2	protein_coding	19:1026581_1039068_+	4.54188	3.11333	4.69731	7.43127	3.80181	5.85905	5.26084	4.21165	3.29223	2.99107	5.07913	5.42046	5.62899	4.45574	4.72722	1.80251	1.81129	1.758	5.74853	8.3718	5.06903	0.591329	0.519691	0.59182	0.0585939	0.199194	0.724653	-0.839586	0.0264571	-3.07329	3.40311e-07
ENSG00000064687	ABCA7	protein_coding	19:1040101_1065572_+	0.101457	0.179377	0.197986	0.122331	0.0399147	0.0612074	0.110466	0.152474	0.184569	0.0759747	0.0596923	0.258676	0.0798622	0.0790207	0.144907	0.189243	0	0	0.0862186	0.246721	0.0478016	0.155207	0.0682021	-0.957948	0.399202	-0.0452408	NA	-0.0846392	0.964936	0.319907	0.848039
ENSG00000064692	SNCAIP	protein_coding	5:122311354_122464219_+	0	0	0	0.0117239	0.017214	0	0	0	0	0	0	0.0262492	0.0172211	0.0408951	0	0.0544101	0	0	0	0	0	0.133872	0.0588271	1.86073	NA	1.98419	NA	0.765615	NA	5.6657	0.075143
ENSG00000064703	DDX20	protein_coding	1:111755245_111768016_+	5.45271	4.62393	5.25245	4.79955	2.97026	4.42079	4.7664	5.206	6.53683	4.32339	4.35491	5.97242	6.70039	6.41072	4.88946	4.69419	4.69571	4.66803	4.50376	5.06244	3.9524	3.96315	8.95636	-0.194723	0.414793	-0.0356586	0.934067	0.278809	0.243524	0.97124	4.74964e-06
ENSG00000064726	BTBD1	protein_coding	15:83016422_83067354_-	52.7048	38.1812	48.1322	51.8312	36.4756	49.3183	42.242	42.9458	46.0432	37.6973	34.3057	47.9788	48.2751	50.9781	41.2644	34.1303	26.5082	22.2978	44.1937	51.4957	35.3093	22.9024	25.0715	0.124255	0.317056	-0.00550332	0.983174	-0.141331	0.307425	-0.417987	0.00260313
ENSG00000064763	FAR2	protein_coding	12:29149103_29340980_+	15.2318	12.853	14.5549	13.0786	9.39726	12.5307	10.1229	10.6392	13.4826	11.6222	7.56991	12.149	14.6807	14.7485	11.3101	13.56	8.2355	8.08199	11.885	16.3368	9.2153	8.47326	5.11964	-0.146422	0.401333	-0.00542615	0.98937	0.174812	0.350842	-0.429336	0.0391605
ENSG00000064787	BCAS1	protein_coding	20:53936777_54070594_-	11.0609	9.69167	10.839	11.502	7.32164	11.5451	12.6712	12.5067	13.008	8.10753	6.57657	7.68881	18.2425	18.7066	14.0112	5.78555	4.30333	4.04568	17.4863	23.6423	15.8823	0.402877	0.826161	0.0792362	0.700143	-0.653537	9.62457e-07	-1.22396	8.53867e-13	-4.47405	1.99282e-20
ENSG00000064835	POU1F1	protein_coding	3:87259404_87276587_-	0.285197	0.560258	0.303568	0.22925	0	0	0.0887205	0.171444	0.188664	0.854266	0.447457	0.342185	0.112247	0.355406	0.101834	0.70929	0.822397	0.345886	0	0.260077	0.179162	1.74516	0.383435	-2.07311	NA	1.98795	NA	2.2986	0.0963984	3.27633	0.0140984
ENSG00000064886	CHI3L2	protein_coding	1:111200771_111243440_+	0.152939	0.090133	0	0.0922031	0	0.172999	0.0713658	0.137907	0.189699	0.171791	0.179965	0	0.0451452	0.107207	0	0	0	0	0	0.104602	0	0	0	0.22974	NA	0.0580276	NA	-0.217279	NA	0.413432	0.919422
ENSG00000064932	SBNO2	protein_coding	19:1107636_1174283_-	0.585344	0.64065	0.756561	3.10878	1.25834	2.4593	1.05353	0.980222	0.352645	0.688802	1.08237	1.31683	0.839237	0.957395	0.716592	1.40377	0.723388	0.760612	0.8101	0.819746	0.787962	1.05536	2.19228	1.89089	2.44711e-06	0.470202	0.513996	0.813899	0.129748	1.43429	0.00395095
ENSG00000064933	PMS1	protein_coding	2:189784085_189877629_+	14.6449	11.7252	15.5679	10.2986	7.88737	8.93295	10.3886	11.6043	16.7107	12.5537	7.12225	13.1612	16.7055	16.3823	11.0447	9.04616	7.43294	10.0037	12.3252	15.218	9.84167	1.92781	2.07933	-0.48523	0.00960166	-0.109766	0.768952	-0.0836787	0.749653	-2.18602	1.04428e-15
ENSG00000064961	HMG20B	protein_coding	19:3572777_3579088_+	0.525917	0.323419	0.46244	0.716835	0.188913	0.682839	0.426796	0.412371	0.340343	0.479443	0.753383	0.370374	0.40498	0.705254	0.587855	0	0.0989049	0.166391	0.256498	0.521299	0.301654	0	0.0922271	0.395118	0.634379	0.594147	NA	-2.05542	0.0768249	-2.41301	0.190283
ENSG00000064989	CALCRL	protein_coding	2:187343129_187448460_-	0.371215	0.517095	1.0417	0.569661	0.398297	0.488616	0.28345	0.699888	1.13854	0.555961	0.436811	1.00213	1.07584	0.851605	0.795288	0.881255	0.729845	1.84176	0.378553	0.584714	0.190799	1.08414	1.63336	-0.265927	0.776596	0.0675111	NA	1.011	0.105958	2.31412	0.000323579
ENSG00000064995	TAF11	protein_coding	6:34877778_34888089_-	24.2908	20.6231	24.6668	21.6952	17.7947	19.4548	24.7541	22.9103	26.5968	19.9322	20.5886	27.3021	27.0326	26.7043	27.2165	26.3867	13.2844	19.6399	20.1205	23.679	17.9782	24.7732	28.1534	-0.101544	0.648685	-0.000594949	0.999016	0.175405	0.43017	0.805326	1.85615e-05
ENSG00000064999	ANKS1A	protein_coding	6:34889265_35091413_+	44.0806	43.7753	47.9104	56.7452	33.7833	43.3867	53.8607	52.7178	52.936	39.8148	48.3334	59.5967	56.4412	57.5854	49.9786	40.7106	32.5001	31.8943	44.6967	63.1684	38.4693	51.725	55.7049	0.105289	0.505688	0.0145316	0.962498	-0.0175016	0.924747	0.597551	1.32922e-06
ENSG00000065000	AP3D1	protein_coding	19:2100988_2164465_-	18.6087	16.3205	16.6269	23.7938	16.8619	20.642	20.1055	19.0531	15.4339	10.0891	16.7013	17.2135	21.8459	21.2822	18.8618	11.4954	11.7129	9.65838	20.6634	30.1804	18.8675	9.1218	8.55475	0.385577	0.0741968	-0.187065	0.576454	-0.278173	0.213929	-0.937395	8.21815e-06
ENSG00000065029	ZNF76	protein_coding	6:35258909_35295985_+	4.94982	4.87304	4.42084	5.60998	3.35749	3.74128	3.6991	4.05289	4.53526	3.40839	3.4813	4.67603	4.25456	5.12258	3.94112	2.33471	1.88671	2.69106	2.20473	3.45889	1.96577	1.56666	2.44775	-0.0336119	0.908815	0.0461139	0.900928	-0.312484	0.21503	0.132615	0.713727
ENSG00000065054	SLC9A3R2	protein_coding	16:2025356_2039026_+	1.37279	1.06452	1.57658	3.39758	1.53496	2.22302	1.51716	1.69391	0.89618	0.811577	2.16799	1.23533	1.91948	1.18176	1.50922	0.269538	0.31252	0.262881	1.39993	2.14136	1.25954	0.497386	0.14571	0.94913	0.0563075	0.189325	0.851571	-1.83452	0.0264951	-1.89662	0.0480099
ENSG00000065057	NTHL1	protein_coding	16:2039815_2047866_-	0.682592	0.574682	0.570871	0.940609	0.23018	0.397091	0.500526	0.615502	0.483804	0.219065	0.745839	0.701991	0.690823	0.592405	0.156684	0	0.210893	0	0.596645	0.533546	0.137831	0	0	-0.110153	0.938439	0.215008	NA	-2.14655	0.215582	-2.96114	0.119652
ENSG00000065060	UHRF1BP1	protein_coding	6:34792015_34883138_+	55.6593	49.903	55.1778	56.1333	41.7735	51.419	51.3661	50.887	50.3882	46.5129	47.3591	54.4998	58.4337	60.1041	52.1831	69.1487	46.4526	48.6551	46.5976	61.4215	38.0224	87.0821	85.5913	0.0329047	0.817412	0.0880428	0.533386	0.56194	3.01054e-12	1.28243	9.22186e-52
ENSG00000065135	GNAI3	protein_coding	1:109548611_109618321_+	17.1001	14.7973	15.6393	17.9703	13.1305	16.3423	15.1443	15.6788	17.0919	11.7926	9.97627	13.282	17.2012	18.3577	14.9171	10.9481	7.25962	7.29296	14.553	17.5443	13.4837	7.83466	8.66492	0.135211	0.169871	-0.325241	0.00017813	-0.364562	0.000147287	-0.444761	6.69553e-05
ENSG00000065150	IPO5	protein_coding	13:97953658_98024297_+	23.2473	18.1552	20.722	20.2496	14.7297	19.4379	18.4731	20.4843	23.3243	19.1595	16.1412	19.7451	23.5483	23.2271	20.4316	14.4034	10.7023	11.4261	22.0571	26.7166	20.7788	4.99137	5.70268	-0.0513271	0.756253	-0.0424574	0.850202	-0.255357	0.0322644	-1.68174	7.48313e-32
ENSG00000065154	OAT	protein_coding	10:124397303_124418976_-	12.2334	10.4528	11.7994	11.6475	9.76582	10.0672	11.6386	12.9944	11.7069	5.98864	7.17426	8.40773	12.4811	12.6918	11.408	3.9877	3.25364	4.1773	8.15533	10.2894	6.56588	2.72541	1.91619	0.00706269	0.979631	-0.620739	3.25762e-05	-1.05099	9.36033e-07	-1.40819	1.51906e-05
ENSG00000065183	WDR3	protein_coding	1:117929720_117966542_+	15.9029	11.9162	14.1894	15.624	9.55629	13.5409	12.2531	14.5415	16.1797	12.8299	11.7121	13.8476	14.2083	15.386	12.0036	9.76254	8.51368	8.30073	12.1801	14.7266	11.2548	2.97685	2.07493	0.0152129	0.948458	-0.0267072	0.925726	-0.0186103	0.933376	-1.91081	2.69966e-16
ENSG00000065243	PKN2	protein_coding	1:88684222_88836255_+	122.142	110.467	124.655	94.2949	69.6306	90.0731	105.605	108.458	140.842	110.814	84.8741	129.989	140.823	130.309	103.683	141.729	102.3	115.052	110.265	139.862	94.3167	117.837	129.65	-0.35305	1.05222e-05	0.00333452	0.989411	0.56974	2.89538e-13	0.554605	3.25321e-10
ENSG00000065268	WDR18	protein_coding	19:984271_998438_+	0.377379	0.622731	0.602534	0.849378	0.222701	0.683004	0.246534	0.476403	0.187234	0	0.310845	0.271673	0.534702	0.317441	0.444672	0	0	0	0.19242	0.653867	0.213364	0	0.152211	0.236704	0.855269	-0.461553	NA	-3.36582	0.0351178	-1.61694	0.435001
ENSG00000065308	TRAM2	protein_coding	6:52497402_52576915_-	9.60902	6.82231	9.26159	7.78485	4.95613	6.74414	8.36748	11.3936	8.59641	6.68569	8.59155	10.8596	9.02297	8.37984	7.74012	4.93952	3.10905	3.71637	7.63858	9.55615	5.48982	1.56258	2.59396	-0.263018	0.271338	0.0106003	0.983112	-0.469892	0.0870976	-1.38689	9.66006e-05
ENSG00000065320	NTN1	protein_coding	17:9021542_9244000_+	0.0810342	0.0955131	0.215635	0.0325689	0.0478203	0.109995	0.113438	0.219209	0	0.0606816	0.0476767	0.21876	0.0956799	0.113606	0.0434017	0	0	0.294834	0.0413181	0.22169	0.114538	0.371896	0.163421	-0.897223	NA	0.067782	NA	0.959052	0.660569	1.54741	0.3583
ENSG00000065325	GLP2R	protein_coding	17:9822206_9892102_+	0	0	0.0335468	0.050668	0.0371974	0	0	0	0	0	0	0	0	0	0.0337604	0	0.136322	0	0.0642792	0.0574813	0.0296982	0	0	1.39362	NA	0	NA	2.51189	NA	-0.554489	NA
ENSG00000065328	MCM10	protein_coding	10:13161554_13211104_+	32.9846	30.4333	33.7856	31.8168	22.6879	29.1637	28.8906	33.7652	29.4839	23.0805	23.6697	30.144	43.7026	42.3513	40.0247	20.1721	14.735	16.8212	37.6069	51.7759	31.7694	4.21874	2.61717	-0.0794209	0.579781	-0.135975	0.365005	-0.662649	9.19438e-10	-3.12632	2.30562e-49
ENSG00000065357	DGKA	protein_coding	12:55927319_55954027_+	2.51513	2.56256	2.50473	3.33759	2.24398	3.10927	2.65758	2.30637	2.60571	2.15797	1.72558	2.34768	2.4563	2.96431	2.22842	1.36766	1.06946	0.992657	1.73019	2.02926	1.22117	0.508669	0.343881	0.332672	0.0258969	-0.162993	0.491309	-0.537327	0.0100924	-1.52338	1.29131e-05
ENSG00000065361	ERBB3	protein_coding	12:56079857_56103505_+	34.3782	40.3882	37.0358	29.9763	19.8095	26.3457	50.3302	47.0872	45.4542	41.7662	49.428	51.2628	45.5061	46.1989	39.0431	26.2289	19.6094	24.8853	32.2014	41.0241	32.8294	8.10555	7.03284	-0.429248	0.00617998	0.12888	0.646792	-0.253342	0.13299	-1.79614	7.30412e-27
ENSG00000065371	ROPN1	protein_coding	3:123968521_123992178_-	0	0	0	0	0	0	0	0	0	0.0425292	0.0334146	0	0	0	0.0304185	0	0	0.413274	0	0	0	0	0	0	NA	2.60013	NA	4.41977	NA	0	1
ENSG00000065413	ANKRD44	protein_coding	2:196967017_197311173_-	0.180699	0.159739	0.216381	0.0544692	0.106635	0.0204399	0.189718	0.22404	0.358608	0.202971	0.265787	0.345535	0.346705	0.295552	0.241954	0.252788	0.0976996	0.164363	0.29944	0.432555	0.127705	0.310985	0.182206	-1.57112	0.0899623	0.237365	NA	-0.134784	0.914879	0.25482	0.835361
ENSG00000065427	KARS	protein_coding	16:75627474_75648643_-	17.3956	15.705	14.6094	18.5946	13.0686	15.993	16.2921	16.993	16.7717	15.1514	18.9089	18.7068	16.2059	19.5737	17.7751	12.0815	8.13802	9.20205	14.9402	20.0543	12.1196	6.79446	6.71775	0.13325	0.507923	0.215442	0.297779	-0.248316	0.199251	-0.760784	0.000279876
ENSG00000065457	ADAT1	protein_coding	16:75596981_75623300_-	7.7871	6.73088	6.7415	6.87156	5.10597	5.01105	6.68597	6.0855	6.9028	6.63471	6.96399	6.97621	6.98783	7.2781	7.08102	5.81001	2.2455	4.02952	4.9058	6.84874	4.98973	0.95301	1.67511	-0.188147	0.451623	0.197634	0.518104	-0.194925	0.518587	-1.62312	6.45297e-05
ENSG00000065485	PDIA5	protein_coding	3:123067062_123225227_+	6.70936	6.30925	6.16594	11.2579	6.62058	8.65936	6.46685	5.8185	6.43931	3.89859	5.69472	6.36746	6.06053	7.53867	6.44085	1.50451	1.11009	2.26772	5.3091	8.25819	4.14575	0.168261	0.147877	0.596159	0.00255289	-0.0923943	0.836204	-1.39734	9.75612e-06	-4.75892	1.97641e-05
ENSG00000065491	TBC1D22B	protein_coding	6:37257772_37332970_+	12.9082	12.1895	13.7398	27.7301	22.0061	23.567	10.5673	12.7286	14.082	14.5841	13.235	17.7292	14.7956	14.4633	9.94592	28.7238	19.2642	20.5988	8.23676	13.4234	8.25127	57.162	57.8487	1.05381	1.65272e-19	0.415523	0.00765094	1.43773	1.02206e-23	2.98153	3.8508e-105
ENSG00000065518	NDUFB4	protein_coding	3:120596309_120602500_+	32.7135	31.681	30.1956	37.6229	23.5177	35.2769	39.3936	36.159	38.3742	22.2194	27.9758	34.3534	38.1129	42.8748	32.8482	9.03132	5.37	8.35656	27.4731	39.2856	26.4391	5.69769	6.00892	0.157802	0.407766	-0.302323	0.0906577	-1.68514	4.51532e-18	-1.95892	6.79924e-14
ENSG00000065526	SPEN	protein_coding	1:15847864_15940460_+	34.9558	29.9793	34.9816	46.4528	32.3672	43.8178	34.4315	35.5827	37.4191	36.5144	35.0508	44.1846	40.8519	39.2178	35.2408	61.0157	46.4773	52.0856	35.5775	47.6138	30.8243	86.2206	85.65	0.432231	2.82641e-11	0.235777	0.00227836	1.09644	2.64569e-62	1.62917	2.19232e-117
ENSG00000065534	MYLK	protein_coding	3:123610049_123884331_-	3.06854	2.63382	3.03581	2.82992	1.94607	2.35626	1.74676	2.38807	2.42578	1.83065	1.58814	2.1884	2.57077	2.59426	2.16861	2.8262	1.73482	1.99202	1.63601	2.2061	1.1458	1.1979	1.74607	-0.156856	0.267135	-0.0971341	0.672638	0.463767	0.000982107	0.300056	0.147659
ENSG00000065548	ZC3H15	protein_coding	2:186486156_186509363_+	87.391	76.1926	86.6884	90.9245	59.5324	84.3903	71.901	80.5393	92.6198	71.0888	57.7761	81.0154	98.0907	102	77.9958	89.0837	58.8931	73.3175	93.4336	120.801	80.6516	75.9456	68.7727	0.0418588	0.740029	-0.0945104	0.457352	0.300901	0.000290105	0.00468913	0.976283
ENSG00000065559	MAP2K4	protein_coding	17:12020824_12143830_+	7.64645	5.90193	6.81138	7.3525	4.97107	7.08309	6.14075	6.9927	8.01795	7.74292	5.91334	8.40986	8.21737	7.26491	5.75102	8.63178	8.20989	7.56358	5.76987	6.90703	6.02997	9.12568	9.9158	0.0674789	0.782869	0.188662	0.398317	0.837761	1.67223e-08	1.0374	2.83709e-10
ENSG00000065600	TMEM206	protein_coding	1:212363931_212414901_-	10.5716	8.79561	10.4252	13.7464	9.90828	11.7706	10.1078	8.92504	8.69024	9.54625	10.0615	11.1918	9.72878	10.8008	7.1609	6.3796	4.93128	6.59913	10.0936	11.8143	6.68993	2.37827	3.13523	0.386634	0.0325444	0.275671	0.247313	0.00978918	0.9784	-1.32101	0.00016098
ENSG00000065609	SNAP91	protein_coding	6:83552880_83709691_-	0.0315337	0	0	0.0126739	0	0	0	0	0.0156452	0.0236137	0	0	0	0	0	0	0	0	0	0	0	0	0	-0.779539	NA	0.505577	NA	0	NA	0	NA
ENSG00000065613	SLK	protein_coding	10:103967201_104029233_+	93.8102	73.2617	89.407	109.217	71.7784	102.259	59.781	64.0815	82.1733	60.8465	45.4234	72.6135	81.5931	80.9517	60.3736	65.9012	53.5006	57.0187	79.5247	99.6114	64.4416	61.4838	60.8211	0.277397	0.00819843	-0.0778363	0.697275	0.301062	0.00471244	0.0416091	0.795191
ENSG00000065615	CYB5R4	protein_coding	6:83859643_83967424_+	9.76217	8.25209	10.6272	8.26327	6.02276	7.69635	8.65047	9.78074	11.8884	9.82091	7.91921	11.247	12.458	11.8889	9.95546	11.9554	8.95692	8.70027	7.89374	9.73412	6.66692	7.80644	8.4516	-0.244342	0.0471144	0.0638957	0.779583	0.413176	0.00144148	0.455809	0.00559866
ENSG00000065618	COL17A1	protein_coding	10:104031286_104086002_-	1.37693	2.28689	1.6988	2.59096	1.62512	2.15223	2.19039	1.58021	1.86315	1.21857	0.846946	1.74594	2.06919	1.63791	1.34088	0.700457	0.270718	0.910876	0.414863	1.34127	0.648745	0.718096	1.38842	0.376497	0.428539	-0.457204	0.429273	-0.757465	0.211157	0.884636	0.137263
ENSG00000065621	GSTO2	protein_coding	10:104268873_104304945_+	6.85981	5.49108	6.73303	6.16689	5.39753	4.81528	6.64128	7.09125	7.50665	7.52131	5.33103	7.36519	8.09962	7.52992	7.16507	4.30498	2.21843	3.8099	4.33673	4.94992	3.34277	1.86343	2.06865	-0.0792002	0.753249	0.0494037	0.887889	-0.507887	0.0138812	-0.647909	0.030239
ENSG00000065665	SEC61A2	protein_coding	10:12129637_12169961_+	4.88036	3.89676	4.13345	4.30263	3.71616	2.968	2.66911	3.92749	4.24387	3.49742	3.55062	4.06112	4.18239	4.07088	3.14793	3.71957	2.38334	3.43677	2.2476	2.89522	1.58238	6.50257	6.34978	-0.0966107	0.754345	0.175196	0.620549	0.381175	0.1573	1.97987	5.27198e-19
ENSG00000065675	PRKCQ	protein_coding	10:6427143_6580301_-	0.64937	0.935485	0.768	0.811974	1.27737	0.652927	0.673364	1.23615	1.21712	1.08061	0.679216	1.55826	1.61866	1.34872	1.15934	2.15333	0.936266	1.05007	0.588629	1.31594	0.135979	0	0	0.363033	0.710434	0.211389	NA	0.625317	0.447336	-3.04717	0.0965698
ENSG00000065717	TLE2	protein_coding	19:2997638_3047635_-	0.174008	0.0585998	0.158758	0.179837	0.264051	0.22495	0.27839	0.0672451	0.147999	0.111689	0.117004	0.111846	0.0587021	0.139401	0.133141	0.0927347	0.322568	0.180889	0.228148	0.249357	0.187393	0	0.200526	0.909536	0.390456	-0.432159	NA	1.43202	0.205502	-0.632697	0.718216
ENSG00000065802	ASB1	protein_coding	2:238426742_238452250_+	6.77223	6.10093	5.24253	8.54134	5.54392	7.92358	6.10742	6.35334	5.99594	5.19084	6.19806	6.83279	6.65005	5.77546	5.98426	4.93372	4.04378	3.81631	5.72022	7.15305	5.19975	1.46506	2.39121	0.413557	0.0174488	0.113158	0.733849	0.0945307	0.735777	-1.18655	4.64659e-05
ENSG00000065809	FAM107B	protein_coding	10:14518557_14774897_-	25.0407	23.6144	24.7151	23.1508	18.5925	21.9565	16.8685	17.374	22.3744	18.0576	13.8241	20.4247	19.8703	20.7758	18.0497	11.6421	8.79946	9.30069	15.6842	19.5133	14.2921	7.96773	9.15046	-0.0611565	0.653497	0.0146007	0.951747	-0.357397	0.000551286	-0.50573	2.64057e-05
ENSG00000065833	ME1	protein_coding	6:83210389_83431071_-	8.76027	5.57396	8.74696	7.29105	5.39841	7.29604	9.76728	8.03906	8.69268	6.7342	5.74709	8.78998	7.78056	7.97028	6.89265	4.04891	6.3712	3.38478	7.58949	13.4323	7.15908	2.13473	3.12686	-0.0690513	0.869474	-0.200135	0.647256	-0.109731	0.808022	-1.35449	0.00294673
ENSG00000065882	TBC1D1	protein_coding	4:37891087_38139175_+	10.7357	10.2042	9.81981	14.7354	11.1708	12.4212	11.3588	11.6355	11.6173	8.4872	9.06112	11.1811	14.2826	13.6255	12.0446	9.76147	7.89031	6.90907	13.0064	15.9533	11.5253	4.87211	3.85971	0.455326	2.64194e-06	-0.140742	0.371482	-0.0814045	0.614823	-1.19563	3.97052e-14
ENSG00000065883	CDK13	protein_coding	7:39950037_40097134_+	33.6699	30.7001	33.6922	32.5837	23.2289	26.4176	32.7041	36.8351	39.357	33.4393	33.4427	45.113	38.8095	39.6371	30.2908	44.1278	30.5626	32.5256	26.8383	33.5217	20.5136	51.3328	58.729	-0.117914	0.0782715	0.170256	0.00838131	0.606969	2.65636e-25	1.48621	8.07327e-127
ENSG00000065911	MTHFD2	protein_coding	2:74198562_74217565_+	26.823	21.4422	24.7511	29.7376	21.0668	29.0081	19.6474	20.8574	21.3268	17.065	17.033	21.1448	26.4454	27.515	25.0135	15.6892	12.0569	10.3198	24.5606	31.3505	23.7779	6.17187	5.52279	0.26647	0.0196828	-0.0337807	0.893783	-0.438617	0.000534726	-1.75243	1.4366e-24
ENSG00000065923	SLC9A7	protein_coding	X:46599252_46759172_-	34.5174	30.3259	34.7662	49.4821	34.6792	43.8522	30.832	31.1248	33.6002	30.3384	31.1793	40.2344	35.7776	35.3962	30.1098	24.1178	15.2382	15.136	29.7727	37.2189	24.9507	20.7261	19.6513	0.498286	1.40606e-15	0.218943	0.00528505	-0.274185	0.00184952	-0.15638	0.152565
ENSG00000065970	FOXJ2	protein_coding	12:8032703_8055503_+	5.544	6.37019	5.23308	5.85784	4.11529	4.51208	6.24781	5.69079	5.32823	5.43098	5.41587	6.52631	6.21664	6.90882	5.26641	3.7722	2.26228	2.79099	4.48021	6.67734	4.36988	1.4402	2.10953	-0.108181	0.707362	0.129523	0.720111	-0.429666	0.136226	-1.07935	0.00354496
ENSG00000065978	YBX1	protein_coding	1:42682427_42702349_+	991.659	893.755	908.594	1081.56	777.522	997.5	991.995	984.384	988.921	714.58	899.234	961.996	1062.18	1066.53	1034.03	436.817	330.891	390.633	896.005	1127.87	827.359	129.474	105.585	0.168303	0.309188	-0.0689607	0.804903	-0.826008	2.645e-12	-2.57776	2.4899e-79
ENSG00000065989	PDE4A	protein_coding	19:10416773_10469631_+	0.103131	0.14587	0.13173	0.331601	0.170409	0.223984	0.269495	0.204589	0.163737	0.0617832	0.21844	0.129926	0.0730626	0.212059	0.0883792	0	0.0892174	0.0750466	0.210341	0.376191	0.0194363	0	0.166387	1.05852	0.32211	-0.48466	NA	-0.589176	0.759063	-0.655184	0.717945
ENSG00000066027	PPP2R5A	protein_coding	1:212285537_212361863_+	24.9627	21.3512	27.041	20.1546	18.5769	17.192	30.6154	29.2819	34.2507	26.8816	22.1603	28.874	35.8648	30.5058	27.3907	28.4317	15.5273	16.276	23.8229	29.8652	21.3368	17.4886	17.5974	-0.246752	0.130204	-0.146734	0.518104	-0.020243	0.933693	-0.0695221	0.786567
ENSG00000066032	CTNNA2	protein_coding	2:79185231_80648861_+	0	0	0	0	0.0425026	0	0	0	0	0	0	0	0	0	0	0	0	0	0	0	0	0	0	2.36034	NA	0	NA	0	NA	0	NA
ENSG00000066044	ELAVL1	protein_coding	19:7958579_8005659_-	11.7065	12.3198	13.1599	15.2193	10.3624	12.2961	11.5104	13.3564	12.1792	10.287	14.1265	15.6402	14.6685	15.9933	13.0838	5.57033	4.90854	6.19334	11.207	14.9238	8.86427	2.60403	4.69758	0.160043	0.421503	0.248233	0.225742	-0.758212	4.12845e-05	-1.20007	1.04951e-06
ENSG00000066056	TIE1	protein_coding	1:43300993_43323108_+	0.0477107	0.0281177	0.101568	0.0191757	0.0281553	0.0647622	0	0.0430213	0	0.0357276	0.0280707	0	0	0.0445921	0	0	0	0	0	0	0	0	0	-0.487123	NA	0.685114	NA	0.834625	NA	0	NA
ENSG00000066084	DIP2B	protein_coding	12:50504985_50748667_+	19.0751	14.7724	15.6493	16.4264	12.1101	15.9218	21.7382	21.7021	23.9332	20.1886	17.6446	23.5787	25.9376	25.4068	20.6913	30.3779	21.8184	19.7935	20.4177	26.0453	17.9583	44.2453	42.1487	-0.0159551	0.929762	-0.00816548	0.973144	0.620134	3.50249e-12	1.45414	8.30047e-57
ENSG00000066117	SMARCD1	protein_coding	12:50084972_50100712_+	3.158	2.85543	2.73979	3.26875	2.70607	2.77947	2.32144	2.84761	2.89754	2.5592	2.69795	3.17267	3.16689	2.64833	2.08531	2.90491	1.77763	1.88878	2.20577	3.4716	1.99746	2.08464	2.00658	0.135404	0.598503	0.19627	0.512392	0.369074	0.176765	0.133433	0.727636
ENSG00000066135	KDM4A	protein_coding	1:43650158_43705515_+	19.9317	19.6555	18.2573	18.4473	13.4961	14.4438	17.8973	19.7985	17.8868	16.7096	20.0431	22.2948	17.8146	21.412	16.4171	20.1442	13.0521	13.8682	14.4547	23.0279	13.7683	9.11094	7.04631	-0.183127	0.311339	0.219098	0.274828	0.378631	0.0231794	-0.628257	0.00369467
ENSG00000066136	NFYC	protein_coding	1:40691648_40771603_+	5.50363	4.86057	5.23351	5.49493	3.35079	3.93265	5.38793	5.26303	5.71298	4.15697	4.68449	5.6947	5.05634	5.44036	5.74256	4.02346	3.22438	2.65453	3.76858	5.49618	3.31791	4.07625	5.50158	-0.156159	0.445564	-0.0394336	0.910518	-0.107156	0.671158	0.65483	0.000812576
ENSG00000066185	ZMYND12	protein_coding	1:42430329_42456267_-	0.508929	0.374914	0.541713	0.46023	0.450498	0.230273	0.534331	0.344181	0.441877	0.28583	0.0748576	0.400723	0.375569	0.713495	0.340727	0	0.550333	0	0.194621	0.116026	0.119892	0	0	-0.192433	NA	-0.684292	NA	-0.880942	0.620204	-1.06136	0.650328
ENSG00000066230	SLC9A3	protein_coding	5:473310_524332_-	0	0.0886416	0	0.0604516	0.17752	0	0	0	0	0	0	0	0	0	0	0	0	0	0	0	0	0	0	1.72647	NA	0	NA	0	NA	0	NA
ENSG00000066248	NGEF	protein_coding	2:232878686_233013272_-	0.115041	0.0451988	0.0816345	0.0616491	0	0	0.0715752	0.034578	0.0761023	0.114863	0	0.0690145	0	0.0358405	0.246463	0	0	0.139522	0.0391052	0.0349695	0.0361347	0	0.618673	-1.73966	NA	0.0680106	NA	-0.286097	NA	3.51543	0.0690185
ENSG00000066279	ASPM	protein_coding	1:197084128_197146694_-	72.3781	62.3868	72.187	34.2586	25.1506	28.0918	53.079	58.5179	82.2167	58.1436	37.6236	73.8225	95.1721	92.3298	78.1491	62.1388	54.0962	61.2135	83.7918	100.116	63.1165	36.9837	28.0743	-1.10197	4.83634e-16	-0.0737351	0.825099	0.0601612	0.771544	-0.884771	2.39375e-08
ENSG00000066294	CD84	protein_coding	1:160541095_160579516_-	0.0706311	0.066601	0.0300724	0	0	0	0.0263668	0	0.0140172	0	0.0166224	0	0	0	0.015132	0.0526983	0	0	0	0	0	0	0	-4.35424	NA	-1.04465	NA	2.51189	NA	0	NA
ENSG00000066322	ELOVL1	protein_coding	1:43363397_43368074_-	7.69553	7.59565	6.0269	9.78178	5.72281	9.03044	8.32049	7.72898	7.72928	5.57531	7.6934	7.43166	8.93864	8.94678	6.83601	2.21732	1.08248	2.61783	6.95444	9.47107	5.83661	2.72778	1.26175	0.329194	0.170025	-0.0628507	0.89171	-1.40945	5.32223e-07	-1.46558	2.23649e-05
ENSG00000066379	ZNRD1	protein_coding	6:30058899_30064909_+	4.89194	5.20072	4.90077	8.51997	5.5473	7.37811	4.43115	3.89217	4.8542	4.16608	3.49898	3.75473	4.64352	6.54449	5.34298	4.65185	3.11172	4.18796	3.76594	5.29205	2.62121	4.62225	4.83604	0.652417	0.00129881	-0.0896012	0.855035	0.154536	0.674223	0.747688	0.0172959
ENSG00000066382	MPPED2	protein_coding	11:30384493_30586872_-	0	0	0	0	0.0280503	0	0	0	0	0.0355944	0	0	0	0	0	0	0	0	0	0	0	0	0.0958589	0.927935	NA	1.46735	NA	0	NA	3.99813	NA
ENSG00000066405	CLDN18	protein_coding	3:137998735_138033655_+	4.77183	4.01746	3.62801	7.09862	5.63196	6.86982	4.68468	4.4984	3.96634	5.42961	5.10459	8.05825	4.06106	4.402	2.55578	1.9651	1.4743	1.91656	2.87546	3.75815	2.21906	0.142206	0.249956	0.798309	2.30065e-05	0.61282	0.00455551	-0.399408	0.265881	-3.43133	0.000223469
ENSG00000066422	ZBTB11	protein_coding	3:101648889_101677495_-	26.1516	20.8214	25.1775	20.3441	16.3029	19.7438	21.9346	26.7833	33.2062	25.2397	19.1577	29.1115	26.7563	24.8359	22.0175	27.6175	21.608	30.9866	23.078	29.5838	20.8145	29.6941	29.4953	-0.211168	0.185453	-0.0243281	0.94031	0.764381	2.21772e-09	0.716273	7.38092e-07
ENSG00000066427	ATXN3	protein_coding	14:92038652_92106621_-	2.70122	2.8545	2.5844	2.12141	1.5171	1.63523	2.71217	2.71569	3.36433	2.24133	2.00942	2.86659	3.23342	3.30817	2.60751	2.27022	1.36984	1.55894	2.50765	3.02391	1.73788	2.1089	1.72818	-0.491089	1.20227e-05	-0.174523	0.289156	-0.187459	0.286677	0.1149	0.59181
ENSG00000066455	GOLGA5	protein_coding	14:92794231_92839963_+	61.1107	49.0446	60.9488	54.5641	40.0944	56.2001	58.7707	54.7123	70.4992	60.8301	57.3667	66.2804	66.8759	67.6804	54.6178	63.9443	47.0098	49.0334	61.0522	78.7784	59.3406	29.9271	40.0785	-0.0410517	0.839642	0.14144	0.434479	0.384899	0.00189414	-0.48251	0.00131458
ENSG00000066468	FGFR2	protein_coding	10:121478334_121598458_-	14.1555	16.8138	13.7972	13.5171	10.4791	12.8098	12.6283	13.3072	12.08	14.8551	14.351	18.7673	13.4565	15.3381	12.2667	25.3624	17.8051	20.3544	15.6188	11.501	25.3675	22.5593	16.9562	-0.147448	0.800531	0.455601	0.384423	1.25334	0.000108427	0.498114	0.221934
ENSG00000066557	LRRC40	protein_coding	1:70144805_70205620_-	63.7027	62.8021	67.0347	59.0001	36.3627	49.7744	53.1084	55.2354	66.7179	42.2067	33.2679	49.4144	76.607	68.6856	50.3778	32.4522	26.2607	32.6398	61.543	75.4451	53.2818	29.9425	23.0257	-0.283731	0.023734	-0.36136	0.00655649	-0.456462	0.0017787	-0.825395	1.32529e-06
ENSG00000066583	ISOC1	protein_coding	5:129094751_129114028_+	40.5989	35.5369	36.8421	50.5706	31.9874	39.5956	37.686	36.4123	39.2056	23.474	25.6156	32.8117	38.6834	38.6573	35.0947	13.3996	8.94515	9.90047	36.9617	45.2614	29.7438	2.99716	7.46318	0.246624	0.0668669	-0.336405	0.020873	-1.17668	4.94493e-09	-2.34996	1.121e-12
ENSG00000066629	EML1	protein_coding	14:99737693_99942060_+	0.608062	0.755449	0.559768	0.686933	0.329738	0.565125	0.460117	0.489022	0.489219	0.443034	0.502791	0.724637	0.465704	0.537596	0.580937	0.429156	0.63976	0.239175	0.368698	0.644425	0.356177	0.226267	0.331425	-0.141133	0.812096	0.351905	0.572658	0.305762	0.626908	-0.237222	0.790827
ENSG00000066651	TRMT11	protein_coding	6:125986430_126039276_+	19.5002	13.4671	17.0606	18.7579	16.5347	19.2904	14.4685	18.0204	22.4345	18.684	11.5918	19.9091	20.2597	21.3952	17.645	21.0859	12.2241	13.808	13.5865	19.5131	11.4512	10.5614	13.0272	0.275612	0.141242	-0.00363355	0.992717	0.285305	0.147094	0.131664	0.621509
ENSG00000066654	THUMPD1	protein_coding	16:20702816_20742084_-	27.9344	25.4544	28.6878	20.6574	12.0048	19.0535	23.8	23.6823	27.5726	24.2484	20.6417	27.5471	29.5891	28.5884	20.712	27.2211	22.7416	19.6658	23.0248	29.6188	20.7202	25.1441	22.1971	-0.53629	1.48248e-07	0.0766414	0.724203	0.452028	6.53013e-05	0.395452	0.00267734
ENSG00000066697	MSANTD3	protein_coding	9:100427156_100451711_+	3.0058	2.74447	3.55992	7.2825	4.24712	5.21021	3.55586	2.67219	3.78077	3.61406	2.69007	5.10487	3.749	3.44241	2.81166	3.31659	2.01429	1.84839	2.37447	3.0113	2.39356	3.49725	5.12262	0.977495	8.61229e-06	0.311639	0.389493	0.146816	0.742545	1.18298	0.000161421
ENSG00000066735	KIF26A	protein_coding	14:104138723_104180894_+	0	0	0	0	0	0.0309907	0	0	0	0	0	0.0308173	0	0	0.0366847	0	0	0	0	0	0	0	0	0.927944	NA	1.37581	NA	1.55008	NA	0	NA
ENSG00000066739	ATG2B	protein_coding	14:96279202_96363870_-	16.0216	16.2974	14.9045	10.891	8.30638	9.89071	11.8662	11.5047	16.1013	12.9509	10.072	15.2863	14.8229	16.1094	12.1938	16.3751	12.3411	13.9477	9.2211	12.2488	8.05187	22.831	27.6189	-0.562017	7.91817e-09	0.0858892	0.66778	0.616144	5.3161e-09	1.80926	1.28413e-62
ENSG00000066777	ARFGEF1	protein_coding	8:67173511_67343677_-	67.771	53.927	67.1987	54.9493	41.6796	50.696	53.7103	60.2612	71.2509	57.5213	43.1368	65.825	67.5761	65.619	54.6091	53.2356	41.2225	47.7011	60.5748	77.4976	52.8532	24.7618	26.1008	-0.215298	0.0202286	-0.0269234	0.891869	0.231832	0.0114745	-0.877824	1.10777e-18
ENSG00000066813	ACSM2B	protein_coding	16:20536226_20576427_-	0	0	0	0.0125918	0	0	0	0	0	0	0	0	0	0	0.01678	0	0	0	0	0	0	0	0	0.92796	NA	0	NA	1.55008	NA	0	NA
ENSG00000066827	ZFAT	protein_coding	8:134477788_134713049_-	2.83898	2.80447	3.03625	2.41247	1.72322	2.52015	2.4981	3.41326	3.32684	3.30027	3.26111	3.75907	3.3042	3.38626	2.30255	3.37901	3.21614	3.78743	2.23337	3.6245	1.84716	4.46713	3.98048	-0.244022	0.239515	0.294926	0.173242	0.850391	1.38646e-06	1.18474	7.76611e-10
ENSG00000066855	MTFR1	protein_coding	8:65644734_65771261_+	8.73576	8.06886	8.39073	7.78172	5.8489	7.50894	6.32426	7.83558	8.89707	6.69703	5.20752	8.27585	8.54562	9.58657	7.43185	7.56685	4.68584	3.1868	6.93403	7.46187	4.62629	4.01974	5.02024	-0.114797	0.563615	-0.0644791	0.835255	-0.117296	0.612792	-0.0294312	0.93022
ENSG00000066923	STAG3	protein_coding	7:100177563_100221488_+	2.28081	2.4195	2.26588	1.34448	0.969094	1.62366	1.57515	1.53562	1.34284	0.979231	1.21668	1.31355	1.84922	1.6059	1.28675	0.794139	1.05232	1.16179	0.744288	1.10929	0.644766	1.04675	1.41057	-0.683689	0.00330731	-0.216012	0.625729	-0.0176488	0.971137	1.02703	0.00329763
ENSG00000066926	FECH	protein_coding	18:57548283_57586772_-	4.66242	3.67412	3.97021	5.58957	4.37082	4.67724	4.77392	4.58854	4.94368	3.79067	3.47988	4.57915	4.68718	4.23315	4.65189	2.58415	1.95907	2.61726	4.40139	3.81444	2.93732	1.7118	1.61188	0.388335	0.0689683	-0.147596	0.693583	-0.295818	0.342937	-0.726653	0.0472111
ENSG00000066933	MYO9A	protein_coding	15:71822289_72118577_-	8.97661	8.05291	9.17907	5.85979	4.56813	5.86314	10.5496	10.8121	14.4866	11.2116	7.69326	11.9843	12.39	12.7345	9.20952	14.2926	12.245	11.6797	8.54069	10.3443	7.3313	7.98135	9.75692	-0.544042	9.76976e-07	-0.0860833	0.70492	0.793961	1.31064e-13	0.463126	0.000461856
ENSG00000067048	DDX3Y	protein_coding	Y:12904108_12920478_+	0.0621931	0	0	0	0	0	0	0	0	0.0465726	0	0	0	0	0	0	0	0	0	0	0.0293024	0.285427	0.125424	-1.75487	NA	1.4586	NA	0	NA	4.7104	0.396892
ENSG00000067057	PFKP	protein_coding	10:3066333_3137712_+	28.7352	27.7946	33.6674	47.7288	28.0818	38.0467	28.2998	25.4971	23.7846	19.9848	27.0005	30.1781	30.7192	31.773	25.3736	17.3834	15.5747	11.3027	25.9194	40.5297	22.4869	11.5027	12.9569	0.460047	0.00636244	0.11662	0.72387	-0.365771	0.0598158	-0.807059	7.86461e-05
ENSG00000067064	IDI1	protein_coding	10:1039908_1049170_-	138.384	102.584	127.103	101.032	80.8843	111.304	61.1824	66.1367	78.3061	52.9449	42.8755	55.5108	103.71	94.6662	88.3759	43.8423	36.7472	36.5774	115.178	130.414	97.4446	11.0471	15.8005	-0.1801	0.221588	-0.308068	0.0352164	-0.665065	8.53889e-08	-2.6488	1.16307e-54
ENSG00000067066	SP100	protein_coding	2:230415942_230544090_+	12.347	11.026	12.9128	10.7917	8.57488	10.9658	11.0952	11.7168	14.7395	17.1796	11.8958	17.2724	14.1488	13.6186	10.988	29.6177	23.3213	22.0692	12.756	16.8523	10.6185	12.0629	14.1354	-0.116474	0.411207	0.43257	3.95199e-05	1.5814	1.11073e-63	0.421633	0.000825267
ENSG00000067082	KLF6	protein_coding	10:3775996_3785281_-	51.7962	51.1691	54.4808	99.0263	74.9811	94.6791	75.9741	66.7267	76.0691	67.7411	72.7288	90.5151	71.0567	73.9038	55.6274	146.884	130.152	111.569	52.0589	68.8437	45.6694	346.553	366.332	0.910375	3.03698e-25	0.203479	0.107436	1.59269	4.30399e-75	3.1315	9.77469e-241
ENSG00000067113	PLPP1	protein_coding	5:55424854_55535050_-	7.33384	7.37922	6.41003	9.15429	6.26312	6.04309	7.95725	11.7744	11.4779	9.28707	8.0685	11.0528	9.64494	11.034	10.8579	5.11594	6.44755	3.68795	7.0532	8.42783	6.68599	4.65188	3.84783	0.155826	0.624262	-0.00422796	0.99322	-0.448995	0.142739	-0.368925	0.353665
ENSG00000067141	NEO1	protein_coding	15:73051710_73305206_+	10.1636	9.07775	8.73533	11.3414	8.38206	11.4253	10.8845	10.3032	10.6803	7.28003	9.71256	9.18854	11.8142	11.3136	9.99126	6.2408	4.02758	4.07692	9.35065	12.0461	9.54753	2.82476	2.99179	0.293063	0.108913	-0.142651	0.623885	-0.589577	0.00116211	-1.39504	3.21864e-10
ENSG00000067167	TRAM1	protein_coding	8:70573442_70608387_-	108.926	95.9914	110.318	109.146	73.4629	100.544	101.384	101.848	115.493	86.614	88.8719	106.569	135.023	130.304	92.1194	63.8372	48.4361	54.1473	113.947	138.897	95.2873	21.3576	18.9657	-0.0205377	0.901965	-0.0429404	0.828648	-0.464218	1.11316e-06	-2.08545	1.23124e-54
ENSG00000067177	PHKA1	protein_coding	X:72578814_72714319_-	8.04264	6.20054	8.15692	8.49792	5.85062	8.37659	5.85361	6.56798	8.03078	7.27263	5.74377	8.6256	6.06206	6.78415	6.20406	7.07626	3.71945	4.96907	4.90035	6.01963	4.52811	3.01785	5.30449	0.158654	0.425714	0.210141	0.34971	0.347731	0.0899642	0.149653	0.610965
ENSG00000067182	TNFRSF1A	protein_coding	12:6328757_6342114_-	3.9012	4.25071	4.80435	7.05579	3.77454	5.33652	6.66778	6.29925	5.94169	5.43512	8.08688	7.5722	5.91854	7.84357	5.56384	3.89223	3.62995	3.46601	4.83413	7.59091	4.55241	4.78829	4.39117	0.442251	0.0628001	0.296115	0.329368	-0.184697	0.553954	0.156688	0.64191
ENSG00000067191	CACNB1	protein_coding	17:39173456_39197703_-	1.12426	1.17552	1.37039	2.92978	1.58373	1.82143	0.744607	1.06281	1.24153	1.19494	1.28025	1.79492	1.60579	1.47447	1.14603	0.676464	1.1765	0.263903	0.869107	0.975626	0.734741	0.582539	0.219414	0.914078	0.000390817	0.628393	0.06082	-0.410226	0.380724	-0.694775	0.283569
ENSG00000067208	EVI5	protein_coding	1:92508696_92792404_-	46.9513	42.7139	48.6833	40.0834	30.5097	42.4388	40.4935	48.76	52.9348	44.171	36.7684	49.9957	48.0454	48.8506	40.9868	46.3049	34.0808	36.6199	47.8795	58.5397	36.5128	24.1483	22.9641	-0.150933	0.117556	0.011717	0.958273	0.38888	7.35165e-06	-0.564697	2.14733e-07
ENSG00000067221	STOML1	protein_coding	15:73978923_73994622_-	0.268434	0.369129	0.158736	0.779189	0.352021	0.458837	0.375776	0.349628	0.177575	0.223349	0.386061	0.348912	0.281733	0.334517	0.271571	0.222534	0	0.434075	0.288948	0.203992	0.182684	1.02662	0.481198	1.11218	0.0604951	0.207227	NA	0.243788	0.798922	2.16707	0.000351121
ENSG00000067225	PKM	protein_coding	15:72199029_72231822_-	39.0783	40.1057	37.1495	58.2732	34.8538	47.4588	46.6549	43.8225	39.1978	28.6179	44.4233	44.6159	45.5148	46.6743	43.3662	13.3564	10.4963	11.3862	37.3492	58.8054	36.5863	5.29453	5.93673	0.392813	0.0401328	-0.0106591	0.981305	-1.31953	8.24834e-16	-2.51903	1.91629e-37
ENSG00000067248	DHX29	protein_coding	5:55256245_55307722_-	19.0666	16.2788	21.2055	15.4246	11.7422	15.4401	15.4443	15.4072	19.8655	15.7423	10.1249	17.1574	19.3378	20.6762	14.7158	16.1407	11.9478	13.9633	16.3027	22.5589	13.521	10.5453	9.2678	-0.266647	0.0626039	-0.116516	0.621435	0.255469	0.100783	-0.362152	0.0449624
ENSG00000067334	DNTTIP2	protein_coding	1:93866283_93879918_-	29.1234	26.934	30.6456	27.027	20.4825	25.4521	21.0983	22.4837	27.4912	23.7341	18.2824	28.3214	29.4148	27.1162	22.9347	36.8768	27.4184	27.2567	28.5465	32.2782	24.4984	38.7548	35.4007	-0.109105	0.398032	0.110502	0.496947	0.830208	8.00276e-19	0.817399	3.85531e-15
ENSG00000067365	METTL22	protein_coding	16:8621683_8649654_+	5.64529	5.2246	5.78639	7.12612	4.56529	5.27888	5.01483	5.33552	4.62662	5.22947	5.14206	6.4535	5.82622	5.72575	4.52421	6.00598	4.43146	5.40121	3.88057	4.80486	2.87652	6.14123	5.39724	0.161423	0.360345	0.289762	0.0921094	0.612047	0.00015888	1.03397	1.17371e-08
ENSG00000067369	TP53BP1	protein_coding	15:43403061_43510728_-	4.3172	3.71226	4.05937	3.72863	2.38964	3.38328	4.27899	4.97476	4.92169	5.00577	3.58001	4.40546	4.83184	4.58569	3.86719	5.19531	3.47525	3.11815	3.3975	4.64032	2.70535	4.32646	4.53686	-0.211504	0.183561	-0.0043072	0.990843	0.447328	0.0031231	0.767348	2.26473e-06
ENSG00000067445	TRO	protein_coding	X:54920462_54931431_+	0	0	0	0	0.0164195	0	0	0	0	0	0	0.0125189	0	0.0130026	0	0	0	0.050617	0	0	0	0	0	0.927927	NA	1.37581	NA	2.51186	NA	0	NA
ENSG00000067533	RRP15	protein_coding	1:218285287_218337983_+	25.112	21.174	24.3058	23.4653	14.2593	21.5225	17.7393	17.3108	25.8597	18.8996	12.4673	17.19	23.5263	21.6969	17.7525	16.99	10.1233	15.0744	18.6096	24.8037	19.2822	11.0313	11.991	-0.123469	0.606342	-0.18982	0.480287	0.0542252	0.829154	-0.426492	0.048459
ENSG00000067560	RHOA	protein_coding	3:49359145_49412998_-	197.736	181.17	185.769	224.199	164.829	205.346	231.788	203.231	232.845	173.632	237.765	222.728	220.847	229.579	207.976	101.015	78.246	85.4805	193.698	247.603	186.972	34.4615	27.9921	0.211842	0.240787	0.0696526	0.828648	-0.689552	8.69384e-07	-2.31318	1.10676e-43
ENSG00000067596	DHX8	protein_coding	17:43483865_43544463_+	21.7764	20.1218	19.8141	25.6364	16.4833	20.3961	22.1452	19.8373	20.8887	17.2679	22.1232	22.8423	22.0892	22.9079	19.5021	13.7361	12.3873	13.7352	17.5038	25.4716	15.4207	21.9339	18.9766	0.147439	0.431432	0.119865	0.641219	-0.0581581	0.77915	0.531406	0.000683222
ENSG00000067601	PMS2P4	transcribed_unprocessed_pseudogene	7:67295608_67302907_-	3.6417	0.613198	2.21502	2.78791	1.22803	2.19699	1.94208	1.72007	3.09737	2.59719	1.63246	1.8726	3.2761	1.78287	1.30032	3.23464	1.50018	1.2619	0.884212	1.73954	1.30727	2.38759	0.699445	0.0703719	0.955768	-0.0224989	NA	0.556495	0.588895	0.641395	0.614829
ENSG00000067606	PRKCZ	protein_coding	1:2050470_2185395_+	0.755356	0.529952	0.89973	0.954138	0.827831	0.455696	0.637803	1.0541	0.571069	0.834993	1.0793	1.0034	0.530878	1.02535	0.539423	0.872201	0.466747	0.719789	0.82531	0.656024	0.5762	0.0825383	0.217617	0.177041	0.80688	0.500133	0.453999	0.604319	0.298071	-1.73414	0.0710118
ENSG00000067646	ZFY	protein_coding	Y:2935281_2982506_+	0	0	0	0.0133922	0.0196635	0	0	0.0150229	0	0.0499039	0	0	0	0.0467142	0	0	0	0.0606172	0	0	0	0	0	1.91337	NA	1.71233	NA	1.29121	NA	0	NA
ENSG00000067704	IARS2	protein_coding	1:220094102_220148041_+	102.377	67.9867	83.722	80.3265	60.5919	78.6794	88.8789	104.698	115.066	88.2568	75.5125	98.4618	111.681	119.769	101.748	61.8523	46.4423	47.969	108.067	120.821	103.482	12.1472	16.517	-0.0651691	0.759239	-0.100438	0.689141	-0.469226	0.000422576	-2.52475	5.96955e-47
ENSG00000067715	SYT1	protein_coding	12:78863993_79452008_+	0.311572	0.237627	0.214592	0.294648	0.216313	0.232194	0.136836	0.148737	0.254608	0.30194	0.129398	0.313358	0.346243	0.171297	0.098163	0.683722	0	0.400101	0.0373801	0.200562	0.051811	1.26169	1.10884	0.0944189	0.932167	0.584957	NA	1.48889	0.0336531	4.09697	9.56176e-11
ENSG00000067798	NAV3	protein_coding	12:77324641_78213008_+	2.58748	2.34959	2.69795	2.98189	2.94481	3.08216	1.47844	1.26181	1.63744	2.37258	1.89517	2.66101	1.3561	1.51764	1.0606	2.80715	2.51247	1.58506	0.982755	1.49279	1.24398	1.02996	1.17142	0.387717	0.0679807	0.786562	0.000163079	1.42713	3.94678e-11	0.266592	0.495659
ENSG00000067829	IDH3G	protein_coding	X:153785766_153794523_-	7.26552	8.25628	7.41627	8.8652	4.79328	7.85603	7.30217	6.98817	6.80277	3.90615	5.83112	5.4651	7.83077	8.21838	7.42359	2.36294	1.61161	1.62676	5.2814	8.29048	4.77489	0.170996	1.35252	0.0329044	0.935029	-0.333765	0.280152	-1.44817	2.8893e-06	-2.48159	2.53525e-06
ENSG00000067836	ROGDI	protein_coding	16:4796968_4802950_-	0.847153	0.647688	0.974837	0.680968	0.405346	0.517982	0.961553	0.784534	0.749739	0.582945	0.727432	0.515084	1.0273	0.941574	0.735784	0.0854143	0.297105	0.666438	0.35023	0.501105	0.733552	0.420313	0.277045	-0.487113	0.427201	-0.321654	NA	-0.694807	0.348389	-0.226852	0.826785
ENSG00000067840	PDZD4	protein_coding	X:153802166_153830565_-	0.0538669	0.0952374	0	0.0216499	0.0317882	0.0487458	0.0754074	0	0.0267256	0.0806753	0.0316928	0.048473	0	0.0503459	0.057702	0.100476	0.232997	0	0.0274659	0	0	0	0	-0.404042	NA	0.719228	NA	2.16462	NA	1.63517	0.602345
ENSG00000067842	ATP2B3	protein_coding	X:153517676_153582939_+	0	0	0	0.015998	0	0	0.0185738	0	0	0.029807	0.023419	0	0	0	0	0	0	0.0724119	0.0202956	0.0362984	0	0	0	0.928051	NA	1.60621	NA	3.47368	NA	0.346997	NA
ENSG00000067900	ROCK1	protein_coding	18:20946906_21111851_-	49.3759	43.7215	53.0268	39.5194	28.5957	37.1495	40.7532	41.6386	52.7651	42.9297	29.5703	51.6992	53.3754	52.7222	41.7224	55.7737	47.9275	52.5959	54.4609	66.509	44.1792	41.2007	45.1192	-0.334354	0.00213518	-0.00338115	0.99124	0.722383	2.60135e-13	0.0961372	0.511156
ENSG00000067955	CBFB	protein_coding	16:67029116_67101058_+	16.6034	12.7727	15.2461	15.2005	11.4918	16.1657	15.395	15.3343	18.9239	13.3371	11.4888	15.5684	18.1473	17.5236	15.9466	6.40407	6.26509	4.39165	13.6492	16.9266	11.6772	5.1702	5.40934	0.0824115	0.630061	-0.16869	0.318677	-0.985707	1.04817e-10	-0.966638	4.45296e-07
ENSG00000067992	PDK3	protein_coding	X:24465221_24539837_+	7.86905	10.7395	10.4038	14.3153	11.3405	10.8688	9.74024	11.353	13.5618	12.5296	9.25956	9.61538	12.0297	11.2256	10.3813	6.18015	4.65769	6.02752	9.29166	14.2008	9.91275	3.80147	5.34549	0.470865	0.057898	-0.0107694	0.985861	-0.364789	0.308249	-0.826988	0.0364494
ENSG00000068001	HYAL2	protein_coding	3:50317790_50322906_-	1.14667	1.17635	1.17533	1.86053	1.20299	1.84473	2.04119	1.01482	1.17997	0.826871	1.12441	2.12103	1.2787	1.38927	1.18282	0.396083	0.734791	0.0772602	0.779561	1.60724	1.12054	0.194908	0	0.620195	0.198861	0.0305152	0.977025	-1.09996	0.0775674	-3.22482	0.00805645
ENSG00000068024	HDAC4	protein_coding	2:239048168_239401654_-	1.5008	1.3844	1.71324	1.73091	1.02685	1.19082	2.16184	1.75536	1.73742	1.53106	1.47167	1.90835	1.66932	2.10405	1.88724	1.86626	0.705608	0.514396	1.58592	1.83474	1.28099	0.249555	0.789561	-0.0898926	0.831635	-0.0878324	0.869662	-0.284999	0.428726	-1.11684	0.00707416
ENSG00000068028	RASSF1	protein_coding	3:50329782_50340980_-	0.695697	0.79355	0.692737	0.66746	0.185409	0.487399	0.649263	0.505902	0.779404	0.470549	0.633779	0.888566	0.397468	0.692172	0.673109	0.16744	0.485352	0.163305	0.549252	0.736747	0.274912	0.411975	0.814648	-0.567468	0.322064	0.185995	NA	-0.550941	0.51846	0.7374	0.287488
ENSG00000068078	FGFR3	protein_coding	4:1793307_1808872_+	3.13443	3.17678	3.03883	4.09226	5.08963	3.61329	3.63324	4.24853	3.36778	3.67775	3.3829	3.97035	3.81879	4.06777	3.46451	7.82021	6.64932	4.93943	6.31135	4.02354	10.2529	7.32995	5.47566	0.627605	0.164324	0.0981509	0.91178	1.39591	0.000117335	0.2116	0.688607
ENSG00000068079	IFI35	protein_coding	17:43006725_43014456_+	2.2981	3.75053	3.63785	5.73132	2.99052	5.38568	4.06946	3.08177	3.39132	4.58909	4.92301	5.72673	4.87029	3.41458	2.77732	3.73701	3.05854	2.57274	2.76417	4.78247	2.49867	4.86777	3.0897	0.674427	0.04138	0.655897	0.0735079	0.394159	0.38454	0.705784	0.105377
ENSG00000068097	HEATR6	protein_coding	17:60043194_60078931_-	3.13106	3.43423	3.21704	3.72284	2.66893	3.12854	3.00325	3.86246	4.09939	2.67031	3.86345	4.03065	4.54418	3.53607	3.12107	1.6223	1.6929	2.13601	2.35038	2.75614	2.13086	1.09768	1.1401	0.096806	0.773755	0.0948364	0.830023	-0.397245	0.201631	-0.669087	0.103893
ENSG00000068120	COASY	protein_coding	17:42561467_42566277_+	2.84939	3.40614	3.09747	3.67118	1.81268	2.74308	3.0364	3.15244	2.50656	1.57382	2.73463	3.14599	3.07804	2.75757	2.61931	1.20621	0.524459	0.514684	2.24626	3.53827	2.79925	1.29841	0.978098	-0.0677745	0.892292	-0.0947396	0.878994	-1.2962	0.00095912	-0.904365	0.0354591
ENSG00000068137	PLEKHH3	protein_coding	17:42667914_42676994_-	0.753248	0.739863	0.80177	1.04278	0.321036	0.757374	0.898243	0.962219	0.809722	0.313368	0.886352	0.960249	0.963502	1.01691	0.515504	0.624448	0.181006	1.21805	0.554767	1.12576	0.256313	0.288078	0.337571	-0.00610649	0.996002	-0.167473	0.885123	0.384603	0.607936	-0.509147	0.610292
ENSG00000068305	MEF2A	protein_coding	15:99565417_99716466_+	12.4456	9.28802	11.3353	10.6143	6.928	8.94022	6.71548	6.86451	9.27275	7.27002	5.61131	8.082	8.45841	7.81466	7.06668	9.45323	7.35337	6.69113	6.29128	7.654	5.08797	10.8935	12.075	-0.185423	0.136555	0.00617677	0.983174	0.631276	2.64387e-08	1.30577	3.53901e-28
ENSG00000068308	OTUD5	protein_coding	X:48922028_48958386_-	14.6341	13.0918	15.6609	18.9357	10.9658	15.0292	18.1034	15.5454	14.5212	12.8113	16.3219	17.74	15.7873	15.8178	14.4355	8.44426	3.6431	7.94841	13.0714	18.7937	12.8474	9.18034	8.91745	0.175346	0.493245	0.0850145	0.832914	-0.573116	0.00703554	-0.273296	0.287877
ENSG00000068323	TFE3	protein_coding	X:49028726_49043486_-	4.52529	4.60997	4.71357	7.09325	5.79877	5.85009	5.58072	5.50868	5.00355	3.96964	5.78136	5.67193	5.49582	6.43486	5.50534	4.34101	1.95738	3.76338	4.12031	6.0132	4.47741	7.86225	6.90976	0.577105	0.00620828	0.0744551	0.871678	-0.161575	0.638163	1.03962	1.64108e-05
ENSG00000068354	TBC1D25	protein_coding	X:48539457_48562609_+	5.23161	5.7328	5.3946	7.65501	5.64398	5.62191	5.7216	4.45942	5.19124	4.95826	5.67513	5.29622	5.30848	5.92105	4.99113	4.57422	4.06613	3.27158	4.00128	4.73355	3.19665	3.9391	2.80248	0.345726	0.146653	0.18196	0.634499	0.169849	0.625599	0.198334	0.631944
ENSG00000068366	ACSL4	protein_coding	X:109624244_109733403_-	47.0035	43.3705	46.573	50.8633	35.2157	51.3065	43.7652	46.6806	58.6503	43.511	36.0976	50.191	61.0933	56.8371	48.5808	40.0998	29.2785	29.8492	72.3409	84.4925	59.0641	16.0296	14.0877	0.139974	0.205515	-0.0678487	0.706176	-0.121937	0.304797	-1.81925	1.64415e-49
ENSG00000068383	INPP5A	protein_coding	10:132537820_132783480_+	4.04648	5.33729	4.92245	5.6922	4.03674	4.66441	4.76546	5.25595	4.34986	3.3909	4.76152	4.42157	5.74476	4.7725	4.54098	2.69563	1.25019	1.7527	4.07735	5.40332	2.81437	1.54757	1.74868	0.145076	0.694813	-0.0582635	0.917518	-0.766899	0.0482438	-0.845298	0.0861863
ENSG00000068394	GPKOW	protein_coding	X:49113389_49123801_-	46.0562	41.2003	48.0649	58.1248	39.6618	54.4389	50.2626	49.9165	49.4224	30.1074	41.1315	46.9794	57.3915	67.0223	58.9773	15.6703	12.978	11.4625	44.6719	59.1005	43.1163	22.0319	24.2035	0.305977	0.0811448	-0.205624	0.39212	-1.57971	1.31443e-12	-0.639476	0.00889839
ENSG00000068400	GRIPAP1	protein_coding	X:48973720_49002264_-	8.43228	6.64312	8.16163	10.2726	7.45127	7.41317	6.11617	7.40651	8.84411	6.28171	5.80944	9.02296	8.744	7.73818	7.32439	6.43807	3.59062	4.53046	5.92572	8.84501	4.07582	6.81741	6.69639	0.250449	0.15248	0.0491201	0.887413	-0.0849316	0.738826	0.58201	0.00333992
ENSG00000068438	FTSJ1	protein_coding	X:48476021_48486364_+	6.61035	6.11932	6.48998	9.68095	6.73312	7.59347	5.32406	5.4435	6.19993	4.02336	5.07908	6.546	5.6667	6.57322	4.59132	2.47727	1.3056	1.20804	5.26355	6.02812	4.77839	1.10821	1.33919	0.456126	0.00383058	0.023982	0.955836	-1.1281	5.00654e-05	-1.68539	1.09046e-05
ENSG00000068489	PRR11	protein_coding	17:59155499_59204705_+	22.2181	19.439	20.7307	20.5823	16.2763	19.1936	26.3047	23.0159	28.0085	20.0499	23.8192	23.2954	28.5667	29.2078	23.8432	12.7863	9.41842	12.3238	24.3844	31.6236	22.8361	2.2207	1.78903	-0.0134473	0.960118	-0.0621916	0.834887	-0.607199	0.000168765	-3.28224	5.50455e-23
ENSG00000068615	REEP1	protein_coding	2:86213993_86338083_-	3.45453	1.90016	2.72715	2.10578	1.461	2.00592	2.82096	2.51795	3.59927	1.81082	1.42274	1.81336	3.09315	2.6637	1.72689	1.07394	0.249038	1.15215	2.17241	3.09776	2.06164	0.132118	0.58056	-0.398057	0.218197	-0.698812	0.0260656	-0.920417	0.0359659	-2.27735	0.00104579
ENSG00000068650	ATP11A	protein_coding	13:112690329_112887168_+	17.1028	14.4864	16.4358	20.2076	12.7406	17.5581	16.4886	15.3919	15.6451	11.8367	12.7962	15.791	16.6386	17.9481	13.8418	9.1501	6.41153	6.16707	12.4588	17.5422	10.7733	2.89805	3.61936	0.202614	0.0683268	-0.10987	0.507774	-0.534059	2.28911e-07	-1.599	1.78969e-32
ENSG00000068654	POLR1A	protein_coding	2:86020216_86106155_-	16.8912	15.1802	15.9275	17.6865	12.5547	13.9157	14.5112	16.1966	14.4231	10.5424	13.0882	16.5875	17.3815	17.6154	15.4631	9.37474	5.74364	6.6496	12.1435	19.8175	11.9476	5.1112	3.80092	0.0154523	0.953499	-0.0427949	0.890036	-0.59482	3.86897e-05	-1.26133	1.27572e-12
ENSG00000068697	LAPTM4A	protein_coding	2:20032650_20052028_-	232.904	213.104	215.915	260.068	171.752	239.85	246.492	237.428	286.264	137.302	158.946	200.08	278.697	281.672	249.237	85.7167	56.72	57.8442	204.018	263.186	178.46	39.9433	42.5932	0.152789	0.18119	-0.501834	7.26644e-08	-1.39716	1.68081e-39	-1.93584	4.46236e-41
ENSG00000068724	TTC7A	protein_coding	2:46916157_47076137_+	1.59998	1.56891	1.84616	1.98862	1.57101	1.27754	1.40536	1.41848	1.65435	1.36929	1.29733	1.48817	1.90503	1.99806	1.29622	1.20379	0.814189	0.684868	1.41224	1.85141	1.02623	0.555347	0.325379	0.0827798	0.808569	0.0201648	0.970825	-0.318096	0.360104	-1.261	0.00595874
ENSG00000068745	IP6K2	protein_coding	3:48688003_48740353_-	3.6565	4.09216	5.03214	3.85957	2.76082	2.70726	3.48139	4.06311	3.82375	3.85367	4.25917	5.40639	3.91034	3.90078	3.87727	4.27133	4.31343	4.03145	2.98805	4.09788	1.9722	5.25467	7.6968	-0.319462	0.125039	0.378496	0.0857284	0.736679	7.17449e-05	1.57779	9.53318e-17
ENSG00000068784	SRBD1	protein_coding	2:45388680_45612165_-	10.8731	9.84588	12.0145	7.01988	5.86653	5.84119	7.98908	9.9912	12.1936	11.5284	7.10806	11.4617	11.9824	10.2915	8.09763	15.3237	11.1978	11.6799	8.34248	9.50625	6.01739	6.97028	8.07499	-0.666709	2.27543e-05	0.121992	0.696194	0.963628	2.45349e-09	0.374144	0.120605
ENSG00000068796	KIF2A	protein_coding	5:62306162_62537249_+	76.6603	64.0289	72.8305	76.6844	54.6111	71.1854	60.9818	64.3744	71.8714	58.5733	47.0245	65.6785	80.3073	75.5683	62.9202	61.1834	49.5938	47.1168	72.6891	88.0112	64.0207	26.7358	23.1975	0.0611953	0.603995	-0.0779386	0.58827	0.157082	0.112721	-1.15048	4.32569e-25
ENSG00000068831	RASGRP2	protein_coding	11:64726911_64745456_-	0	0	0	0.0154406	0	0.0173826	0	0.0173208	0	0	0	0	0	0.0359064	0	0	0	0	0	0	0	0	0.0774762	1.67098	NA	-0.517203	NA	0.903249	NA	3.99908	NA
ENSG00000068878	PSME4	protein_coding	2:53864067_53970840_-	34.61	29.3217	31.9336	36.2542	27.3843	34.7261	27.4777	29.995	39.6974	31.8125	24.9778	35.2145	35.2205	37.351	30.2357	37.538	26.4982	24.2163	27.0034	34.2374	23.5764	31.2683	35.2163	0.178015	0.0887707	0.056471	0.768853	0.397663	1.45675e-05	0.678699	6.78041e-12
ENSG00000068885	IFT80	protein_coding	3:160256986_160399880_-	7.84094	7.41443	8.53465	5.08022	4.28729	4.98422	5.71903	6.79066	9.28964	6.56824	3.94428	5.99278	8.68272	8.25309	6.21635	6.44511	4.02386	4.78161	7.03222	6.90794	4.32739	3.52395	2.26322	-0.584052	0.00165689	-0.265969	0.328295	0.0266246	0.930518	-0.633159	0.0133393
ENSG00000068903	SIRT2	protein_coding	19:38878555_38899862_-	2.35862	2.6075	2.78758	3.92262	2.43819	3.04702	2.59589	2.61083	2.17901	1.55915	2.04806	2.22491	2.49681	2.53892	2.54397	0.788868	0.140718	0.532651	2.17302	1.97287	1.5941	1.19444	1.18095	0.408949	0.102483	-0.212487	0.60067	-1.72776	3.90146e-06	-0.25598	0.555425
ENSG00000068912	ERLEC1	protein_coding	2:53787044_53818819_+	69.5873	66.1489	74.6707	77.1313	56.8156	67.7875	59.8255	63.6202	66.81	60.9859	54.178	69.7302	71.8817	78.9809	62.19	29.4792	23.7168	25.8173	60.8489	70.8113	49.0084	15.9126	12.0334	0.0768332	0.50354	0.0840514	0.563363	-0.805058	5.03674e-12	-1.67411	2.0871e-20
ENSG00000068971	PPP2R5B	protein_coding	11:64917553_64934473_+	1.17958	2.22454	2.51112	2.6075	2.71478	2.24161	1.76135	1.59546	1.11195	0.353326	1.59622	1.80449	1.74096	1.54346	0.821313	1.76018	2.29597	2.14588	2.10507	1.18325	3.9459	2.97743	3.33038	0.508982	0.55462	-0.122873	0.937025	1.26514	0.0745747	0.685973	0.388061
ENSG00000068976	PYGM	protein_coding	11:64746389_64760297_-	0.201399	0.0949536	0.128623	0.226647	0	0.0729007	0.0375913	0.145283	0.199845	0	0.0473975	0.0724929	0	0.0376469	0	0.150265	0	0.439661	0	0	0.0759118	0	0	-0.411391	NA	-1.42488	NA	4.36907	NA	0.64011	0.846265
ENSG00000069011	PITX1	protein_coding	5:135027735_135034813_-	1.44704	1.02335	2.2077	4.34252	2.10637	2.00785	1.08037	1.34831	1.43587	1.22808	1.7595	1.56257	0.797332	1.12704	1.24005	0.539822	0.83454	0.701987	1.08214	0.879724	0.636325	2.6564	3.11278	0.973371	0.0233307	0.38458	0.620888	-0.00934114	0.992719	2.1853	9.32007e-06
ENSG00000069018	TRPC7	protein_coding	5:136213320_136365537_-	0.0917771	0.324526	0.0488446	0.147547	0	0.0415259	0.256954	0.24827	0.0455345	0	0.269987	0.206468	0.0541822	0.343112	0.0983112	0	0	0	0.233979	0.0418468	0.0864821	0.210599	0	-1.17946	NA	-0.0760798	NA	-1.68971	NA	0.124698	0.970775
ENSG00000069020	MAST4	protein_coding	5:66596361_67169595_+	2.26308	1.82142	2.4538	3.65863	2.9102	3.64501	2.22236	2.36045	1.86856	1.8338	1.70908	1.82371	2.15363	2.28879	1.65533	2.89817	2.41067	2.36573	1.49836	2.10996	1.48799	7.63457	7.56114	0.786363	8.30367e-08	-0.14744	0.627875	0.962652	1.42743e-08	2.60756	7.50826e-60
ENSG00000069122	ADGRF5	protein_coding	6:46852512_46954943_-	0.0302122	0.0356104	0	0.0728564	0	0.0546798	0	0.0272427	0.029979	0	0	0.0271869	0.0356726	0	0.0647263	0	0.13068	0	0	0	0	0.138655	0.243714	1.08287	NA	-0.441524	NA	0.943841	NA	5.59776	0.0137999
ENSG00000069188	SDK2	protein_coding	17:73334384_73644089_-	0.0281036	0.033125	0	0.0338858	0.0663386	0	0.0131139	0	0	0.0210451	0	0.0126447	0	0.0131333	0	0	0	0.051126	0.0143296	0	0.0132411	0	0	0.905021	NA	1.28786	NA	2.5119	NA	0.611044	NA
ENSG00000069206	ADAM7	protein_coding	8:24440930_24526970_+	0	0	0	0.0352465	0	0	0	0	0	0	0	0	0	0	0	0	0	0	0	0	0.0413184	0	0	0.92796	NA	0	NA	0	NA	1.63513	NA
ENSG00000069248	NUP133	protein_coding	1:229440260_229508341_-	25.0529	18.0096	21.9049	20.7469	16.9371	17.0034	23.702	22.2802	27.1134	19.5337	18.02	21.7392	27.2242	26.8891	22.9291	15.2772	9.6754	14.5243	20.6	25.6393	18.8082	8.68646	8.46693	-0.105318	0.557221	-0.170264	0.359559	-0.330756	0.0332602	-0.900105	9.65136e-07
ENSG00000069275	NUCKS1	protein_coding	1:205712819_205750276_-	106.143	85.3907	102.059	101.442	62.3396	89.9323	99.5665	102.019	120.249	72.179	71.0248	92.402	122.895	125.868	106.123	48.282	36.4803	42.2816	101.266	129.791	86.8714	29.9663	25.8656	-0.0798057	0.481712	-0.318594	0.000167668	-0.85326	3.38714e-23	-1.48167	3.10711e-41
ENSG00000069329	VPS35	protein_coding	16:46656132_46689518_-	89.0546	80.8297	88.3111	88.3098	58.3201	79.5082	100.43	96.6458	105.873	72.3474	77.9472	93.7711	116.811	119.362	93.5052	47.4878	32.2433	33.4777	91.2032	123.322	78.7992	19.3676	17.091	-0.0596584	0.610991	-0.182109	0.0575392	-0.918509	3.51877e-33	-1.97346	1.73979e-88
ENSG00000069345	DNAJA2	protein_coding	16:46955362_46973788_-	104.646	80.413	88.312	114.466	80.1071	103.698	95.5698	100.235	114.369	88.5913	100.266	116.764	103.173	109.361	94.3892	84.27	76.9546	63.0751	81.1791	110.823	75.7386	77.7931	78.1154	0.26331	0.0182157	0.11574	0.506382	0.175074	0.147684	0.251435	0.0433683
ENSG00000069399	BCL3	protein_coding	19:44747705_44760044_+	1.14024	1.1272	1.25284	10.8804	6.29472	8.2214	1.54471	1.4925	1.13144	0.661049	1.38501	2.28382	0.781734	1.13446	0.866813	1.23494	1.59097	1.4721	1.08776	1.34169	0.727855	4.22014	5.93421	2.976	2.33146e-27	0.198359	0.780417	1.2415	0.00425899	2.73586	1.97502e-15
ENSG00000069424	KCNAB2	protein_coding	1:5991466_6101193_+	0.101293	0.102335	0	0.093054	0.0512361	0.117852	0.121541	0.0391444	0.0287175	0.021672	0.0340548	0.0130214	0.0170857	0.0270491	0.0310012	0.161947	0.0625905	0.105298	0.0295129	0.0263917	0.0136355	0.0664099	0.0583646	0.496426	NA	-1.40382	NA	2.73551	0.0446491	1.88775	0.301633
ENSG00000069431	ABCC9	protein_coding	12:21797401_21942529_-	0	0	0.0666807	0	0.0246457	0	0	0	0.0207206	0.0625484	0	0	0.0246558	0.0195168	0	0.1558	0.0903224	0.0759761	0.0212946	0	0	0	0.0842241	-1.48362	NA	1.56225	NA	3.51743	NA	3.05248	0.343827
ENSG00000069482	GAL	protein_coding	11:68683779_68691175_+	0	1.26242	0.760027	1.00443	0.632052	2.26152	0.49978	0.965775	0.17713	0.534694	0.420102	1.28507	0.421541	1.66839	0.57365	0.665929	0	0	0.182037	1.62785	0.672835	0.819237	0	1.08788	NA	0.527582	NA	-1.19777	0.593878	-0.586612	0.826989
ENSG00000069493	CLEC2D	protein_coding	12:9664969_9699555_+	5.217	5.14813	4.92888	4.35613	3.65146	4.15376	4.09507	4.92303	7.42401	4.78494	2.71253	5.31327	6.61353	6.38792	4.89529	4.90326	4.28574	3.16358	4.04165	5.36601	2.40084	3.06244	3.09923	-0.188704	0.521767	-0.2312	0.506471	0.0901525	0.779501	0.126018	0.737093
ENSG00000069509	FUNDC1	protein_coding	X:44523639_44543001_-	23.6529	26.5191	26.0362	31.1626	21.6522	27.7732	26.2736	26.9462	27.592	19.6994	18.736	24.9184	28.6089	35.0473	28.1795	11.1911	9.48225	8.39595	24.3558	33.2487	18.5916	12.7085	21.407	0.218858	0.20618	-0.225072	0.287038	-1.04533	3.70108e-06	-0.0968615	0.7566
ENSG00000069535	MAOB	protein_coding	X:43766611_43882447_-	29.843	29.6688	29.6873	28.1363	20.3268	26.6903	32.5364	30.7451	28.9208	18.2749	19.2812	19.7018	27.0861	35.5822	30.3992	2.34106	2.11118	5.07386	21.687	30.0122	18.4628	0.320001	0.843701	-0.110857	0.659765	-0.559487	0.00226745	-2.64366	2.3067e-20	-4.83486	4.04215e-10
ENSG00000069667	RORA	protein_coding	15:60488284_61229319_-	6.85531	6.32428	8.1704	4.42465	3.90394	3.96435	3.27547	4.62191	6.25121	5.50224	3.28313	5.4077	6.35023	5.91163	4.65216	9.23112	6.66217	7.02796	3.82372	5.22686	2.59344	10.4292	13.0358	-0.648065	0.000323164	0.141356	0.696194	1.06809	7.49945e-10	2.06961	4.35739e-29
ENSG00000069696	DRD4	protein_coding	11:637293_640706_+	0.301077	0	0	0	0.177673	0	0	0	0	0.225459	0	0	0.177746	0	0	0	0	0	0	0	0	0	0	-0.779539	NA	1.46736	NA	1.55008	NA	0	NA
ENSG00000069702	TGFBR3	protein_coding	1:91680343_91906335_-	2.03664	1.96141	2.44542	1.04815	0.63025	1.24741	1.66891	1.31016	2.05789	1.59951	1.98736	1.88858	1.75956	1.75262	1.56971	0.741243	0.590868	0.677752	1.54501	1.80063	1.56807	0.854897	1.15204	-0.999664	1.98902e-05	0.269595	0.4903	-0.711915	0.0452115	-0.273842	0.519431
ENSG00000069764	PLA2G10	protein_coding	16:14672545_14694669_-	9.43874	8.57569	5.6513	9.80008	3.94545	6.05016	8.25821	9.57491	8.58542	4.71207	8.32998	9.73227	8.35849	9.18935	7.37242	5.86859	0.850553	0.715456	5.21373	12.0145	2.40884	2.70737	0.793126	-0.142527	0.859331	-0.0769442	0.946791	-1.13199	0.13174	-1.40692	0.163252
ENSG00000069812	HES2	protein_coding	1:6412418_6424670_-	0.102431	0.0402443	0.0726861	0	0.040298	0	0.0318647	0.123151	0	0.0511362	0	0.0614494	0	0.0319118	0	0	0	0	0	0	0	0	0	-2.46513	NA	-0.443365	NA	1.5501	NA	0	NA
ENSG00000069849	ATP1B3	protein_coding	3:141876124_141926514_+	24.7377	19.71	22.3963	29.0776	17.9829	24.3556	20.5071	23.4902	32.7063	19.7147	17.8476	22.6337	25.374	27.5769	24.6855	10.3112	5.52938	5.78248	20.2941	25.8986	19.306	4.91542	5.43476	0.226197	0.155479	-0.205919	0.290672	-1.23008	9.48978e-14	-1.63708	6.93221e-14
ENSG00000069869	NEDD4	protein_coding	15:55826922_55993746_-	24.2678	20.0935	22.8771	29.3477	22.4599	26.2441	15.9882	16.6502	25.7256	22.9408	15.9179	22.6702	20.8095	19.9418	14.8252	40.8289	30.5551	31.3844	15.7184	18.8765	14.1395	43.8879	49.8128	0.358206	0.0089196	0.218686	0.234628	1.52039	1.62239e-38	1.96271	2.89841e-52
ENSG00000069943	PIGB	protein_coding	15:55318960_55355648_+	4.65932	5.03688	4.69534	3.81179	2.86347	3.49284	3.93666	5.17091	4.73279	4.33554	3.1144	4.71376	5.17589	5.41124	3.48487	4.93682	2.50428	2.70838	3.03641	4.37464	2.64989	1.26528	1.8904	-0.363745	0.0691648	-0.0687098	0.86243	0.15897	0.592843	-0.61773	0.101305
ENSG00000069956	MAPK6	protein_coding	15:51952106_52067372_+	22.4218	19.0428	19.9184	31.9361	20.7927	30.2319	17.2804	16.291	21.9143	17.3795	15.6386	22.6039	19.9718	23.3197	16.4937	20.5445	15.1917	15.7434	18.6245	23.4704	14.4826	22.0504	19.8324	0.56786	3.34211e-09	0.133769	0.430373	0.412018	0.000659329	0.603616	3.00695e-06
ENSG00000069966	GNB5	protein_coding	15:52115105_52191369_-	2.04393	2.08483	2.3569	2.27489	1.6237	1.87333	1.54068	2.07933	2.32719	2.00153	1.773	2.0397	2.01112	2.143	2.34384	1.3197	1.07677	0.61972	1.24259	1.79222	1.1482	0.601305	0.475613	-0.0316272	0.931244	0.102077	0.805085	-0.510982	0.0854842	-0.930609	0.0292737
ENSG00000069974	RAB27A	protein_coding	15:55202966_55319113_-	6.05323	5.8429	5.83332	6.76803	4.90989	6.98808	5.13776	5.77274	7.51434	4.55155	2.84329	4.77462	8.08847	5.79725	6.16399	4.83231	2.9092	3.53473	5.13138	6.99664	4.69465	0.800262	1.40662	0.212125	0.357678	-0.474598	0.0272213	-0.203333	0.460851	-1.87682	4.91023e-07
ENSG00000069998	CECR5	protein_coding	22:17137511_17165287_-	3.19041	3.40232	2.56042	3.46011	2.15171	2.5434	2.95384	2.87683	3.44217	2.31326	2.89012	2.87095	3.31857	4.07049	3.14632	1.32244	0.766659	1.0134	2.01406	3.11722	1.71791	0.116206	0.102128	-0.0332089	0.935604	-0.0596029	0.904041	-1.13451	0.000830543	-3.93167	0.000550976
ENSG00000070010	UFD1L	protein_coding	22:19449910_19479215_-	19.4285	18.398	16.544	20.7993	17.5627	20.1787	17.8433	18.9722	20.4178	16.8303	18.0555	19.0327	20.9327	21.3363	18.565	14.0015	8.97661	9.23771	14.8819	20.6366	13.2522	8.10586	8.45958	0.249895	0.0410392	0.0526257	0.831434	-0.298724	0.0334773	-0.52012	0.00146651
ENSG00000070018	LRP6	protein_coding	12:12116025_12267012_-	36.0757	28.0373	32.8379	29.7766	21.5081	29.377	29.4838	33.0243	40.214	36.0843	25.6942	38.065	37.6641	38.7971	30.4731	28.8776	24.0656	24.9372	29.2897	37.1484	28.8884	32.4172	29.8559	-0.125286	0.426417	0.0899395	0.691587	0.178359	0.194416	0.403466	0.00203365
ENSG00000070019	GUCY2C	protein_coding	12:14612632_14696585_-	6.0144	5.37394	7.64089	4.83456	2.69056	5.22315	4.84345	5.1171	8.47069	5.37552	3.82396	5.93591	8.07499	7.61591	4.98782	4.52357	2.93715	4.0589	6.67738	5.61735	3.88491	1.78079	3.13011	-0.442903	0.171913	-0.146536	0.800596	-0.199313	0.640042	-0.678637	0.13852
ENSG00000070031	SCT	protein_coding	11:626431_627143_-	0	0	0	0	0	0	0.666373	0	0	0	0.840205	0	0	0	0	0	0	0	0	0	0	0	0	0	NA	0.505565	NA	0	NA	0	NA
ENSG00000070047	PHRF1	protein_coding	11:576486_612222_+	2.87031	3.10124	4.03724	5.21877	2.74242	4.26721	3.4122	4.25204	2.88207	2.86587	4.26211	3.99735	4.11531	3.35337	3.77013	2.03958	3.10383	2.23786	3.31036	4.95456	3.54189	3.92051	3.16991	0.414612	0.224711	0.211714	0.698704	0.0141361	0.978714	0.289001	0.503413
ENSG00000070061	IKBKAP	protein_coding	9:108867517_108934116_-	22.1351	18.8779	20.6796	20.6488	15.1092	19.9031	22.4735	26.2906	26.665	18.3282	19.6096	23.0143	24.2712	24.4042	22.4424	23.7734	16.3435	16.6202	19.0646	23.9654	17.0319	12.035	15.0126	-0.0101393	0.95832	-0.173193	0.188214	0.292525	0.0119694	-0.117112	0.49826
ENSG00000070081	NUCB2	protein_coding	11:17208153_17349974_+	17.9119	13.6826	16.2978	13.261	10.9754	12.5757	12.8334	13.3751	16.1636	12.1201	8.78824	11.1949	18.1279	16.78	13.7497	6.51912	4.49922	5.52551	17.5659	21.0012	13.5655	1.05023	1.59427	-0.235185	0.0831585	-0.272071	0.0703067	-0.92337	3.27872e-10	-3.25128	3.94204e-29
ENSG00000070087	PFN2	protein_coding	3:149964904_150050788_-	18.5918	15.9272	17.3756	20.1422	15.1301	17.4349	17.1061	17.4405	21.4797	13.9784	15.4596	20.7609	21.6865	21.5631	18.6306	10.3477	8.43087	7.5009	14.984	17.5012	12.9981	4.30064	4.23319	0.161237	0.1624	-0.0244167	0.915012	-0.615206	1.12733e-07	-1.39205	2.52064e-16
ENSG00000070159	PTPN3	protein_coding	9:109375466_109498313_-	20.1048	17.0046	17.855	19.2987	14.176	18.811	20.3297	23.0886	23.6606	16.2716	15.3541	19.9954	25.0116	25.0797	20.001	21.0799	14.287	16.1892	20.5858	28.4034	18.2632	8.08053	9.19354	0.0661961	0.512938	-0.249382	0.0010439	0.184994	0.0334995	-0.920757	7.52468e-18
ENSG00000070182	SPTB	protein_coding	14:64746283_64879883_-	0.117878	0.0694699	0.0878299	0.0473769	0.0278251	0.0533356	0.022002	0.0318876	0.070181	0.0882716	0	0.0848595	0.055673	0.0330518	0.0378811	0.0439747	0.203949	0	0.0601041	0.0214991	0.0111077	0	0.285268	-0.956513	0.51193	0.58517	NA	1.57064	0.262844	2.69165	0.0371715
ENSG00000070190	DAPP1	protein_coding	4:99816833_99870154_+	24.4307	20.2759	22.9712	66.3171	45.3228	61.4182	15.3081	15.8562	20.6903	22.6406	16.807	24.1421	17.6031	16.2077	13.3642	39.6709	31.1156	30.7253	13.2188	17.7787	13.2626	63.7959	62.515	1.48926	5.7431e-63	0.422718	0.000219547	1.73537	3.5101e-62	2.53989	1.07446e-120
ENSG00000070214	SLC44A1	protein_coding	9:105244622_105439171_+	14.1733	12.1924	13.6279	11.8452	8.97447	11.9637	13.981	14.1876	16.9812	11.2794	10.1434	13.489	15.7707	16.7494	14.8616	6.83774	4.43504	5.18322	11.9089	13.9593	10.2005	2.20709	2.34228	-0.146346	0.166528	-0.240845	0.0176236	-0.904205	3.71711e-19	-1.96225	2.25704e-35
ENSG00000070269	TMEM260	protein_coding	14:56488354_56650606_+	6.62075	5.57905	6.19969	4.14852	3.44588	4.39007	4.43116	5.07916	6.71598	5.47685	3.7305	6.62124	6.66825	6.16042	4.97554	6.65605	5.16623	5.47231	3.95474	4.88118	3.40423	4.06036	4.52005	-0.47704	0.000727697	0.0906197	0.754798	0.589785	0.000106312	0.520139	0.00824914
ENSG00000070366	SMG6	protein_coding	17:2059839_2303771_-	2.04979	1.90042	1.82262	2.42129	1.66693	1.70788	1.83132	2.27659	2.28201	2.3586	2.16197	2.59809	2.11034	2.54661	1.80745	2.09821	0.702807	1.72806	1.32556	2.12	0.906875	1.37667	1.36112	0.139575	0.615897	0.286311	0.275073	0.127567	0.690648	0.392361	0.223401
ENSG00000070367	EXOC5	protein_coding	14:57200507_57269008_-	12.8403	10.3678	12.8603	11.4592	8.73487	10.1648	10.332	9.39023	13.1425	8.73707	6.57907	10.0716	12.7018	12.3412	9.59563	9.27848	5.94755	7.39396	11.496	14.0143	9.61289	5.42887	5.09742	-0.106781	0.469511	-0.246452	0.0652115	0.0159819	0.932111	-0.710766	5.53275e-07
ENSG00000070371	CLTCL1	protein_coding	22:19179473_19291716_-	0.213917	0.285757	0.197337	0.275125	0.185149	0.167769	0.159711	0.270048	0.283022	0.277662	0.184593	0.243829	0.185225	0.346553	0.274976	0.478814	0.123371	0.207551	0.261775	0.247096	0.120945	0.196349	0.0575205	-0.0134323	0.989316	0.105135	NA	0.613246	0.399963	-0.30504	0.80957
ENSG00000070388	FGF22	protein_coding	19:639879_644371_+	0	0	0	0.053021	0	0	0.0615579	0.0594773	0	0	0	0	0	0	0	0	0	0	0	0	0.0621549	0	0	0.927928	NA	-1.445	NA	0	NA	1.63513	NA
ENSG00000070404	FSTL3	protein_coding	19:676365_683399_+	0.41303	0.398314	0.559537	4.85936	2.34876	3.32989	0.876051	0.643295	0.596135	0.393646	0.706931	1.04744	0.931023	0.701876	0.764207	0.420224	0.649646	0.54646	0.612647	1.43812	0.849165	1.89555	3.18037	3.06121	4.27343e-15	0.168981	0.866251	0.0524822	0.956611	1.86055	4.00435e-05
ENSG00000070413	DGCR2	protein_coding	22:19036282_19122454_-	2.22278	2.1209	2.36596	2.6716	1.44914	2.27965	2.25223	2.59605	1.99557	1.52183	2.86466	2.81934	2.77448	2.86891	2.67583	1.50048	1.09879	0.770224	1.72703	3.35903	1.4961	0.680077	0.853839	0.0603164	0.9067	0.212861	0.686613	-0.697038	0.0713766	-1.02343	0.0377615
ENSG00000070423	RNF126	protein_coding	19:647526_663277_-	1.06866	1.41228	0.792801	1.63995	1.33773	0.674011	0.84622	0.730016	0.803342	0.776003	0.800225	1.36962	0.573546	0.998804	1.07536	0.241616	0.700362	0.471297	0.759546	1.15172	0.823911	0.59448	0.914306	0.290746	0.665665	0.428975	0.60709	-0.318057	0.717441	0.18224	0.840828
ENSG00000070444	MNT	protein_coding	17:2384060_2401118_-	1.43369	1.24099	1.35914	1.2785	0.660983	1.13522	2.59238	1.89877	2.40069	2.38206	2.16151	2.25773	2.40697	2.55433	2.15967	0.919262	0.775165	0.733548	2.2159	2.36969	2.08979	0.411234	0.903535	-0.250606	0.520469	0.104682	0.845057	-0.932363	0.0173301	-1.30429	0.00816927
ENSG00000070476	ZXDC	protein_coding	3:126437601_126475919_-	15.5858	15.1109	16.43	14.8892	9.84279	12.5908	13.5651	14.8851	13.0829	13.0679	12.6386	17.6906	14.4791	15.6891	11.9647	13.756	9.08759	10.0622	10.2972	14.5454	8.58569	9.0518	6.91757	-0.202134	0.0949013	0.183349	0.207151	0.269656	0.0452472	-0.0303805	0.897529
ENSG00000070495	JMJD6	protein_coding	17:76712832_76726799_-	7.09829	6.34466	6.46418	10.5399	7.21418	8.33264	7.63659	7.60962	7.04352	6.85106	7.65655	7.73599	7.91557	7.31616	6.63208	5.73742	5.45832	4.95006	7.54022	10.1052	7.07894	7.51073	8.03233	0.524204	0.000116625	0.127446	0.618373	0.187703	0.361842	0.361086	0.0550204
ENSG00000070501	POLB	protein_coding	8:42338454_42371808_+	11.9054	9.71771	9.59432	13.2545	9.94854	12.5831	11.4553	12.899	12.882	11.6567	11.4029	15.1149	12.5316	14.2038	10.7099	8.263	5.18952	5.26069	9.56833	12.3156	9.33431	6.49449	6.57627	0.334581	0.00832656	0.16392	0.363399	-0.377196	0.0342461	-0.231145	0.306224
ENSG00000070526	ST6GALNAC1	protein_coding	17:76624761_76643838_-	9.82443	12.065	12.3852	11.4928	8.16205	10.0576	12.8311	11.7045	11.9271	7.76792	11.7219	10.594	9.85032	10.08	9.84777	3.89026	2.73011	4.79265	6.46455	9.98515	7.73192	1.38538	1.54961	-0.073654	0.847041	-0.135207	0.765571	-0.749159	0.00429293	-2.0201	5.68704e-08
ENSG00000070540	WIPI1	protein_coding	17:68420948_68457513_-	6.81795	7.5533	7.35058	8.49121	5.76752	6.80528	6.41751	5.54096	6.62016	4.95216	6.95533	8.08378	7.32464	7.93118	6.20629	2.51071	2.91108	3.30042	5.81881	9.89987	5.98342	1.20863	0.708138	0.0887131	0.765712	0.242082	0.389322	-0.665831	0.00897934	-2.47926	5.68927e-09
ENSG00000070601	FRMPD1	protein_coding	9:37651000_37746904_+	0	0.0517349	0	0.0352821	0	0	0	0	0	0	0.0516485	0	0	0	0	0	0	0	0	0	0	0	0	-0.0336873	NA	1.46735	NA	0	NA	0	NA
ENSG00000070610	GBA2	protein_coding	9:35736866_35749228_-	3.52913	3.31186	3.56505	3.50537	2.33467	2.76644	2.74814	4.13491	3.1004	2.65958	3.01537	3.64098	3.23802	3.80267	3.05802	2.09642	1.36121	2.37179	1.85675	3.30028	1.88517	1.65059	2.8106	-0.139125	0.650742	0.0308139	0.954957	-0.154821	0.670465	0.402484	0.242565
ENSG00000070614	NDST1	protein_coding	5:150485818_150558211_+	5.73782	6.09152	6.21572	8.86465	5.09106	6.6285	5.37384	5.8527	5.45127	4.05292	5.91375	6.09706	6.19826	6.19951	6.21171	2.88438	2.11221	1.99881	4.56481	7.49612	4.06467	2.05434	1.7234	0.31458	0.136834	0.0841159	0.836047	-0.798391	0.000816179	-1.04629	0.000466327
ENSG00000070669	ASNS	protein_coding	7:97852118_97872542_-	10.3902	8.84479	9.67036	10.8737	7.52368	9.92472	7.02658	7.83008	8.64147	4.24736	5.78824	5.01364	9.12694	9.35916	8.87166	4.40039	3.36521	2.64807	9.57184	11.8323	9.31773	3.68574	2.93555	0.106676	0.655556	-0.495529	0.00871762	-0.783271	0.00020377	-1.20414	1.02428e-06
ENSG00000070718	AP3M2	protein_coding	8:42152946_42171673_+	8.13452	6.03044	7.44398	7.45598	5.49547	6.76162	6.56105	7.21883	9.02137	5.56775	4.41782	7.17094	7.73592	8.70366	7.29424	3.63878	2.86576	3.54891	5.64908	8.13971	4.97718	1.01355	2.15267	0.00543065	0.982524	-0.280929	0.0750482	-0.611657	0.000405337	-1.49919	1.19818e-08
ENSG00000070729	CNGB1	protein_coding	16:57882340_57971116_-	0	0	0	0.061864	0	0.0232149	0.0239415	0	0	0.0384212	0	0	0	0	0	0	0.110963	0.0933387	0	0	0	0.235469	0	2.52208	NA	0.484944	NA	4.50088	NA	5.15158	0.176485
ENSG00000070731	ST6GALNAC2	protein_coding	17:76565379_76586956_-	7.43029	5.64859	7.44095	7.4217	4.87777	9.34979	7.42674	6.14496	6.84944	4.60931	3.93189	6.36976	7.37157	7.31444	4.66255	3.60838	2.47224	2.71943	4.75255	7.29706	4.80584	0.605332	0.70933	0.215865	0.487775	-0.338329	0.319965	-0.499225	0.149863	-2.63921	2.47225e-05
ENSG00000070756	PABPC1	protein_coding	8:100685816_100722809_-	234.558	207.79	226.023	271.522	195.708	242.685	219.366	219.635	235.651	188.614	240.901	273.241	226.819	250.549	209.581	161.205	130.551	134.993	194.846	255.234	177.045	76.9451	76.3083	0.22458	0.0495509	0.191469	0.162171	-0.0563035	0.683173	-1.00346	1.54464e-21
ENSG00000070759	TESK2	protein_coding	1:45343883_45491166_-	1.10285	1.25347	0.796567	0.823181	0.604331	0.498999	0.992479	1.27858	1.44609	1.00282	1.25138	1.45318	0.976627	1.32526	0.80164	1.17549	1.87404	0.573227	0.923819	1.04163	0.593839	6.14595	4.76593	-0.576399	0.23563	0.141763	0.857065	0.808022	0.111983	3.13294	5.87494e-19
ENSG00000070761	CFAP20	protein_coding	16:58113588_58129450_-	28.3987	25.9655	25.0796	29.8724	21.7045	29.5992	25.6094	26.7734	26.8015	15.9227	24.4006	26.0722	29.6863	31.1974	29.5998	11.6126	9.11433	8.53788	25.7858	30.7013	21.8414	5.27483	7.34001	0.168115	0.437786	-0.116516	0.716859	-1.01371	5.23604e-08	-1.60024	5.81144e-11
ENSG00000070770	CSNK2A2	protein_coding	16:58157907_58197920_-	120.278	98.5825	112.845	133.523	102.777	124.754	99.5995	95.3739	104.252	97.688	102.324	109.59	111.603	111.727	101.249	106.069	80.7038	81.7531	90.6833	112.347	80.4639	46.8347	56.7821	0.265911	0.00887758	0.186964	0.144513	0.348207	0.000339507	-0.426596	0.000172977
ENSG00000070778	PTPN21	protein_coding	14:88465778_88554733_-	5.29156	5.64756	4.73948	4.81114	4.13184	4.16073	5.69118	6.09525	6.30728	4.59073	4.27131	5.83598	6.43841	6.49874	4.99432	6.7406	3.55884	5.10668	4.45842	5.82589	3.92212	3.62793	4.61995	-0.121693	0.502479	-0.173411	0.368615	0.414085	0.00750965	0.256005	0.226895
ENSG00000070785	EIF2B3	protein_coding	1:44850522_44986722_-	15.7925	12.9702	14.6534	16.2474	12.5528	13.7911	12.2032	13.1608	14.6655	9.7918	10.6731	12.8439	15.0587	17.0409	13.711	6.69871	8.96182	4.52303	11.4564	11.3364	8.28669	6.55044	3.5284	0.111235	0.613943	-0.129856	0.652572	-0.578766	0.00529618	-0.620262	0.0260978
ENSG00000070808	CAMK2A	protein_coding	5:150219491_150290291_-	0	0	0	0.0214554	0.0315025	0.0724614	0	0	0	0	0.0314079	0	0.0315154	0	0	0	0	0	0.027219	0	0	0	0	3.14828	NA	1.46165	NA	1.55009	NA	1.63515	NA
ENSG00000070814	TCOF1	protein_coding	5:150357639_150400308_+	10.4221	8.5173	9.15347	11.9577	7.83184	10.0933	10.7806	11.3652	8.77514	6.55499	9.71132	10.2216	12.0178	12.5239	11.2741	4.453	4.05275	4.43642	12.1988	16.1172	10.4981	1.94386	1.60483	0.221341	0.327514	-0.0966878	0.797172	-0.837307	6.42769e-06	-2.42182	1.7228e-22
ENSG00000070831	CDC42	protein_coding	1:22052627_22092946_+	147.195	131.086	129.998	158.438	114.925	141.578	136.8	133.082	151.735	112.874	117.046	131.591	151.577	166.467	143.268	61.5739	49.1061	48.6144	115.952	140.123	103.441	34.0671	37.8653	0.160409	0.135066	-0.0852031	0.606582	-0.91136	7.40129e-23	-1.29849	1.13688e-29
ENSG00000070882	OSBPL3	protein_coding	7:24796539_24981634_-	55.2981	41.3192	49.0312	52.3541	40.8194	47.3908	50.3904	60.7723	73.4305	57.5922	43.0108	62.3791	66.3272	69.5639	54.564	52.5496	35.6886	36.6306	53.8409	69.7837	44.212	29.4298	30.0028	0.093788	0.481057	-0.0456439	0.828215	0.0128178	0.93362	-0.459889	4.68815e-05
ENSG00000070886	EPHA8	protein_coding	1:22563564_22603594_+	0	0	0	0	0	0	0	0	0	0	0	0	0	0	0	0	0	0	0	0	0	0	0.370237	0	NA	0	NA	0	NA	4.90868	NA
ENSG00000070915	SLC12A3	protein_coding	16:56865207_56915850_+	0	0	0.054203	0	0	0	0	0	0.0252649	0.0381329	0	0.0229118	0	0	0	0.0949844	0	0.0926384	0	0	0	0	0	-1.8487	NA	1.308	NA	4.24859	NA	0	NA
ENSG00000070950	RAD18	protein_coding	3:8775402_8963773_-	23.1912	18.8853	20.4428	19.2223	15.3116	18.3479	16.5757	19.3681	24.9764	14.0214	11.8033	16.2956	22.9294	21.6503	19.169	11.2759	10.8758	8.75903	20.1036	23.6366	17.8959	8.59319	8.09159	-0.0993131	0.558271	-0.396411	0.0022238	-0.422783	0.00345936	-0.86679	2.49313e-07
ENSG00000070961	ATP2B1	protein_coding	12:89588049_89709300_-	28.6851	22.8405	26.8263	35.8758	26.5523	31.365	22.0243	23.4599	29.7565	20.8052	14.5629	23.9529	33.2335	31.6453	26.4068	26.7761	22.6478	23.8815	32.1774	37.7415	26.0151	32.2505	36.2756	0.400573	3.20261e-05	-0.218805	0.0836925	0.319241	0.002024	0.542629	3.48898e-07
ENSG00000070985	TRPM5	protein_coding	11:2404515_2423045_-	0	0	0	0.0447527	0	0	0	0	0.0552447	0	0	0	0	0	0.0596381	0	0	0	0	0	0	0	0	0.927944	NA	-0.517201	NA	1.55008	NA	0	NA
ENSG00000071051	NCK2	protein_coding	2:105744897_105894274_+	37.7599	39.5355	38.3288	56.6752	39.4005	54.5137	37.5791	39.6456	37.4686	24.8496	33.6169	38.8126	41.7656	42.2831	34.6517	21.8199	18.4152	14.9112	28.9305	41.8724	24.1459	12.5999	14.4436	0.513831	5.13093e-05	-0.107587	0.671901	-0.483821	0.00133231	-0.761618	2.22734e-05
ENSG00000071054	MAP4K4	protein_coding	2:101696850_101894689_+	34.0211	27.8993	32.6042	87.2105	64.4591	84.2377	31.1199	34.55	36.488	34.1311	31.3449	38.3984	41.4234	44.5839	36.1848	34.4746	27.7613	27.2584	40.5621	52.7418	36.9466	113.89	110.555	1.45982	4.04798e-118	0.156994	0.0968198	0.178038	0.0339025	1.8146	2.52411e-141
ENSG00000071073	MGAT4A	protein_coding	2:98619106_98731126_-	8.36068	6.71313	7.42252	9.78739	5.96802	7.83014	7.1212	7.86814	9.40112	5.93273	5.8427	7.24425	8.27675	8.73551	6.14009	6.7419	5.92196	5.97763	9.17752	11.553	7.98153	2.262	2.28248	0.201754	0.121486	-0.223992	0.132558	0.317981	0.0327385	-1.62931	8.6657e-14
ENSG00000071082	RPL31	protein_coding	2:101001715_101024032_+	464.396	435.401	470.721	716.582	360.971	564.25	436.249	468.16	457.844	308.646	420.197	593.398	475.629	565.083	435.624	188.47	119.495	133.613	320.574	536.123	267.573	38.2463	55.2826	0.370087	0.0520951	0.0677932	0.8606	-1.12629	2.86871e-13	-2.52198	6.68887e-48
ENSG00000071127	WDR1	protein_coding	4:10074339_10116949_-	12.1928	11.636	12.4489	18.1658	10.7386	14.5671	12.9776	12.2234	10.9473	8.68911	13.6755	14.2038	12.0043	14.3567	11.6798	5.42805	3.98331	6.36619	12.6029	18.2236	11.1249	3.21205	4.30867	0.384266	0.0761694	0.145357	0.699233	-0.630866	0.00313716	-1.43238	3.2123e-09
ENSG00000071189	SNX13	protein_coding	7:17790761_17940501_-	37.1168	33.1274	36.7285	34.0247	25.9185	30.0439	27.7254	30.3008	39.6108	32.2852	22.6434	35.9503	37.559	37.5377	28.9014	50.6822	40.2168	37.3045	32.5361	40.923	23.8237	45.5935	46.4487	-0.108203	0.397888	0.0254395	0.910417	0.933038	4.16226e-27	0.966073	1.9239e-23
ENSG00000071205	ARHGAP10	protein_coding	4:147732063_148072780_+	3.44551	2.74724	2.96633	2.49808	2.55157	2.23147	3.05792	3.51806	3.87143	2.42836	1.74894	3.0853	3.94858	3.25187	3.34706	3.46543	1.68027	1.7821	2.27352	3.28066	2.35547	2.17037	2.24805	-0.188327	0.483814	-0.402834	0.0999613	0.00923022	0.979922	0.189308	0.582671
ENSG00000071242	RPS6KA2	protein_coding	6:166409364_166906451_-	4.19621	3.75085	3.60311	4.78998	3.8111	4.9407	4.09084	3.46026	4.02453	2.75681	3.3224	3.91641	4.38364	4.63633	3.49237	2.44414	1.0121	2.04323	3.45197	4.70859	2.80757	2.21932	1.32128	0.369852	0.0294882	-0.0792643	0.823849	-0.5428	0.0185716	-0.606965	0.0293024
ENSG00000071243	ING3	protein_coding	7:120950749_120977216_+	5.69685	5.79239	6.26373	3.34642	3.1402	3.59734	4.5571	4.82645	5.06276	5.43801	4.41991	6.45026	5.9873	6.05586	5.06302	8.99135	9.34202	8.6554	3.86234	4.93818	3.33299	12.6415	14.5188	-0.683661	5.83643e-06	0.297256	0.136699	1.28467	3.57687e-17	2.20076	5.5413e-42
ENSG00000071246	VASH1	protein_coding	14:76762189_76783015_+	0.283505	0.133664	0.301768	0.273468	0.234225	0.307863	0.238125	0.204512	0.253186	0.2123	0.266882	0.229605	0.267796	0.344466	0.121476	0.211525	0.245256	0	0.173466	0.206828	0.0267149	0	0.571742	0.317583	0.783051	0.160924	NA	-0.105313	0.947728	1.62986	0.132462
ENSG00000071282	LMCD1	protein_coding	3:8501707_8574673_+	2.99513	2.90161	2.70767	2.22618	1.28325	2.00494	2.92924	2.90423	3.05344	2.45794	2.17257	3.23057	3.29423	3.18282	3.07652	2.37244	1.59722	2.01528	2.30122	3.74154	2.2424	1.12979	0.992917	-0.499845	0.00971167	-0.0517476	0.899935	-0.0464105	0.896893	-0.929351	0.0122007
ENSG00000071462	WBSCR22	protein_coding	7:73683025_73705161_+	3.76428	2.8396	3.18538	4.47825	3.26546	3.35531	3.51304	3.05487	3.9967	2.56515	3.12277	3.01474	3.73348	3.04327	2.92341	1.96599	1.46539	1.0272	2.03451	3.5872	1.98638	1.29568	1.51828	0.317513	0.169514	-0.138341	0.725555	-0.506211	0.0934598	-0.380796	0.316918
ENSG00000071537	SEL1L	protein_coding	14:81471549_81533861_-	84.1588	64.8439	81.9061	71.0016	45.66	69.9748	68.4271	73.1464	88.3489	68.385	52.7034	70.707	92.6371	85.6823	70.2629	39.6402	30.9806	36.0037	79.4315	94.923	70.6892	33.9524	28.7939	-0.173704	0.239915	-0.126717	0.531981	-0.584753	5.96582e-07	-0.945224	4.32533e-13
ENSG00000071539	TRIP13	protein_coding	5:892643_919357_+	21.6405	18.7014	20.039	20.9835	15.6339	18.7927	21.2829	24.9387	23.0142	14.0252	16.9002	22.2243	23.8329	27.9354	23.7009	10.1366	9.65423	5.64926	20.9302	27.4777	18.7917	1.78145	2.54416	0.0141672	0.957237	-0.250935	0.158116	-0.964798	2.77224e-08	-2.91282	4.21722e-17
ENSG00000071553	ATP6AP1	protein_coding	X:154428632_154436516_+	9.57134	9.06945	8.98933	11.748	7.58644	8.93737	10.6402	9.70942	9.24143	6.42958	7.8121	8.1274	9.75007	11.6645	8.31782	2.888	2.02942	2.13384	7.96634	11.595	5.59275	1.93793	2.17625	0.163585	0.461785	-0.274219	0.228726	-1.44851	6.45698e-11	-1.54774	4.69588e-08
ENSG00000071564	TCF3	protein_coding	19:1609290_1652605_-	4.6378	5.37636	4.70601	7.28191	4.09029	5.52283	6.71831	7.27249	6.01803	3.68288	5.3224	5.99641	6.98042	6.41862	6.1827	1.94879	1.43289	1.25166	5.36615	8.22625	4.76643	0.526267	0.10278	0.317531	0.161583	-0.288433	0.293658	-1.46554	1.30502e-10	-3.87625	1.07769e-15
ENSG00000071575	TRIB2	protein_coding	2:12716889_12742734_+	0	0.10447	0.188686	0.427477	0.679962	0.280724	0.124076	0.0799217	0.0439747	0.265488	0.156443	0.239275	0.0523262	0.165679	0.0474718	0.165325	0	0.161241	0.0451927	0	0	0	0	2.43637	NA	1.49813	NA	0.945041	0.663072	1.63518	0.562807
ENSG00000071626	DAZAP1	protein_coding	19:1407569_1435687_+	5.40328	4.30267	4.57026	5.49378	2.71412	3.56532	3.27171	3.40764	3.84566	2.98647	3.80349	3.99397	4.51905	4.50901	3.73806	3.29952	2.15629	2.28188	2.50906	4.48742	2.28816	3.98533	2.98363	-0.156092	0.55462	0.176844	0.59881	-0.0988797	0.750205	0.638834	0.00968574
ENSG00000071655	MBD3	protein_coding	19:1573596_1592801_-	0.178353	0.248442	0.241617	0.390996	0.191364	0.440172	0.151317	0.263165	0.112621	0.0485664	0.228948	0.335578	0.210587	0.303081	0.138946	0.181459	0	0.0589925	0.181879	0.266144	0.122227	0	0	0.743894	0.351137	0.362152	NA	-0.780694	0.545807	-3.4133	0.0597288
ENSG00000071794	HLTF	protein_coding	3:149030127_149086554_-	46.1436	42.9906	47.6374	40.0257	26.0089	38.3797	38.2083	38.7345	50.0582	26.3134	21.4754	34.6598	57.5067	50.0523	42.0758	20.6284	17.202	17.1457	45.6114	59.6911	38.2195	6.00057	4.61441	-0.257265	0.0187798	-0.498748	1.34494e-06	-0.813249	1.50264e-13	-2.73091	1.52543e-51
ENSG00000071859	FAM50A	protein_coding	X:154444126_154450654_+	18.365	15.0056	16.1458	23.3846	13.8747	16.619	16.4314	14.9479	16.2343	12.3326	17.7854	17.8423	19.5733	18.6835	12.3026	9.70069	5.15515	8.86979	13.0931	19.761	11.2817	7.70735	9.61418	0.249238	0.282533	0.14949	0.673094	-0.44405	0.0762847	-0.296289	0.324769
ENSG00000071889	FAM3A	protein_coding	X:154506159_154516242_-	1.35504	1.27432	1.61111	1.10081	0.78263	0.952274	0.941722	1.28685	1.0585	0.993118	1.03472	1.06369	1.31059	1.07784	1.00371	0.914205	0.124705	0.314692	0.823216	0.946486	0.380342	0.396943	0.872136	-0.443101	0.163042	0.0407643	0.955068	-0.683619	0.135404	0.32379	0.550315
ENSG00000071894	CPSF1	protein_coding	8:144393229_144409349_-	4.31885	5.24797	3.98096	6.74641	3.41574	5.3386	5.46416	4.83784	3.99836	3.76759	5.16061	6.23025	5.57257	5.51385	4.69788	1.82709	1.54069	2.42995	4.26802	5.96859	3.65013	1.22603	1.43667	0.309583	0.289834	0.200778	0.639031	-0.802177	0.00702993	-1.33722	0.000362042
ENSG00000071909	MYO3B	protein_coding	2:170178145_170655171_+	0.947696	1.13629	0.852214	0.735519	0.462835	0.606233	1.35716	1.48809	1.45922	1.1991	0.596034	0.970428	1.46625	1.95476	1.45274	0.975285	0.989458	1.01065	1.18304	1.32614	0.923813	0.44993	0.329519	-0.561697	0.0847189	-0.541274	0.108219	-0.0889804	0.84929	-1.12108	0.0475496
ENSG00000071967	CYBRD1	protein_coding	2:171522247_171558133_+	6.90381	4.48385	5.44892	4.85109	3.35353	4.63248	7.36346	6.28878	7.9457	3.9741	5.52637	4.75448	7.62477	7.44018	5.55908	2.71565	1.72671	1.45245	6.08243	6.44564	4.89019	0	0.189427	-0.252295	0.354103	-0.451149	0.0784468	-1.18409	8.55718e-06	-5.41702	9.66046e-07
ENSG00000071991	CDH19	protein_coding	18:66501083_66604138_-	0.125717	0.111135	0.133816	0.0757917	0.148378	0.113765	0.0879949	0.0566805	0	0	0	0.0282823	0	0.1175	0.033667	0	0	0.343058	0.0320507	0.114645	0.0296161	0	0	0.0331117	NA	-1.81073	NA	1.87621	NA	-0.727024	0.803814
ENSG00000071994	PDCD2	protein_coding	6:170575295_170584692_-	10.3435	7.79122	8.96267	9.47066	6.48547	8.65814	9.42689	9.44346	10.7929	7.96348	8.55793	11.2711	11.1634	10.5888	9.76419	7.77765	5.17306	5.40986	8.17469	9.50616	7.08162	1.8543	1.89041	-0.00195262	0.993824	0.0371851	0.886052	-0.158669	0.346977	-1.70148	9.28666e-14
ENSG00000072042	RDH11	protein_coding	14:67676801_67695814_-	42.037	37.8169	40.1408	39.6981	31.424	38.2686	33.4897	36.2392	38.3998	29.5922	27.747	34.9746	42.4696	46.0599	41.4986	21.5413	15.0766	17.9534	42.3328	47.7554	35.061	11.2747	10.1629	0.00875793	0.960018	-0.0980559	0.515065	-0.630604	6.73444e-11	-1.52714	6.40278e-34
ENSG00000072062	PRKACA	protein_coding	19:14091688_14118084_-	4.00726	4.38402	3.3699	5.0364	2.82206	4.42768	4.52495	3.61339	3.29531	1.69105	3.12621	2.64971	3.97342	4.15917	3.79453	0.743331	0.287289	0.64442	2.79958	4.60321	2.85813	0.406426	0.178594	0.183458	0.6534	-0.477858	0.211694	-2.19306	2.07015e-07	-3.12333	4.76607e-06
ENSG00000072071	ADGRL1	protein_coding	19:14147743_14206187_-	1.15462	1.23941	1.4704	2.1877	0.608365	1.26874	0.827407	0.762258	0.429641	0.617588	0.824892	1.48429	1.19288	0.809359	0.706755	0.23075	0.0891822	0.525119	0.988211	1.22214	1.02972	0.0946243	0.582126	0.164646	0.827412	0.625601	0.366028	-0.994695	0.177924	-1.20632	0.123399
ENSG00000072110	ACTN1	protein_coding	14:68874143_68979440_-	24.6508	24.263	26.39	42.5327	25.0169	34.2198	27.9276	26.7914	22.6408	15.9897	23.5868	25.9563	29.8614	30.4668	28.4616	9.44001	5.04224	8.431	24.9786	36.6881	21.4469	6.58955	6.76601	0.555566	0.00219429	-0.117676	0.747722	-1.33663	1.76095e-14	-1.58895	2.6024e-15
ENSG00000072121	ZFYVE26	protein_coding	14:67727374_67816590_-	3.55981	3.45215	3.42825	2.61167	1.88955	2.2669	2.76851	2.66645	3.28938	3.73766	3.70126	3.95758	3.78065	3.41514	2.91542	4.07534	3.58464	2.46705	2.00717	2.66228	1.57073	3.88983	4.78602	-0.488797	0.000122067	0.520579	5.85681e-05	0.620654	1.39627e-05	1.52198	1.49521e-23
ENSG00000072133	RPS6KA6	protein_coding	X:84058346_84187907_-	0.291432	0.468415	0.394807	0.234262	0.187616	0.215776	0.593413	0.262788	0.604656	0.198396	0.374106	0.357614	0.531797	0.470479	0.397321	0.691853	0.229194	0.289185	0.459299	0.483206	0.324549	1.2159	0.427439	-0.71762	0.332838	-0.494221	NA	0.418716	0.626492	1.3869	0.0333164
ENSG00000072134	EPN2	protein_coding	17:19215615_19336715_+	0.845441	1.01034	1.12488	1.42525	1.01169	1.1476	1.23831	1.16469	1.09525	1.23103	0.994836	1.39477	0.873462	1.21819	0.817585	1.00751	0.253951	0.640844	0.586744	0.942304	0.453656	0.431116	0.947218	0.40345	0.151998	0.163738	0.728973	0.0242396	0.962778	0.552327	0.194372
ENSG00000072135	PTPN18	protein_coding	2:130356007_130375409_+	3.90384	4.18702	4.5098	3.39085	2.46753	3.14762	3.81595	3.7537	4.25925	2.88179	2.98262	4.54517	4.39095	4.82454	4.16196	2.07063	1.44049	2.35607	2.39616	3.08758	2.12697	0.339643	0.149248	-0.346328	0.0423449	-0.0508892	0.885667	-0.553282	0.0165737	-2.96401	4.51623e-06
ENSG00000072163	LIMS2	protein_coding	2:127638381_127681786_-	0	0	0	0	0.0315654	0	0.0124798	0.024116	0	0	0	0	0	0	0	0	0	0	0.0136367	0	0	0	0	2.36028	NA	-2.00324	NA	0	NA	1.63513	NA
ENSG00000072182	ASIC4	protein_coding	2:219514170_219538772_+	0	0	0	0.0246676	0	0	0	0	0	0	0	0.0552294	0	0.0286817	0	0	0	0	0	0	0	0	0	0.927935	NA	1.91278	NA	1.55008	NA	0	NA
ENSG00000072195	SPEG	protein_coding	2:219434846_219498287_+	0.0389104	0.0611503	0.0207085	0.0625548	0.0535781	0.0704224	0.0302611	0.0467813	0.0450452	0.00971255	0.0305241	0.058357	0.0229714	0.036367	0.0486274	0.0241927	0.0841519	0.0707857	0.0330664	0.0591387	0.0549983	0.0297624	0	0.774295	0.445452	-0.114621	NA	1.33499	0.199471	-1.38319	0.503696
ENSG00000072201	LNX1	protein_coding	4:53459301_53701405_-	3.55316	3.35042	2.7735	2.83234	1.32798	2.11678	3.64761	3.68452	4.3778	3.94678	2.99641	4.20988	4.51	4.56625	3.61583	4.52886	1.28074	4.09381	3.50263	3.99626	2.81804	12.2301	9.19589	-0.486383	0.0523926	0.0528592	0.915012	0.288057	0.34546	2.08229	1.9995e-22
ENSG00000072210	ALDH3A2	protein_coding	17:19648136_19677598_+	13.0334	11.1011	11.278	9.79832	7.64832	8.82454	12.8247	13.8661	14.1217	8.87835	8.88807	11.0627	13.6299	14.6061	12.7672	3.96435	2.07294	3.44947	12.1543	15.5433	10.3082	1.09972	1.05053	-0.291512	0.00104984	-0.372489	3.14136e-05	-1.4781	4.40178e-35	-3.11362	2.85717e-43
ENSG00000072274	TFRC	protein_coding	3:196027183_196082189_-	114.991	85.361	97.9071	105.698	66.2618	103.002	104.842	111.012	123.487	73.753	65.4083	81.2531	135.599	136.05	113.625	37.6273	24.7008	29.4798	120.309	155.401	108.095	12.2532	10.6192	0.0138213	0.945495	-0.488243	1.34494e-06	-1.44598	7.5411e-51	-3.04404	1.94408e-123
ENSG00000072310	SREBF1	protein_coding	17:17810399_17837002_-	1.04276	1.05119	1.19756	1.96316	1.14975	1.68859	1.47255	1.5465	1.26616	1.06855	1.34004	1.35813	1.87924	1.60296	1.66081	0.818959	0.949554	0.549129	1.97284	2.41483	1.53855	0.566718	0.608742	0.680243	0.00261437	-0.0584038	0.911011	-0.545196	0.116016	-1.29556	0.0013953
ENSG00000072315	TRPC5	protein_coding	X:111774315_112082776_-	0.313298	0.263769	0.28584	0.215862	0.264122	0.567025	0.292387	0.161431	0.444115	0.46922	0.36866	0.523578	0.52846	0.125494	0.239717	0.834834	0.193592	0.651373	0.0912833	0.285703	0.0421746	0.410811	0.902607	0.42716	0.730804	0.741139	NA	1.58378	0.0891736	2.74154	0.00657374
ENSG00000072364	AFF4	protein_coding	5:132875379_132963634_-	133.205	110.522	133.729	138.413	100.408	144.991	131.2	128.718	147.163	123.03	111.662	135.436	145.378	143.858	112.114	178.844	141.738	131.576	122.927	159.71	112.137	240.445	250.505	0.163874	0.11671	-0.00323659	0.99005	0.803451	1.34556e-23	1.34228	2.43339e-53
ENSG00000072401	UBE2D1	protein_coding	10:58334975_58370753_+	17.8224	15.8936	20.0094	19.0338	11.8188	18.189	17.1389	18.4829	19.3709	12.6152	11.8684	15.8426	19.2935	21.9959	15.9546	13.8908	9.06935	10.1279	15.0043	19.2526	12.0932	6.96822	8.89444	0.00477518	0.982631	-0.320004	0.0130706	-0.163246	0.348837	-0.501227	0.00932191
ENSG00000072415	MPP5	protein_coding	14:67241109_67335819_+	28.6274	24.7524	27.7208	21.7209	17.797	20.7519	26.3655	25.4744	32.9377	25.6271	20.6663	29.4636	29.3874	31.4931	23.5434	30.1386	17.4723	19.2615	26.1743	31.7116	21.7509	22.4535	24.186	-0.286256	0.00305651	-0.0343981	0.870552	0.285888	0.00827355	0.259364	0.0379521
ENSG00000072422	RHOBTB1	protein_coding	10:60869438_61001440_-	15.1145	12.4993	13.4501	10.5165	6.04222	8.60365	19.2627	17.2194	19.715	17.4035	15.9208	21.8275	20.8206	21.038	16.8435	12.1259	7.55699	7.68715	13.9632	17.5626	12.8642	5.03464	3.44144	-0.569227	6.80395e-06	0.0965147	0.675702	-0.476154	0.00414632	-1.37764	2.06253e-08
ENSG00000072501	SMC1A	protein_coding	X:53374149_53422728_-	93.787	78.3619	88.004	84.7975	62.1906	92.5739	87.1102	94.8738	94.5627	61.8967	59.7	72.1779	111.692	110.57	103.337	47.3963	40.3183	44.29	106.102	135.034	97.0392	24.2217	22.489	0.0207609	0.920371	-0.381844	0.000980567	-0.672004	8.75072e-11	-1.83208	3.05862e-51
ENSG00000072506	HSD17B10	protein_coding	X:53431258_53434373_-	20.0952	17.9087	19.4072	23.9539	13.7676	22.7087	21.041	20.2414	21.1073	14.3874	19.1476	18.9651	22.3382	21.805	22.5759	5.48529	5.088	3.56655	14.0948	25.3871	13.5784	4.04886	3.55836	0.204499	0.451623	-0.110872	0.796564	-1.63473	8.737e-08	-1.75335	2.06497e-05
ENSG00000072518	MARK2	protein_coding	11:63838928_63911019_+	5.40345	5.62339	5.40528	7.46668	4.90571	5.69107	6.79681	6.01304	5.46935	4.46583	6.80484	6.58617	5.86793	6.31703	5.38162	3.03377	2.26687	3.35336	4.77311	6.36128	3.89966	2.23932	2.9156	0.266462	0.271537	0.0988788	0.812595	-0.3858	0.139086	-0.497973	0.0926712
ENSG00000072571	HMMR	protein_coding	5:163460203_163491945_+	50.6848	41.5033	44.91	30.2994	16.7517	22.9156	41.5837	44.6541	64.1851	37.8677	29.5696	44.6674	70.9719	68.6837	49.3916	28.6443	21.8059	28.078	70.234	83.1051	60.9524	14.5938	11.5745	-0.846075	1.10807e-10	-0.289502	0.10847	-0.623202	1.69698e-05	-2.01695	4.14873e-30
ENSG00000072609	CHFR	protein_coding	12:132822187_132956304_-	2.01095	2.04799	2.28131	3.60159	2.07154	2.12306	1.70387	2.02803	1.72412	1.43983	1.88889	2.19849	2.06198	1.97018	1.63449	1.28322	0.72485	1.09108	1.25021	1.98665	0.930843	1.82151	2.95266	0.421499	0.0598624	0.150074	0.714126	-0.236583	0.457836	1.26472	8.88594e-08
ENSG00000072657	TRHDE	protein_coding	12:72087266_72670757_+	26.6517	23.8512	27.4997	19.6687	13.4202	19.875	20.6743	22.4575	29.3092	19.0197	11.8163	18.5851	28.779	27.7484	23.913	15.0837	11.0025	10.4981	20.9841	24.564	17.5298	4.1817	2.06724	-0.423444	0.00316632	-0.42198	0.0075278	-0.516097	0.000538712	-2.33179	2.64655e-27
ENSG00000072682	P4HA2	protein_coding	5:132191838_132295315_-	8.89331	8.72788	9.34586	16.2209	11.0968	14.1689	12.1155	12.1987	9.98387	8.32458	10.3983	11.2582	12.1024	10.2843	10.1723	4.35797	2.60795	2.46794	9.60712	12.8007	8.61103	4.583	3.7238	0.75477	4.49746e-07	-0.0682339	0.847538	-1.17332	1.50709e-09	-0.87341	7.28866e-05
ENSG00000072736	NFATC3	protein_coding	16:68084751_68229259_+	3.9789	4.43795	4.0294	3.66462	2.94257	3.28753	4.21667	4.56965	4.87718	4.66365	4.56225	5.65001	5.17864	4.99329	4.74181	4.59348	2.9491	2.88796	3.34152	3.99964	2.93427	2.56863	2.66789	-0.193357	0.184	0.253125	0.0796107	0.101588	0.592424	0.055559	0.82916
ENSG00000072756	TRNT1	protein_coding	3:3126916_3150879_+	11.016	8.8682	10.7456	8.85496	5.88256	7.00966	7.52535	10.1336	13.1045	11.1257	6.64938	10.5128	13.0444	11.2157	9.01171	12.1983	10.1614	8.5474	8.25533	11.0589	7.71799	9.03311	8.45095	-0.359014	0.0702811	0.0113075	0.98066	0.522776	0.00642817	0.399933	0.0925897
ENSG00000072778	ACADVL	protein_coding	17:7217125_7225273_+	6.21956	6.00474	6.47219	8.53569	5.0728	7.11541	5.79264	6.57716	5.39385	4.3356	5.8757	6.16555	6.06	7.02997	5.07802	2.12216	2.67928	1.88577	4.53773	7.2165	3.8595	1.4504	1.6316	0.274251	0.185547	0.0153046	0.974034	-0.814333	8.90059e-05	-1.28234	1.16162e-06
ENSG00000072786	STK10	protein_coding	5:172042073_172188386_-	4.31689	4.2368	4.24715	11.4747	6.90161	9.44715	4.17322	4.00115	4.21532	3.55464	4.06782	4.87513	4.2442	5.15993	4.12681	4.2346	3.27324	3.56683	3.06929	5.52074	2.78752	13.6551	14.4981	1.24929	2.22309e-23	0.143721	0.592303	0.334078	0.0970444	2.36368	2.6235e-57
ENSG00000072803	FBXW11	protein_coding	5:171861549_172006873_-	34.6776	30.606	33.6427	37.7487	27.0472	35.2939	33.2598	33.6992	38.6802	33.3516	35.8153	43.6497	40.3777	40.6503	33.4095	44.9663	36.8663	30.7066	30.4847	39.1671	25.7281	36.1439	37.2419	0.154307	0.0697516	0.228504	0.00597827	0.598332	1.10167e-15	0.656807	3.19196e-14
ENSG00000072818	ACAP1	protein_coding	17:7336529_7351478_+	0.0451434	0.0532095	0.0480514	0.127007	0.0532806	0.0408516	0.168521	0.142472	0.0895902	0	0.132801	0.0609346	0.106605	0.0632889	0.0241787	0.252613	0	0	0.0460359	0.0411673	0.148886	0	0.0910402	0.722443	NA	-0.866567	NA	1.00688	0.596286	-0.38177	0.890548
ENSG00000072840	EVC	protein_coding	4:5711197_5814305_+	0	0	0.0319772	0	0	0	0	0	0	0	0	0	0	0	0.0321809	0.112073	0	0	0	0	0	0	0	-0.995466	NA	0	NA	2.51186	NA	0	NA
ENSG00000072849	DERL2	protein_coding	17:5471251_5486811_-	8.02002	6.08105	8.01612	8.41221	6.63749	6.83715	7.0968	8.37825	8.61323	5.85923	6.21475	6.8429	8.86324	9.73538	6.94091	4.10473	3.27862	4.6261	6.78223	8.85217	4.86156	2.91761	2.46553	0.122992	0.53002	-0.214658	0.286395	-0.44923	0.0228008	-0.888812	0.000512148
ENSG00000072858	SIDT1	protein_coding	3:113532296_113629578_+	0.0410453	0.290274	0.0873786	0.0989804	0.0968874	0.111429	0.13407	0.16655	0.101821	0.399572	0.0724474	0.147741	0.121159	0.0959058	0.0439675	0.689043	0.532614	0	0.0627851	0.205865	0.0193386	0.376744	0.248327	-0.311069	0.85923	0.703247	NA	2.82427	0.00615621	2.25525	0.0601176
ENSG00000072864	NDE1	protein_coding	16:15643267_15726353_+	8.0124	8.32617	8.52854	10.4101	6.87055	8.07931	9.79721	8.34548	9.08638	8.32654	10.7367	10.9476	10.1556	10.5453	7.74209	8.17415	4.80955	3.92664	7.904	10.5276	6.00929	4.50268	6.46341	0.161177	0.493001	0.275012	0.234254	-0.132199	0.632497	-0.10152	0.757027
ENSG00000072952	MRVI1	protein_coding	11:10573091_10693988_-	0.0522305	0.0923442	0.11119	0.0419845	0.0770564	0.106346	0.0365583	0.0824195	0.129569	0.0586684	0.046095	0.0822509	0.138758	0.134245	0.0979109	0.0974237	0.0564797	0	0.053263	0	0.0492171	0.0599262	0	-0.0303978	0.986627	-0.251773	NA	-0.678051	0.678328	0.109074	0.970114
ENSG00000072954	TMEM38A	protein_coding	19:16661127_16690029_+	7.13374	6.4936	6.76629	8.40277	6.58564	7.66995	6.39394	6.3689	5.39663	3.80818	7.72943	7.11857	7.33891	8.05375	7.94428	2.10793	2.44407	3.59778	7.49086	9.98356	6.92184	0.324152	1.70929	0.291496	0.406589	0.181766	0.738544	-0.887493	0.0263529	-2.50078	9.71421e-05
ENSG00000072958	AP1M1	protein_coding	19:16197578_16245907_+	0.968975	1.11124	1.37984	1.37885	1.06636	1.37453	1.25869	1.06265	1.16939	0.960939	0.862854	1.30792	1.12864	1.26055	0.96783	0.34194	0.283191	0.428779	0.654303	1.5165	0.740328	0.420661	0.369699	0.283258	0.397993	-0.0365411	0.958249	-1.03464	0.0190398	-0.82725	0.121099
ENSG00000073008	PVR	protein_coding	19:44643798_44663583_+	64.6908	59.3467	63.6449	88.565	54.8931	77.544	68.2978	62.844	63.0378	50.501	65.591	73.02	74.3441	72.3834	58.6529	54.4178	37.7963	40.895	56.3401	77.8861	45.9181	41.3964	37.9446	0.362695	0.00462728	0.0900294	0.717184	-0.000388735	0.999246	-0.136883	0.432829
ENSG00000073050	XRCC1	protein_coding	19:43543040_43580473_-	3.64501	4.73075	3.66185	4.04929	2.27186	3.85441	5.92436	4.9486	6.54291	3.12823	6.69873	5.97039	6.14137	6.89007	6.09808	2.75013	2.12578	2.38418	5.88885	8.62738	5.94322	1.31571	0.660752	-0.114298	0.817621	0.0136364	0.985762	-0.775251	0.0367282	-2.36611	9.43673e-06
ENSG00000073060	SCARB1	protein_coding	12:124776856_124882668_-	3.12817	3.09873	3.70161	4.74816	2.8083	3.37284	2.82621	2.62566	2.7573	2.2179	3.58304	3.56359	3.39884	3.09476	2.37057	1.30353	0.431829	0.78702	2.64703	4.05136	2.38324	0.45818	0.335561	0.266564	0.31152	0.330925	0.270839	-1.16962	0.000217465	-2.48469	7.49006e-07
ENSG00000073067	CYP2W1	protein_coding	7:983199_989640_+	0.0996892	0.117501	0.318333	0.1202	0.0588291	0.0902117	0.0465177	0	0.04946	0	0	0.0448535	0.235413	0	0.0533933	0	0	0.181354	0	0.136363	0	0	0.201042	-0.855753	NA	-0.475391	NA	0.226379	NA	1.79089	0.537507
ENSG00000073111	MCM2	protein_coding	3:127598223_127622436_+	5.67764	6.0808	5.46228	6.97744	2.57732	4.69324	4.94205	5.61187	4.79417	2.1667	4.23981	4.51961	5.15676	6.04637	5.93567	2.0366	1.06261	0.893834	5.12182	8.04016	4.52699	0.876911	0.770676	-0.173584	0.690931	-0.353984	0.432089	-1.50236	3.36893e-05	-2.37794	1.37143e-06
ENSG00000073146	MOV10L1	protein_coding	22:50089879_50161690_+	0	0	0	0	0	0	0	0	0	0.0377322	0	0.0226711	0.0297472	0	0	0	0	0.091665	0	0	0	0	0.101616	0	NA	2.27355	NA	2.51188	NA	3.99988	NA
ENSG00000073150	PANX2	protein_coding	22:50170731_50180294_+	0.079001	0.372466	0.042045	0.0317517	0.0466205	0.0714903	0	0.106854	0.0783914	0.118318	0.0464805	0.142181	0.0466396	0.0738371	0	0	0	0	0.0402814	0.0360214	0.0372215	0	0	-1.59853	NA	0.853015	NA	0.146151	NA	0.156698	0.965687
ENSG00000073169	SELO	protein_coding	22:50200979_50217616_+	2.22336	1.48738	2.36659	2.56005	1.9149	1.79447	1.73848	2.43831	1.9677	1.79994	2.33341	2.16295	1.77379	1.62873	1.41612	0.896684	1.03967	1.96771	1.65453	1.86314	1.07586	0.275779	0.969477	0.177076	0.756193	0.169034	0.826115	0.347226	0.602116	-0.796106	0.390824
ENSG00000073282	TP63	protein_coding	3:189631416_189897279_+	0.0194114	0	0.0206618	0.0468104	0	0.0351318	0	0	0.0770463	0	0.0228415	0.0524029	0.068759	0.0907127	0.0207934	0	0.0839623	0.0706262	0	0	0	0	0.23488	1.13847	NA	0.250311	NA	0.484665	NA	5.54134	0.0146264
ENSG00000073331	ALPK1	protein_coding	4:112285509_112442620_+	4.67433	3.74759	4.24301	4.38678	3.62658	4.54128	3.94161	4.99583	4.7913	5.36597	3.12708	5.66886	5.30902	5.55524	4.14295	5.53227	4.51579	5.22298	3.33913	4.41408	2.2135	6.09809	5.74213	0.131407	0.567938	0.1581	0.562949	0.662842	5.21698e-05	1.3037	1.65488e-13
ENSG00000073350	LLGL2	protein_coding	17:75525080_75575208_+	2.1544	2.36052	2.9553	3.41477	1.8981	1.89467	2.86016	2.35307	2.06251	1.79508	2.2316	2.73053	2.52587	2.73677	2.0315	1.69797	0.98437	1.04882	1.53171	2.4904	1.60121	0.208888	0.305969	0.0712048	0.870868	0.00995947	0.989388	-0.343355	0.354568	-2.39668	7.04487e-05
ENSG00000073417	PDE8A	protein_coding	15:84980440_85139145_+	20.79	17.3088	18.8643	35.353	26.5138	31.0564	21.5598	24.0513	25.9083	20.2844	18.4307	23.722	25.0549	26.0236	21.5242	24.5996	18.2672	19.625	20.7628	27.9451	17.1191	14.0093	15.958	0.843172	2.8587e-66	-0.0679574	0.470881	0.409512	3.60412e-10	-0.0915972	0.390523
ENSG00000073464	CLCN4	protein_coding	X:10156945_10237660_+	2.31592	2.41775	2.60597	3.64344	2.57718	3.02386	2.748	1.46181	1.70712	1.5856	1.79082	2.59014	2.57823	1.88624	1.80744	5.80089	2.00347	2.889	2.05806	2.53433	1.58997	7.13636	7.20591	0.469035	0.161583	0.127014	0.847633	1.38688	3.99124e-06	2.25295	1.97499e-14
ENSG00000073536	NLE1	protein_coding	17:35128753_35142315_-	2.22191	1.9076	2.39424	3.13109	2.29866	3.62418	2.96962	2.86925	2.42252	1.93089	3.2601	3.28301	2.78543	2.69199	2.26257	1.43265	0.355952	0.598829	2.26584	3.15188	1.6543	0.629455	0.663838	0.613057	0.0315703	0.171596	0.744935	-1.06044	0.0139742	-1.39863	0.0118923
ENSG00000073578	SDHA	protein_coding	5:218241_256700_+	9.96553	9.71037	10.2984	12.151	8.04566	11.2726	10.8837	9.53733	10.4043	7.53125	8.97473	8.61004	10.7019	11.6569	10.0365	5.53089	3.70228	3.78156	8.37007	11.7221	7.63344	2.17454	2.58923	0.202627	0.232986	-0.15804	0.492139	-0.697614	1.83895e-05	-1.50059	7.29584e-12
ENSG00000073584	SMARCE1	protein_coding	17:40624962_40648508_-	56.3978	50.5066	57.15	45.9785	34.8522	42.7308	47.3985	51.5363	64.8447	52.242	40.8146	58.7509	62.4134	62.2786	48.9946	56.2367	42.3796	42.5799	43.2965	54.0916	34.0806	44.9657	46.6535	-0.268519	8.04546e-05	0.0219176	0.890963	0.329616	2.31455e-06	0.517067	2.92712e-11
ENSG00000073598	FNDC8	protein_coding	17:35121579_35130732_+	0.941409	0	0.400821	0.302694	0.22222	0.340764	0.527145	0	0.373658	0.563972	0.221553	0.169429	0.222311	0.879874	0	0	0	0	0	0	0.177419	0	0	-0.47952	NA	0.18019	NA	-0.768129	NA	1.63517	0.63603
ENSG00000073605	GSDMB	protein_coding	17:39904595_39919854_-	39.8747	39.5539	43.2605	53.6148	39.2185	40.2718	38.8099	48.5143	53.2131	43.6892	35.7972	48.8887	49.2569	52.602	39.0015	47.9482	35.0073	32.7986	34.9595	44.8633	21.4326	29.594	25.8319	0.254631	0.049619	0.00347752	0.991656	0.342313	0.00456856	0.193502	0.207352
ENSG00000073614	KDM5A	protein_coding	12:280129_389454_-	36.7958	33.6321	37.0083	28.934	21.9554	32.3881	38.4416	41.09	44.389	41.6884	32.8342	46.7084	45.6385	44.8192	37.8097	48.7428	33.1578	37.6221	36.2551	45.3923	30.2585	71.5349	64.9987	-0.226947	0.0271473	0.0931056	0.567597	0.52154	7.45231e-09	1.32095	6.36256e-45
ENSG00000073670	ADAM11	protein_coding	17:44759031_44781846_+	0.0250153	0.029485	0.0798803	0.0201081	0.0590488	0.0452742	0.0233457	0.0902266	0.074467	0.0374649	0	0	0	0	0.0267963	0	0	0.0910157	0	0.11406	0	0	0	0.0622265	NA	-2.40499	NA	2.5119	NA	-0.299139	0.939708
ENSG00000073711	PPP2R3A	protein_coding	3:135965673_136147891_+	74.0577	64.0815	74.3455	79.9741	62.1337	76.3222	72.0754	82.635	107.977	88.2239	66.742	92.0636	100.133	97.6654	75.8443	87.2286	68.9634	68.3579	73.1792	91.3018	60.1986	28.616	31.3263	0.182964	0.0916646	0.0504007	0.804339	0.347627	0.000215743	-0.872297	7.24199e-15
ENSG00000073712	FERMT2	protein_coding	14:52857268_52952435_-	4.26364	3.24326	3.76983	5.96757	4.19615	5.39915	3.66125	3.79544	4.19019	4.14144	3.31799	4.51089	5.91884	5.72915	4.68393	5.08168	3.88874	4.95617	5.05638	6.14892	3.79944	3.87597	4.39537	0.600017	9.28579e-09	0.16028	0.362903	0.404935	0.00333827	0.183393	0.34265
ENSG00000073734	ABCB11	protein_coding	2:168922938_169031322_-	4.06088	2.56283	3.30141	3.18715	2.03791	3.03823	1.88	2.96976	2.91904	2.01134	2.10704	2.84859	2.83159	2.77934	2.29488	2.74356	3.8726	3.2575	2.70643	3.38245	1.8681	0.733735	1.28969	-0.127695	0.732785	-0.0175523	0.97859	0.950371	0.000468007	-0.909347	0.0673453
ENSG00000073737	DHRS9	protein_coding	2:169064789_169096167_+	75.115	50.1846	54.0627	76.8064	54.0451	70.9542	46.1418	54.4219	68.9443	71.6114	44.2642	77.6986	42.4011	46.5067	41.6979	29.0137	26.0884	24.1103	41.7193	51.2386	35.5215	9.1054	7.68222	0.310036	0.0857417	0.31752	0.119439	-0.0953332	0.677627	-1.91255	4.22176e-19
ENSG00000073754	CD5L	protein_coding	1:157830914_157898256_-	0	0	0	0	0.114534	0	0	0	0	0	0	0	0	0.0906992	0	0	0	0	0	0	0	0	0	0.92796	NA	0	NA	1.55008	NA	0	NA
ENSG00000073756	PTGS2	protein_coding	1:186671791_186680427_-	124.738	128.647	136.449	501.035	360.263	520.618	97.5712	88.7091	118.282	103.411	94.3672	118.395	105.305	101.323	76.5751	184.639	166.96	137.022	91.7775	113.172	80.714	141.369	152.307	1.96016	1.05881e-91	0.189446	0.230536	1.42804	1.59973e-46	1.06479	4.27636e-21
ENSG00000073792	IGF2BP2	protein_coding	3:185643739_185825056_-	41.2364	33.008	41.2216	55.612	36.3169	50.3483	39.1761	47.2121	46.0684	30.7513	30.8723	44.19	52.4605	53.1738	43.6225	40.9585	24.9168	27.5997	42.2261	64.1563	35.2833	62.2978	67.288	0.435198	1.59208e-06	-0.199333	0.105295	-0.0556546	0.699988	0.925495	2.12188e-20
ENSG00000073803	MAP3K13	protein_coding	3:185282941_185489097_+	19.9072	20.5599	21.8695	35.6508	28.3884	31.1804	20.44	22.6292	25.8982	25.5191	20.7096	27.6626	26.5529	28.3658	21.925	42.6521	36.1457	33.1082	17.9343	25.5365	15.2329	48.5226	47.4818	0.752912	6.76762e-27	0.23037	0.0111394	1.17317	6.29675e-58	1.7547	5.17476e-104
ENSG00000073849	ST6GAL1	protein_coding	3:186930485_187078553_+	0.326651	0.468715	0.272108	0.194075	0.0670488	0.141372	0.437392	0.48664	0.450965	0.382867	0.233966	0.408964	0.871992	0.47786	0.608535	0.635782	0.0614306	0.46506	0.897946	0.453296	0.267657	0.586613	0.171849	-1.27165	0.0557149	-0.313959	0.783115	-0.127638	0.884585	-0.0880402	0.936391
ENSG00000073905	VDAC1P1	processed_pseudogene	X:80929500_80930347_+	7.39628	6.53836	6.56061	10.1567	6.91083	5.01984	6.03979	6.94721	5.19861	3.69242	3.98899	4.99175	3.63877	8.35299	7.92287	4.59868	5.332	2.24255	7.85677	7.3069	5.22717	0	1.243	0.238305	0.74929	-0.397782	NA	-0.140186	0.885875	-2.91656	0.0946641
ENSG00000073910	FRY	protein_coding	13:32031300_32299122_+	1.04612	1.00269	0.954438	1.37687	1.11258	1.34198	1.69511	1.80368	2.44113	1.96275	1.58269	2.49308	2.47039	2.35303	1.8102	1.58677	0.994488	0.878356	1.74674	2.37971	1.40824	1.26621	1.43738	0.488005	0.0117421	0.156774	0.572658	-0.313512	0.241697	0.0119344	0.97799
ENSG00000073921	PICALM	protein_coding	11:85957684_86069882_-	42.9607	35.7136	39.3738	49.9005	35.8252	43.0709	37.1477	40.332	51.6132	41.2195	36.9697	46.579	43.0589	47.1986	38.021	37.3416	33.7009	32.154	36.7474	47.6306	35.2647	36.1713	44.3012	0.263733	0.00722094	0.0906132	0.589294	0.319527	0.00111838	0.450742	1.7632e-05
ENSG00000073969	NSF	protein_coding	17:46590669_46757464_+	40.2425	34.3202	37.2774	32.6387	26.1656	34.4541	43.9284	44.9787	54.4781	43.0674	40.7373	48.1032	48.227	53.7529	44.8715	33.8607	23.2782	24.5491	39.8094	50.9084	35.9528	14.3769	11.6632	-0.119994	0.364343	0.0161938	0.9488	-0.225652	0.0721798	-1.26179	8.54707e-17
ENSG00000074047	GLI2	protein_coding	2:120735623_120992653_+	0.195181	0.0575138	0.194769	0.0980579	0.18717	0.110391	0.0341538	0.0549991	0.0605234	0.0548097	0	0.0658639	0.0576143	0.0912115	0.039202	0	0	0.0443841	0.0373199	0.0222487	0	0	0	0.00708031	0.9974	-0.209454	NA	-1.23994	0.545164	-0.540637	0.841684
ENSG00000074054	CLASP1	protein_coding	2:121337776_121649587_-	35.8194	28.2964	31.9197	30.1683	22.4321	26.8513	39.367	44.3434	48.171	40.6823	36.3818	47.437	47.7073	47.1425	39.1704	44.2525	34.0624	34.1529	30.7332	44.0273	27.8038	46.6631	47.979	-0.134934	0.0621093	0.0472445	0.696531	0.373293	6.78607e-09	0.923623	1.00131e-40
ENSG00000074071	MRPS34	protein_coding	16:1771890_1773155_-	16.7277	17.3506	18.2123	27.0462	12.1842	19.7219	21.5881	21.3756	15.3656	13.1706	20.3585	20.9018	22.0083	21.1734	14.8469	4.63568	5.78836	4.86897	15.4988	21.4433	14.1414	3.50948	1.54216	0.284953	0.403729	0.0248313	0.970825	-1.28987	0.000146368	-2.33345	4.44606e-06
ENSG00000074181	NOTCH3	protein_coding	19:15159038_15200981_-	2.64189	2.44667	2.48568	2.74935	1.83745	2.41207	2.61966	2.46731	2.55129	0.989177	1.4711	1.42217	2.42309	2.66762	2.32463	1.31996	0.510147	0.514942	1.65977	3.31265	1.51147	0.108256	0	0.021832	0.961832	-0.838027	0.00198379	-1.03854	0.00796996	-4.93507	0.00176869
ENSG00000074201	CLNS1A	protein_coding	11:77514936_77637805_-	26.4084	24.0684	24.6263	27.6989	20.8949	22.121	22.5385	24.9341	25.815	23.3289	21.7563	27.6806	25.1924	28.3524	24.047	16.7248	9.20048	12.2635	22.2585	26.6488	17.7	7.05861	9.89917	0.0499215	0.733634	0.117753	0.40726	-0.396565	0.00134581	-0.928901	6.86182e-09
ENSG00000074211	PPP2R2C	protein_coding	4:6320578_6563600_-	0	0	0.0864552	0.0163224	0.0239659	0	0.0189505	0	0	0	0.0238939	0.036545	0	0	0	0	0	0	0	0.0185173	0.0382685	0	0	-0.923067	NA	1.67569	NA	0	NA	0.0775037	NA
ENSG00000074219	TEAD2	protein_coding	19:49340595_49362457_-	0	0.212838	0.0961029	0.544315	0.106561	0.0408516	0.126391	0.244238	0.268771	0.270441	0.106241	0.324985	0.106605	0.464119	0.241787	0.168409	0.390528	0	0.138108	0.247004	0.127617	0	0	1.27331	NA	0.249698	NA	0.0190678	0.993058	-1.78732	0.439314
ENSG00000074266	EED	protein_coding	11:86244544_86278813_+	4.92681	3.97087	3.89686	4.41427	4.11408	4.2822	3.23494	3.66995	4.21248	4.46227	2.45187	4.64376	4.27672	4.34996	4.0677	4.86733	4.54849	3.04666	3.13765	3.9246	2.09191	2.94925	2.51342	0.148121	0.595858	0.170782	0.634635	0.586009	0.00759167	0.300089	0.345141
ENSG00000074276	CDHR2	protein_coding	5:176542511_176595974_+	11.0199	12.5631	10.8837	17.0774	9.72274	13.7977	8.90193	8.21009	8.67623	7.35931	6.2923	8.12826	8.19093	8.54362	6.38605	3.63927	2.34422	3.28647	4.05298	5.60126	3.98343	1.16073	1.16584	0.36259	0.0272704	-0.12394	0.699369	-0.681409	0.00694757	-1.52138	0.000525123
ENSG00000074319	TSG101	protein_coding	11:18468336_18527232_-	29.4621	25.3687	24.9252	29.6837	22.5657	26.8259	30.0107	27.3216	28.9818	21.5988	25.6691	31.1327	33.067	33.629	26.9955	15.2161	9.92394	12.7203	23.954	32.3136	21.7569	6.68542	11.0166	0.126993	0.442419	-0.0115385	0.971538	-0.676175	2.1058e-06	-1.09421	1.77256e-09
ENSG00000074356	NCBP3	protein_coding	17:3802165_3846251_-	7.77337	7.6053	8.16595	7.87186	6.79095	6.73551	7.33752	8.25774	9.72997	9.09295	7.09937	9.52098	9.11831	9.63953	8.39484	8.10261	4.83469	6.1926	6.55406	7.88793	5.0628	4.02217	4.40581	0.0033288	0.987913	0.151631	0.335746	0.11874	0.453382	-0.17247	0.373237
ENSG00000074370	ATP2A3	protein_coding	17:3923870_3964464_-	0.128864	0.151888	0.137165	0.103584	0.152091	0.133271	0.137443	0.232396	0.383608	0.137854	0.0866483	0.132526	0.152154	0.154852	0.0985986	0.137351	0	0	0.093865	0.134301	0.104082	0	0.297003	0.0279196	0.98464	-0.939468	NA	-0.905128	0.60263	0.930131	0.450948
ENSG00000074410	CA12	protein_coding	15:63321378_63382161_-	4.53093	4.48081	4.51696	3.8553	3.39118	3.78016	4.70294	4.04574	4.73722	3.14468	3.61507	3.93801	5.42812	5.37092	5.39806	1.23679	1.24281	1.20624	4.07957	5.62335	3.83216	0.304304	0.624023	-0.155375	0.520744	-0.201977	0.475916	-1.52129	2.35756e-08	-2.80503	2.7968e-08
ENSG00000074416	MGLL	protein_coding	3:127689062_127823250_-	14.6753	12.8704	13.9001	20.5865	11.7279	16.55	16.4321	13.3187	12.7065	9.11438	12.9235	12.6782	14.053	15.7898	11.7477	4.49326	4.25008	3.69035	10.812	16.49	10.7822	2.40018	2.10941	0.359229	0.0864663	-0.161352	0.637478	-1.10952	1.73649e-08	-2.04473	1.10091e-15
ENSG00000074527	NTN4	protein_coding	12:95657807_95791152_-	200.181	202.612	217.412	158.728	116.888	153.776	321.417	301.096	313.961	225.398	226.517	286.996	315.313	324.606	225.067	177.48	120.917	150.097	251.699	329.314	217.886	57.3786	59.3041	-0.393509	3.0671e-05	-0.21874	0.0660979	-0.311207	0.00153082	-1.74187	3.65504e-56
ENSG00000074582	BCS1L	protein_coding	2:218658764_218663443_+	3.88692	3.34918	3.73784	4.02944	2.08812	3.66294	2.77691	3.28734	3.16534	2.77017	3.40667	3.69069	3.26007	3.73307	3.01506	1.60003	1.62328	1.56051	1.91354	3.20233	1.97026	1.59932	0.648721	-0.0313816	0.936102	0.23315	0.494953	-0.445264	0.197595	-0.65062	0.153977
ENSG00000074590	NUAK1	protein_coding	12:106063340_106140033_-	1.50064	1.76877	2.00513	2.43819	1.6204	2.77374	1.66866	1.29557	1.7742	1.38674	1.57796	1.63769	1.84726	1.31303	1.23126	2.62043	0.828626	1.74253	1.40007	1.83433	1.38398	1.90491	2.06048	0.514109	0.114116	0.0918225	0.893154	0.887766	0.0173297	0.809141	0.0534105
ENSG00000074603	DPP8	protein_coding	15:65442463_65517704_-	20.207	16.129	19.6243	18.7557	13.5341	17.2901	16.0452	17.4731	22.1084	16.8635	14.0377	20.7669	21.411	21.0923	17.4429	20.5265	16.3494	15.9576	15.7273	19.4162	13.3153	13.6874	15.4385	-0.0361317	0.800039	0.0239953	0.902452	0.444346	6.2424e-07	0.298751	0.00913708
ENSG00000074621	SLC24A1	protein_coding	15:65611366_65660995_+	3.93867	3.91267	4.31858	4.5002	3.3582	3.54038	4.36422	4.52555	4.57491	4.43894	3.87513	4.42146	5.11713	4.94933	3.64055	5.35643	2.67796	3.7863	2.95531	3.78396	2.96666	3.38547	4.14421	0.0423541	0.867958	0.0448739	0.890963	0.419005	0.0147068	0.660731	0.000610257
ENSG00000074657	ZNF532	protein_coding	18:58862600_58986480_+	20.6391	17.8967	20.6606	19.3965	13.7014	18.3315	17.7237	20.7343	19.63	22.4894	18.7541	27.0251	20.599	22.0047	18.0897	24.7967	18.3619	19.9164	15.8352	20.6974	13.1235	21.7041	23.7307	-0.0654776	0.508696	0.354288	2.16383e-07	0.681501	2.84175e-23	0.910641	8.00836e-32
ENSG00000074660	SCARF1	protein_coding	17:1633858_1645747_-	0	0.0198793	0.0179522	0	0.0199059	0	0.0157401	0	0	0	0.0198461	0.015177	0.019914	0	0.0180666	0	0	0	0	0.0153803	0	0	0	-0.993126	NA	1.23895	NA	0.542837	NA	1.63517	NA
ENSG00000074695	LMAN1	protein_coding	18:59327823_59359962_-	136.549	109.193	125.869	122.219	78.0469	109.121	104.521	108.256	143.431	99.5968	80.2293	105.682	132.789	127.071	103.57	68.1445	45.7646	51.0633	137.916	173.19	123.422	30.8481	32.8846	-0.132814	0.263138	-0.181064	0.148031	-0.514603	5.55357e-08	-1.74377	5.07178e-55
ENSG00000074696	HACD3	protein_coding	15:65530418_65578352_+	103.439	89.5919	97.7092	95.0043	75.0963	97.1049	91.7629	94.8923	104.738	57.98	61.2195	71.6701	111.131	110.01	101.704	27.9855	18.5549	19.8364	86.1546	107.201	79.0128	4.36414	6.90379	0.0223175	0.898263	-0.475325	3.88146e-07	-1.66666	8.15923e-68	-3.56096	7.36898e-113
ENSG00000074706	IPCEF1	protein_coding	6:154154496_154356792_-	0.0678572	0.0199954	0.0180571	0.0681822	0.0400443	0.0460545	0.174152	0.137672	0.0505002	0	0.019962	0.0763281	0.0400607	0.0634217	0.0363442	0.126572	0.0733778	0.123446	0.0691987	0.0464104	0.0639423	0.233566	0.342117	0.656478	0.704708	-1.68582	NA	1.83568	0.151903	2.69194	0.00872195
ENSG00000074755	ZZEF1	protein_coding	17:4004445_4143020_-	5.93468	5.49277	6.0838	6.55541	4.98301	4.90191	5.08322	5.58483	5.56283	5.324	5.47188	7.03395	5.86684	6.48673	4.61858	7.20649	5.72837	5.65179	3.35094	5.44829	2.5428	7.4489	8.03249	0.0467261	0.817417	0.263766	0.0706252	0.761035	3.70965e-10	1.51163	4.93124e-30
ENSG00000074800	ENO1	protein_coding	1:8861002_8879249_-	67.1443	67.3491	65.3206	96.5047	54.7912	80.421	78.8363	75.9075	66.5431	47.4591	68.1725	68.2184	74.8312	86.8168	71.3418	18.4271	13.0366	19.6474	63.9894	97.1134	58.7342	10.9505	15.3644	0.331314	0.110169	-0.136315	0.698559	-1.55361	2.70753e-18	-2.01391	1.73924e-21
ENSG00000074803	SLC12A1	protein_coding	15:48191664_48304078_+	0.0217074	0	0	0.00872454	0	0	0.0506463	0	0	0	0	0.0195338	0	0	0	0	0.0938936	0	0	0	0	0	0	-0.779623	NA	-1.38074	NA	4.67863	NA	0	NA
ENSG00000074842	MYDGF	protein_coding	19:4641374_4670370_-	18.9495	16.8222	19.2766	21.595	11.4657	18.993	21.7142	21.8454	16.8992	8.9811	14.8183	14.5698	20.2502	19.9527	18.3715	5.36899	2.59382	3.05456	16.1442	25.4832	16.048	2.20168	5.80485	0.0467826	0.917132	-0.523519	0.0856693	-1.78576	2.92939e-06	-1.77724	8.80276e-05
ENSG00000074855	ANO8	protein_coding	19:17323223_17334829_-	0.338517	0.362729	0.327567	0.395797	0.290571	0.334183	0.172322	0.277496	0.183221	0	0.362123	0.526163	0.654053	0.258864	0.329653	0.114804	0.399335	0.223938	0.125531	0.364829	0.173993	0.141235	0	0.124831	0.929141	0.654671	NA	-0.118138	0.933505	-1.26245	0.553164
ENSG00000074935	TUBE1	protein_coding	6:112070777_112087529_-	6.95396	7.49231	7.98695	6.72314	4.28704	4.8656	5.86538	6.22738	8.25191	6.15583	5.08963	6.36516	7.61826	8.08518	5.93877	10.252	9.50945	8.60765	5.1419	6.7991	2.90483	5.04487	7.90355	-0.367249	0.0480771	-0.0730734	0.844485	1.02416	4.64329e-10	0.875409	3.26879e-05
ENSG00000074964	ARHGEF10L	protein_coding	1:17539835_17697874_+	0.519187	0.414549	0.445671	1.06354	0.691838	0.742631	0.640835	0.649379	0.5318	0.601994	0.650346	1.05497	0.771221	0.563516	0.717614	0.624788	0.217326	0.42655	0.35866	0.763642	0.45767	0.538038	0.135102	0.988542	0.00694723	0.462652	0.371997	-0.0568221	0.938556	-0.235274	0.782249
ENSG00000074966	TXK	protein_coding	4:48066393_48134256_-	0.684784	0.764658	0.575444	0.492509	0.467915	0.521837	1.14361	1.03996	1.50205	0.647739	0.72097	0.810809	1.40432	1.65059	1.5829	0.672265	1.87072	1.04906	1.21287	1.47901	1.39244	2.15029	2.47126	-0.318413	0.624262	-0.619052	0.257788	0.230995	0.699449	1.19307	0.00563054
ENSG00000075043	KCNQ2	protein_coding	20:63400210_63472677_-	0.00943789	0	0	0	0.0111391	0	0.00880797	0	0	0	0	0	0	0	0	0	0	0.0343388	0	0	0	0	0	-0.033703	NA	-0.517201	NA	3.47364	NA	0	NA
ENSG00000075073	TACR2	protein_coding	10:69403903_69416867_-	0.599768	0.578399	0.52233	0.52594	0.579172	0.493407	0.457966	0.786645	0.378725	0.57162	0.256637	0.441582	0.579409	0.713445	0.408844	0.813619	0.235841	0	0.222409	0.596663	0.0513786	0	0.439835	0.0491925	0.970855	-0.275011	NA	-0.0953542	0.949597	0.190629	0.926897
ENSG00000075089	ACTR6	protein_coding	12:100199122_100241865_+	6.83212	6.06333	7.15815	5.49187	5.5971	6.27957	7.02623	6.90954	9.27847	6.05914	4.57142	6.58197	9.01597	9.01487	6.28533	3.69818	3.94024	3.11943	7.54095	8.7958	7.11961	3.56587	3.24194	-0.0591604	0.846152	-0.303549	0.204212	-0.547809	0.0184933	-0.7723	0.0038594
ENSG00000075131	TIPIN	protein_coding	15:66336206_66386746_-	19.3498	15.0047	18.6691	20.1929	13.3553	17.3566	14.2565	15.5093	15.4951	10.0836	8.65489	11.3027	20.5756	23.4787	17.5759	6.75415	6.36285	8.85174	15.8089	24.3012	15.5677	3.37556	2.73842	0.0769445	0.711224	-0.470613	0.00249577	-0.852979	7.34477e-06	-2.15909	2.02371e-11
ENSG00000075142	SRI	protein_coding	7:88205118_88226993_-	27.5957	21.9237	24.3379	25.7257	17.6808	25.2317	27.2924	28.5675	43.8481	25.0124	21.1279	29.928	33.9797	39.4918	29.714	9.4925	6.51072	9.51884	22.0745	28.1719	21.7485	4.76982	4.04742	0.0308377	0.911674	-0.250365	0.213377	-1.37819	1.47762e-16	-2.0173	5.3357e-17
ENSG00000075151	EIF4G3	protein_coding	1:20806292_21176888_-	40.8476	33.9429	39.5215	34.7292	24.4481	37.3698	36.6342	42.4303	42.1794	36.6165	30.8785	40.4168	45.9569	46.989	38.8309	40.681	35.2505	35.6301	39.3532	47.5726	33.9553	33.5167	34.1424	-0.105814	0.435301	-0.0391533	0.861899	0.394449	6.32666e-05	0.188177	0.131224
ENSG00000075188	NUP37	protein_coding	12:102073103_102120124_-	16.1376	12.9303	13.7056	12.2909	8.64835	10.7705	13.677	14.7806	17.9043	12.6236	11.6626	16.6942	16.7037	17.5371	14.0651	10.1126	7.87788	6.31839	12.526	16.7247	10.3772	4.47089	4.6126	-0.29583	0.0144532	-0.0437754	0.860709	-0.373327	0.0303828	-1.08597	5.14684e-06
ENSG00000075213	SEMA3A	protein_coding	7:83955777_84492724_-	13.727	11.2261	12.7054	13.9926	9.74426	15.2799	6.24294	8.02764	11.9431	7.89571	5.58905	9.39862	13.6534	12.5741	10.1492	16.0492	14.6286	12.9385	16.0018	18.3007	13.1694	64.1395	54.8647	0.188481	0.410621	-0.0587957	0.884685	0.89763	8.00216e-08	2.35316	1.42383e-47
ENSG00000075218	GTSE1	protein_coding	22:46296741_46330810_+	14.1938	15.7303	15.0131	15.4278	10.7994	11.9962	19.828	18.2724	15.9002	13.0354	17.3847	19.5203	17.9712	20.3579	17.6906	7.65949	4.44045	6.98312	16.3861	23.0787	14.7208	2.25329	1.08017	-0.100628	0.730787	0.0109227	0.981305	-0.924804	2.31391e-05	-3.01429	4.16324e-14
ENSG00000075223	SEMA3C	protein_coding	7:80742538_80922359_-	35.7777	28.9107	36.5261	42.5751	29.9003	40.3151	22.9189	25.1309	31.3859	26.5013	19.979	29.6711	34.0348	29.5346	26.1786	25.2691	18.5859	23.2336	28.0256	30.9666	22.8881	26.1565	24.4319	0.29436	0.0153729	0.0683412	0.783385	0.213555	0.136662	0.326538	0.0261449
ENSG00000075234	TTC38	protein_coding	22:46267961_46294008_+	4.09224	5.0914	5.14233	4.9799	3.82365	4.06323	6.47127	4.56128	5.80901	3.57517	5.41729	5.21684	6.50958	6.9058	5.78391	1.90828	1.96674	2.06794	4.46295	5.0794	4.33816	2.08676	1.83395	-0.0176271	0.972633	-0.106179	0.853221	-1.0677	0.00685448	-0.814023	0.108231
ENSG00000075239	ACAT1	protein_coding	11:108121516_108147776_+	14.2481	10.629	12.1263	13.531	8.83389	10.935	11.3615	14.4469	15.3909	10.8496	8.45366	10.7656	13.9839	14.9181	12.8475	5.71899	3.77055	4.59343	10.1463	12.7464	7.08126	2.75906	5.45582	-0.0177236	0.946411	-0.32596	0.0408019	-0.941532	1.43882e-07	-0.799107	0.000647796
ENSG00000075240	GRAMD4	protein_coding	22:46576012_46679790_+	2.26181	1.61658	1.71599	3.13334	2.10152	1.82904	1.9312	2.16968	2.12498	1.47751	2.85968	2.14359	1.70464	2.38383	1.93312	1.61574	0.41631	0.787917	1.34956	2.3259	1.26972	0.110428	0.291151	0.46866	0.22552	0.216474	0.732264	-0.477687	0.339369	-2.53408	0.00341177
ENSG00000075275	CELSR1	protein_coding	22:46360834_46537170_-	5.92528	5.85698	6.44575	7.33653	3.88138	5.95191	5.81373	6.42715	5.7358	3.64513	4.97779	5.64484	6.65407	6.7566	5.36946	3.56698	2.38121	3.53159	5.70262	7.54361	5.58343	0.598385	1.46081	0.035799	0.91162	-0.201643	0.474785	-0.348897	0.122212	-2.14197	1.73389e-12
ENSG00000075290	WNT8B	protein_coding	10:100463041_100483744_+	0	0	0	0	0.584169	0.223949	0	0.111576	0.245567	0.18532	0.145604	0.111348	0	0	0.265096	0.46161	0	0	0	0.225679	0	0.56788	0	3.71434	NA	0.509999	NA	1.49304	NA	2.45837	0.481914
ENSG00000075292	ZNF638	protein_coding	2:71276561_71435069_+	47.1066	41.9042	47.11	32.1548	24.5518	27.7083	32.5304	38.1767	54.0802	45.5253	27.9311	48.7915	47.1177	48.1866	35.8599	49.9109	37.2021	37.1584	37.2687	45.6864	29.1256	40.2697	39.7907	-0.547185	1.44585e-05	0.102417	0.688127	0.552933	7.75108e-06	0.551948	6.59611e-05
ENSG00000075303	SLC25A40	protein_coding	7:87833568_87876357_-	7.46766	6.81568	8.30042	6.29491	4.40686	6.63811	7.30845	7.47856	9.44289	7.12619	5.44343	7.8498	9.28551	9.45017	8.63645	4.93068	3.43017	4.80891	9.50227	10.4559	5.76023	1.06152	1.46601	-0.241869	0.227736	-0.120716	0.704467	-0.42485	0.0655307	-2.2896	2.52362e-09
ENSG00000075336	TIMM21	protein_coding	18:74148511_74160530_+	16.0965	14.2389	15.3893	11.5443	8.49408	10.9028	14.2426	14.9779	17.5026	12.1259	10.8126	12.2296	17.3365	17.1163	15.0399	11.1467	7.78234	6.78003	13.4004	15.4698	12.988	6.04548	4.27638	-0.425344	0.00130649	-0.277667	0.0913183	-0.328049	0.0624119	-1.01841	2.18425e-06
ENSG00000075340	ADD2	protein_coding	2:70607618_70768225_-	0.0136297	0	0	0	0	0	0.01272	0	0.0135245	0	0	0	0	0.0127388	0	0	0.058954	0	0	0	0.03853	0.0625516	0	-0.995483	NA	-1.4359	NA	2.51189	NA	1.41529	NA
ENSG00000075391	RASAL2	protein_coding	1:178094141_178484147_+	17.4497	15.0805	17.4207	14.2502	11.2823	13.9759	11.3121	11.7877	14.7875	14.2509	11.2312	16.0185	13.7241	13.6958	10.8671	20.5338	15.7666	14.807	10.7335	13.8168	9.35261	18.7443	19.898	-0.197843	0.0271047	0.259557	0.00572362	1.04206	2.45231e-35	1.22279	4.04257e-38
ENSG00000075399	VPS9D1	protein_coding	16:89707134_89720986_-	0.297366	0.584164	0.263768	0.956128	0.350967	0.493342	0.971315	0.312828	0.34425	0.519585	0.0583188	0.53518	0.468147	0.32425	0.159269	0.184889	0	0.180323	0.252704	0.587545	0.0467016	0	0	0.753952	0.566421	-0.517346	NA	-0.679298	0.735362	-2.35612	0.259239
ENSG00000075407	ZNF37A	protein_coding	10:38094334_38150293_+	10.8422	9.40606	12.4463	8.2179	5.12775	8.29482	8.27774	8.84658	11.4494	10.1368	6.09842	9.17651	11.2035	9.60336	8.02357	10.5326	7.58385	8.06791	7.78299	10.8983	6.66941	4.37832	3.48391	-0.462691	0.00471067	-0.0382698	0.917581	0.490187	0.00324385	-0.650824	0.00193023
ENSG00000075413	MARK3	protein_coding	14:103385392_103503831_+	26.6961	17.951	23.4722	26.8923	22.3573	26.9828	21.6136	24.7646	28.1388	24.4493	20.6017	27.5454	25.5468	28.5391	20.9926	25.5433	21.9402	19.646	21.7047	24.9187	17.8143	33.2146	34.0643	0.313835	0.00721447	0.0956422	0.650214	0.472467	1.98807e-05	1.08717	2.54197e-21
ENSG00000075415	SLC25A3	protein_coding	12:98593591_98606379_+	42.2852	37.4908	34.102	42.3313	32.4039	41.2909	40.2834	39.2467	45.1909	36.6725	41.5492	46.6625	40.1939	44.7341	40.3709	28.2804	22.8782	21.4468	30.9814	38.9945	29.4836	12.8978	14.7068	0.166989	0.256916	0.138946	0.468694	-0.167022	0.238516	-0.829167	1.12941e-09
ENSG00000075420	FNDC3B	protein_coding	3:172039628_172401665_+	68.6831	56.8735	66.6693	121.078	91.3194	104.902	72.7706	79.7261	94.4286	75.3608	63.4128	87.6904	92.0193	91.3215	68.0613	103.582	75.4103	73.0918	73.6693	96.5898	60.7617	122.719	126.618	0.86487	4.09665e-60	0.00638657	0.969226	0.63198	5.98708e-29	1.14933	1.66525e-78
ENSG00000075426	FOSL2	protein_coding	2:28392448_28417312_+	7.86883	7.93665	8.52156	14.0036	8.98686	12.5056	8.22048	8.93105	7.73042	6.24428	10.0655	9.88156	7.58072	8.74488	6.81454	7.8864	4.91067	5.62628	5.14998	7.72911	5.16457	13.1157	14.6058	0.674648	6.9838e-05	0.211767	0.454746	0.292098	0.194547	1.65501	3.54347e-19
ENSG00000075461	CACNG4	protein_coding	17:66964910_67033398_+	2.16491	2.18719	3.04505	2.42388	1.73384	1.95909	2.02041	1.53381	1.84132	0.926382	0.818827	0.626184	0.912922	1.87887	2.23622	1.73063	0.668867	0	1.81347	2.96134	1.89429	0	0	-0.136912	0.860979	-1.09251	NA	-0.503232	0.592469	-4.72767	0.00469095
ENSG00000075539	FRYL	protein_coding	4:48497361_48780322_-	17.7051	16.1761	17.4222	12.942	10.2994	11.8591	15.6248	16.9709	20.7758	18.0363	12.5703	19.4528	20.8419	20.133	15.7242	34.0082	26.7392	27.6078	15.7719	20.7796	14.0194	70.2785	63.8294	-0.405023	1.14474e-05	0.0345339	0.873253	1.27442	5.44096e-51	2.44171	3.62768e-158
ENSG00000075568	TMEM131	protein_coding	2:97756333_97995891_-	26.9581	22.6656	27.3992	25.1183	16.573	23.0873	27.828	30.1523	30.7505	25.0632	22.9858	30.2686	30.6807	29.4332	25.227	29.7958	22.8999	21.0339	25.1329	32.6719	20.93	23.8784	25.0968	-0.114028	0.186836	-0.0539905	0.6958	0.411526	3.14085e-08	0.352501	6.20667e-05
ENSG00000075618	FSCN1	protein_coding	7:5592823_5606655_+	0.042459	0.350318	0.271165	0.955636	0.350786	0.537914	0.1585	0.191429	0.252788	0.69949	0	0.343867	0.200531	0.158735	0.0454819	0	0	0	0.346387	0.154877	0.120028	0.58458	2.05504	1.57872	0.180522	0.866963	NA	-1.48051	0.480682	3.10667	0.00334044
ENSG00000075624	ACTB	protein_coding	7:5527151_5563784_-	914.568	809.375	824.03	1058.54	685.115	934.865	917.893	873.493	836.286	451.321	637.212	638.169	914.078	942.879	865.866	147.012	94.7097	108.61	823.039	1145.04	797.084	44.5815	49.77	0.200692	0.263921	-0.471577	0.0024543	-2.3479	1.40515e-77	-3.84455	2.31914e-153
ENSG00000075643	MOCOS	protein_coding	18:36187519_36272157_+	15.7784	11.3081	15.9087	17.2721	13.1013	14.2425	13.0234	16.2295	16.4041	11.9343	11.849	15.8395	19.1919	18.0077	17.9635	10.9442	5.14435	6.77936	16.4946	20.6431	14.5319	4.7305	2.87821	0.193028	0.268763	-0.0729452	0.811418	-0.649938	0.000279045	-1.7545	1.13853e-11
ENSG00000075651	PLD1	protein_coding	3:171600405_171810950_-	24.9561	23.598	25.8075	13.1051	10.1676	11.3205	27.2097	33.5547	39.0904	25.4622	18.4228	27.3094	39.2938	38.3016	29.7365	17.7964	17.3416	16.7567	23.3017	29.3182	18.5429	6.17208	6.44781	-0.964036	5.33575e-25	-0.356163	0.00119588	-0.406134	0.000134462	-1.45798	3.02936e-26
ENSG00000075673	ATP12A	protein_coding	13:24680411_24712493_+	0.40384	0.178499	0.107464	0.16231	0	0.274085	0.0471108	0	0.0500905	0.151206	0	0	0.238414	0.0471804	0	0	0	0	0	0.0460339	0	0	0	-0.562106	NA	0.671341	NA	-0.678101	NA	1.63518	0.661195
ENSG00000075702	WDR62	protein_coding	19:36054881_36105106_+	1.80961	1.95185	2.12607	2.18193	1.47088	1.60667	1.65697	2.06278	1.98199	1.53409	1.7477	2.71914	1.794	1.96258	1.75558	1.97429	0.147685	0.807482	1.67129	2.53761	0.900865	0.548442	0.619714	-0.0298629	0.956075	0.198908	0.713467	-0.293181	0.511526	-1.04462	0.0380431
ENSG00000075711	DLG1	protein_coding	3:197042560_197299300_-	23.2009	19.4671	22.3356	22.2949	16.1364	21.2587	17.7128	22.2634	28.9774	18.7489	13.4395	21.0692	24.8557	25.4834	19.2153	24.0607	16.0799	16.5814	21.6956	27.7845	16.9455	18.8083	19.917	0.0159259	0.941395	-0.238191	0.0859581	0.32917	0.00428721	0.263082	0.0480163
ENSG00000075785	RAB7A	protein_coding	3:128726122_128814796_+	534.781	506.717	524.556	629.183	485.231	582.44	501.97	464.976	455.632	319.432	413.905	420.653	524.739	544.276	470.228	186.936	133.398	138.077	447.253	571.335	418.361	138.388	130.126	0.256873	0.0763571	-0.168007	0.391164	-1.12821	2.27769e-22	-1.39624	7.53619e-27
ENSG00000075790	BCAP29	protein_coding	7:107579977_107629170_+	5.92926	5.5691	7.06724	5.95765	4.00928	4.38747	4.06368	4.52502	6.91006	5.2032	3.30681	4.96039	6.30809	5.4984	4.44929	3.62895	2.53794	3.08988	4.04673	4.78747	3.44834	1.91331	2.24203	-0.237133	0.285292	-0.0660319	0.869593	-0.17733	0.506576	-0.53409	0.0602811
ENSG00000075826	SEC31B	protein_coding	10:100486642_100519864_-	0.410357	0.175883	0.370611	0.289875	0.29353	0.360091	0.290127	0.403663	0.41953	0.204861	0.175589	0.302127	0.367063	0.488134	0.35965	0.556673	0.322721	0.49768	0.215575	0.385553	0.0585882	0.399483	0.401242	0.119593	0.878504	-0.569631	0.4184	0.809927	0.128577	1.3758	0.022927
ENSG00000075856	SART3	protein_coding	12:108522580_108561400_-	20.5162	18.4908	18.8705	24.005	16.4296	22.3085	21.7485	21.3749	22.3105	18.7198	19.0388	21.4295	23.7294	24.8119	22.0159	23.8581	17.6536	18.4958	18.8036	24.076	15.5725	29.267	29.4694	0.251531	0.00745426	-0.0140821	0.953488	0.387861	5.48552e-05	1.04317	1.31533e-26
ENSG00000075884	ARHGAP15	protein_coding	2:143091362_143768352_+	0.0490264	0.0288931	0	0	0	0.0221827	0.0457542	0	0.0243241	0.146852	0.0288449	0.0441172	0.0289436	0	0	0	0	0.0891887	0.0249978	0.0670624	0.0230989	0.225	0.197742	-1.49813	NA	1.71541	NA	2.5119	NA	2.94878	0.0856178
ENSG00000075886	TUBA3D	protein_coding	2:131476093_131482934_+	3.49829	3.35977	3.86155	6.76971	1.98797	2.22772	3.99031	4.55643	4.88553	3.68693	2.13446	4.19733	6.57829	5.69157	4.5801	2.41676	1.12086	1.88565	1.98192	2.5994	1.83137	0.594627	0	0.152627	0.840023	-0.308903	NA	-0.99132	0.154278	-2.49102	0.163535
ENSG00000075914	EXOSC7	protein_coding	3:44975241_45036066_+	4.38709	4.3722	4.51784	5.18938	3.6624	4.51871	3.96113	4.27751	4.1055	2.93801	2.51821	4.26876	4.42195	5.76713	3.97351	2.66117	2.46843	3.11453	4.25559	4.94394	2.68877	0.982146	2.30176	0.147422	0.600074	-0.217117	0.523893	-0.151284	0.677961	-0.779733	0.0547942
ENSG00000075945	KIFAP3	protein_coding	1:169921326_170085208_-	11.2966	10.1121	11.5284	10.0167	7.60565	10.4334	11.086	11.2364	12.9428	10.0582	6.85194	10.6545	12.7882	12.336	10.5207	7.38575	6.21275	4.66099	9.3426	13.2044	8.04764	4.81028	4.54068	-0.0925931	0.637724	-0.238414	0.182102	-0.348612	0.0882324	-0.672811	0.00663735
ENSG00000075975	MKRN2	protein_coding	3:12557014_12583713_+	29.6399	22.7578	26.5316	30.3658	20.4256	27.1142	20.008	22.9419	21.9143	21.8571	22.7198	28.3572	28.3635	25.4091	20.1984	26.258	13.4071	17.8562	16.1337	25.1449	16.0643	37.9339	39.8497	0.117117	0.496493	0.298449	0.0510155	0.270293	0.116852	1.47898	9.15186e-26
ENSG00000076003	MCM6	protein_coding	2:135839626_135876426_-	69.6374	63.0158	59.2322	65.55	49.8416	58.8284	53.7292	57.8689	64.5072	34.1157	30.6597	36.7843	86.706	85.6951	81.8376	24.0577	17.7712	20.436	72.1278	94.6155	74.0979	4.29623	4.61481	-0.000327596	0.999223	-0.661334	3.05287e-09	-1.40818	9.49761e-29	-3.73848	4.22783e-49
ENSG00000076043	REXO2	protein_coding	11:114439386_114450279_+	5.72612	5.31136	6.30698	5.74354	4.20188	5.24933	5.251	5.32046	6.52188	4.10151	3.9256	6.11609	6.40828	8.00448	5.76044	2.97203	2.47679	2.44572	5.20461	6.99264	3.73011	1.59961	2.20915	-0.0531808	0.833131	-0.137594	0.605194	-0.732335	0.000693149	-1.00435	0.000653295
ENSG00000076053	RBM7	protein_coding	11:114400030_114414203_+	2.94323	2.47136	2.42586	2.39726	1.85984	2.48664	1.85955	2.50128	3.01098	2.1845	1.73166	3.18759	3.07537	2.86039	2.14835	4.42107	3.88681	3.17468	2.33738	2.68399	1.85304	3.52631	4.30723	-0.0784623	0.785594	0.0793091	0.836204	1.13537	4.15674e-11	1.22344	6.80703e-10
ENSG00000076067	RBMS2	protein_coding	12:56521929_56596196_+	33.2012	33.2971	32.119	35.7883	26.1238	30.8107	41.2741	38.448	39.0133	33.0231	42.3549	43.8534	43.5243	42.4822	32.3916	34.734	23.523	27.1779	34.6344	44.5181	32.9407	38.6516	34.8225	0.0466728	0.840153	0.140394	0.527466	0.158534	0.32855	0.413884	0.00525767
ENSG00000076108	BAZ2A	protein_coding	12:56595596_56636816_-	23.0793	21.1168	22.0519	32.4885	21.486	27.4565	26.2055	26.7812	22.5771	22.1279	24.6592	26.4211	25.782	26.7491	25.4627	17.154	13.7487	15.359	24.2787	32.0796	22.7186	17.0094	19.6107	0.428449	0.00112662	0.0830656	0.758008	-0.128854	0.446993	-0.083904	0.65982
ENSG00000076201	PTPN23	protein_coding	3:47381011_47413441_+	1.56604	1.26428	1.59841	1.91411	0.86086	1.88307	1.82189	1.68293	1.91583	1.38155	1.64082	1.89184	1.39314	2.08523	1.53965	0.960354	0.0927914	0.78053	1.57512	1.99543	1.11182	1.47681	0.432632	0.20424	0.633954	-0.00732772	0.992285	-0.799235	0.0886062	-0.283511	0.615088
ENSG00000076242	MLH1	protein_coding	3:36993332_37050918_+	15.399	12.898	11.4512	11.4032	9.55418	9.56841	10.9015	13.6715	14.2859	11.6499	10.3943	14.2367	15.9094	16.2162	14.264	12.8861	8.43996	6.3319	11.2398	15.3893	10.3363	8.95499	8.72094	-0.240383	0.124581	0.0312579	0.921086	-0.137473	0.487052	-0.0320625	0.907176
ENSG00000076248	UNG	protein_coding	12:109097574_109110992_+	10.9755	11.033	10.8756	14.5981	7.97458	11.7216	9.99686	10.8775	8.53603	6.0716	7.83428	9.19432	14.1655	15.6489	12.4983	3.44277	2.85127	3.47766	10.9908	13.7658	10.715	0.302526	0.132938	0.183502	0.452217	-0.223437	0.447555	-1.48306	1.40137e-10	-5.36703	1.73948e-09
ENSG00000076258	FMO4	protein_coding	1:171314208_171342084_+	5.88872	6.50252	4.55259	2.84012	2.56059	4.03873	6.01632	5.81298	7.50401	4.08478	4.3764	6.24732	6.73345	5.21413	5.17918	4.16237	1.87682	5.41276	4.17199	6.83975	3.27098	7.39645	6.50039	-0.703628	0.0173138	-0.258861	0.578596	0.0741361	0.879835	1.01705	0.00247904
ENSG00000076321	KLHL20	protein_coding	1:173714941_173786702_+	11.6408	9.50648	11.4613	9.42405	6.08443	9.40543	8.03146	8.88464	9.61204	10.7095	9.00139	11.186	9.91579	9.98616	8.41694	11.4769	8.81146	12.5549	8.14004	8.2649	6.46397	13.1651	11.5702	-0.250294	0.169854	0.346084	0.0653745	0.851254	3.10632e-07	1.13417	1.33671e-09
ENSG00000076344	RGS11	protein_coding	16:268301_275980_-	0.0436614	0.0257313	0.0697109	0.122837	0.0257657	0	0.0611208	0	0.0433245	0	0.0256883	0	0	0.0408074	0.0467699	0.24432	0	0	0	0.0796315	0	0	0	0.163992	NA	-1.7829	NA	1.90766	NA	0.0319949	0.998086
ENSG00000076351	SLC46A1	protein_coding	17:28394756_28407197_-	1.21071	0.761084	0.927862	0.532018	0.45726	0.482066	0.783397	0.655026	0.945074	0.773654	0.835793	0.900633	0.743353	0.663854	0.605222	0.361327	0.209473	0.0587338	0.428009	0.633	0.380286	0.14817	0.0651099	-0.847571	0.00844962	0.211394	0.721032	-1.06912	0.0965115	-1.75246	0.0921697
ENSG00000076356	PLXNA2	protein_coding	1:208022242_208244320_-	2.01528	2.32055	2.35961	3.2025	2.43343	2.98804	2.60414	2.26451	2.46121	1.64842	1.9336	2.25988	2.87372	2.99919	2.93923	1.96626	1.81044	1.29727	2.561	3.7321	2.54175	3.20153	2.8762	0.504722	0.00546897	-0.196452	0.523651	-0.188678	0.529742	0.490354	0.0427784
ENSG00000076382	SPAG5	protein_coding	17:28577565_28599279_-	12.2778	10.0524	9.64801	7.79936	7.5615	6.87883	14.1306	14.7304	16.8437	11.7548	11.1021	13.069	14.6671	16.9048	12.9974	5.30265	3.38599	4.49712	11.281	15.968	10.9482	2.26902	1.41251	-0.377621	0.00974198	-0.212511	0.266249	-1.12594	7.74541e-12	-2.36242	2.58595e-19
ENSG00000076513	ANKRD13A	protein_coding	12:109999186_110039763_+	12.0945	14.2109	12.7931	14.0816	9.81373	11.1157	12.0632	12.5416	13.0888	9.31155	8.98373	11.8187	15.0167	15.5606	11.8219	9.09427	6.13051	7.76954	11.37	13.9416	8.63656	14.5703	13.0338	-0.0258303	0.895173	-0.19712	0.173242	-0.249259	0.0859563	0.738224	6.13552e-09
ENSG00000076554	TPD52	protein_coding	8:80034745_80231232_-	7.30877	5.77403	7.40264	6.6341	5.42184	7.35276	6.29767	7.096	7.91612	4.50812	3.93553	5.31111	8.56003	8.47673	7.69214	2.34858	2.08487	2.68427	7.54354	8.61161	6.36802	0.541738	0.833189	0.0675021	0.733503	-0.501975	0.000110388	-1.16518	1.21387e-14	-2.99634	1.38117e-26
ENSG00000076555	ACACB	protein_coding	12:109116595_109268226_+	0.833687	1.32233	1.2051	0.653597	0.41302	0.52158	1.06621	0.90952	0.960024	0.64742	0.702448	0.648328	1.00867	0.990826	0.848942	0.61434	0.445191	0.711511	0.493308	0.985519	0.49463	0.141707	0.207566	-0.948763	0.000822569	-0.428351	0.296437	-0.0456104	0.932629	-1.42711	0.0287273
ENSG00000076604	TRAF4	protein_coding	17:28743984_28750958_+	2.27248	2.33031	2.29792	2.94097	2.3066	2.28264	2.9055	2.52042	2.72848	2.62065	3.42278	4.4784	2.6832	2.73988	2.14216	1.52596	2.26077	1.15755	1.3441	2.42462	1.43472	3.65024	2.74973	0.262979	0.365867	0.497346	0.0538436	-0.00586234	0.99006	1.3347	1.58429e-06
ENSG00000076641	PAG1	protein_coding	8:80967810_81112068_-	0.084994	0	0.0226173	0.153722	0	0.11537	0.0396606	0	0.0210845	0	0.0750098	0	0.0501777	0.0198596	0.0227613	0	0	0.154621	0	0.019377	0.0200226	0	0.171406	1.38549	NA	0.530668	NA	1.49979	NA	3.13919	0.226115
ENSG00000076650	GPATCH1	protein_coding	19:33080880_33130542_+	19.1394	15.5566	17.7217	13.7835	8.31355	12.7162	14.9071	16.2638	18.3917	13.9594	15.9493	20.3602	18.7762	19.7836	14.8621	19.509	14.3106	15.1441	14.33	19.4651	12.0682	24.6534	27.5497	-0.452369	1.5125e-05	0.157926	0.310086	0.502337	4.00035e-05	1.2285	2.86365e-24
ENSG00000076662	ICAM3	protein_coding	19:10333776_10339823_-	0.0243216	0	0	0.0195504	0	0	0	0	0	0	0	0	0	0	0	0	0	0	0	0	0	0	0	-0.0336696	NA	0	NA	0	NA	0	NA
ENSG00000076685	NT5C2	protein_coding	10:103088017_103193306_-	11.0026	9.38205	10.5454	10.39	9.07856	8.92124	11.8357	13.3453	15.7002	12.1035	9.53824	13.5151	13.2785	14.788	10.9776	12.7132	11.4765	9.74222	9.95409	11.9647	7.72996	8.93714	7.95261	0.0147346	0.94738	-0.0900297	0.665492	0.421131	0.00105945	0.220126	0.232356
ENSG00000076706	MCAM	protein_coding	11:119308529_119321521_-	0.0912356	0.193567	0.0971127	0.161344	0.0646085	0.165124	0.0851461	0.0822683	0.0362126	0.136642	0.0644145	0.14778	0.107725	0.204653	0.136824	0.0680715	0	0	0.186079	0.232959	0.171944	0	0	0.184754	0.895225	0.858728	NA	-1.93406	0.267547	-3.32591	0.070039
ENSG00000076716	GPC4	protein_coding	X:133300103_133415490_-	30.6647	20.556	22.2087	23.4634	16.9145	21.3604	29.4048	31.119	33.2514	20.8324	20.7077	23.5167	29.6125	31.2703	28.8972	11.5968	5.6975	7.85977	21.6533	28.9248	18.2707	2.65988	1.7001	-0.111493	0.582639	-0.394526	0.0111327	-1.21245	1.22325e-11	-2.96304	4.50732e-16
ENSG00000076770	MBNL3	protein_coding	X:132369317_132489968_-	20.7701	18.8999	20.8285	13.7548	9.21585	12.874	18.2327	17.9463	23.4933	13.1817	10.369	14.6738	21.8704	21.0733	16.8294	7.76005	5.47084	5.62875	17.9935	20.5803	14.5188	0.671617	0.716735	-0.620697	1.46782e-13	-0.513008	1.29498e-08	-1.03725	2.74861e-23	-4.2302	8.91093e-53
[truncated: 35,619 more rows]
