# Supplementary material for: Comparative Transcriptome Analysis Reveals the Intensive Early Stage Responses of Host Cells to SARS-CoV-2 Infection
Source: Front Microbiol. 2020 Nov 25;11:593857. doi: 10.3389/fmicb.2020.593857 (PMC7723856; doi:10.3389/fmicb.2020.593857)
Supplement: Supplementary file 11 [file Table_3.XLSX]

## Sheet: DEG_Patterns
Note: The column 'PATTERN_NAME' represents 10 different expression patterns of DEGs. The pattern name consists of two parts, of which the first part indicates differential expression at 0h (up, down or not) and the second part for differential expression from 7h to 24h (‘ddd’ for consistent down-regulation at three time points, ‘uuu’ for consistent up-regulation at three time points, ‘u’ for up-r…
GENE	PATTERN_NAME	GO_BP_ID	GO_BP_NAME
ETV7	up.uuu	GO:0000122	negative regulation of transcription from RNA polymerase II promoter
ETV7	up.uuu	GO:0006366	transcription from RNA polymerase II promoter
ETV7	up.uuu	GO:0009887	organ morphogenesis
TNFRSF9	up.uuu	GO:0008285	negative regulation of cell proliferation
TNFRSF9	up.uuu	GO:0006915	apoptotic process
PRDM1	up.uuu	GO:0000122	negative regulation of transcription from RNA polymerase II promoter
CXCL2	up.uuu	GO:0006935	chemotaxis
CXCL2	up.uuu	GO:0060326	cell chemotaxis
CCL22	up.uuu	GO:0007165	signal transduction
CCL22	up.uuu	GO:0006935	chemotaxis
CCL22	up.uuu	GO:0009615	response to virus
CCL22	up.uuu	GO:0006955	immune response
CCL22	up.uuu	GO:0007267	cell-cell signaling
OAS3	up.uuu	GO:0051607	defense response to virus
OAS3	up.uuu	GO:0009615	response to virus
OAS3	up.uuu	GO:0006139	nucleobase-containing compound metabolic process
OAS3	up.uuu	GO:0060333	interferon-gamma-mediated signaling pathway
OAS3	up.uuu	GO:0060337	type I interferon signaling pathway
OAS3	up.uuu	GO:0045071	negative regulation of viral genome replication
IL1A	up.uuu	GO:0034605	cellular response to heat
IL1A	up.uuu	GO:0008285	negative regulation of cell proliferation
IL1A	up.uuu	GO:0008283	cell proliferation
IL1A	up.uuu	GO:0045840	positive regulation of mitotic nuclear division
IL1A	up.uuu	GO:0010628	positive regulation of gene expression
IL1A	up.uuu	GO:0006954	inflammatory response
IL1A	up.uuu	GO:2001240	negative regulation of extrinsic apoptotic signaling pathway in absence of ligand
IL1A	up.uuu	GO:0019221	cytokine-mediated signaling pathway
IL1A	up.uuu	GO:0045766	positive regulation of angiogenesis
IL1A	up.uuu	GO:0010575	positive regulation of vascular endothelial growth factor production
IL1A	up.uuu	GO:0050715	positive regulation of cytokine secretion
IL1A	up.uuu	GO:0050714	positive regulation of protein secretion
IL1A	up.uuu	GO:0006915	apoptotic process
CCL20	up.uuu	GO:0007165	signal transduction
CCL20	up.uuu	GO:0006935	chemotaxis
CCL20	up.uuu	GO:0006955	immune response
CCL20	up.uuu	GO:0007267	cell-cell signaling
TNFAIP3	up.uuu	GO:0016579	protein deubiquitination
TNFAIP3	up.uuu	GO:0032720	negative regulation of tumor necrosis factor production
TNFAIP3	up.uuu	GO:0045732	positive regulation of protein catabolic process
TNFAIP3	up.uuu	GO:0050728	negative regulation of inflammatory response
TNFAIP3	up.uuu	GO:0035871	protein K11-linked deubiquitination
TNFAIP3	up.uuu	GO:2000352	negative regulation of endothelial cell apoptotic process
TNFAIP3	up.uuu	GO:1902042	negative regulation of extrinsic apoptotic signaling pathway via death domain receptors
TNFAIP3	up.uuu	GO:0071108	protein K48-linked deubiquitination
TNFAIP3	up.uuu	GO:0070301	cellular response to hydrogen peroxide
TNFAIP3	up.uuu	GO:0010803	regulation of tumor necrosis factor-mediated signaling pathway
TNFAIP3	up.uuu	GO:0070423	nucleotide-binding oligomerization domain containing signaling pathway
TNFAIP3	up.uuu	GO:0048662	negative regulation of smooth muscle cell proliferation
TNFAIP3	up.uuu	GO:0032715	negative regulation of interleukin-6 production
TNFAIP3	up.uuu	GO:0071222	cellular response to lipopolysaccharide
TNFAIP3	up.uuu	GO:0070936	protein K48-linked ubiquitination
TNFAIP3	up.uuu	GO:0032480	negative regulation of type I interferon production
TNFAIP3	up.uuu	GO:0043124	negative regulation of I-kappaB kinase/NF-kappaB signaling
TNFAIP3	up.uuu	GO:0032088	negative regulation of NF-kappaB transcription factor activity
TNFAIP3	up.uuu	GO:0070536	protein K63-linked deubiquitination
TNFAIP3	up.uuu	GO:0031397	negative regulation of protein ubiquitination
SGK1	up.uuu	GO:0030334	regulation of cell migration
SGK1	up.uuu	GO:0006814	sodium ion transport
SGK1	up.uuu	GO:0006950	response to stress
SGK1	up.uuu	GO:0042127	regulation of cell proliferation
SGK1	up.uuu	GO:0008217	regulation of blood pressure
SGK1	up.uuu	GO:0001558	regulation of cell growth
SGK1	up.uuu	GO:0006468	protein phosphorylation
SGK1	up.uuu	GO:0034220	ion transmembrane transport
SGK1	up.uuu	GO:0051090	regulation of sequence-specific DNA binding transcription factor activity
SGK1	up.uuu	GO:0042981	regulation of apoptotic process
SGK1	up.uuu	GO:0050790	regulation of catalytic activity
PPP4R4	up.uuu	NA	NA
INHBA	up.uuu	GO:0008285	negative regulation of cell proliferation
INHBA	up.uuu	GO:0007166	cell surface receptor signaling pathway
INHBA	up.uuu	GO:0000082	G1/S transition of mitotic cell cycle
INHBA	up.uuu	GO:0010628	positive regulation of gene expression
INHBA	up.uuu	GO:0032270	positive regulation of cellular protein metabolic process
INHBA	up.uuu	GO:0001541	ovarian follicle development
INHBA	up.uuu	GO:0097191	extrinsic apoptotic signaling pathway
INHBA	up.uuu	GO:0045944	positive regulation of transcription from RNA polymerase II promoter
INHBA	up.uuu	GO:0006952	defense response
INHBA	up.uuu	GO:0010862	positive regulation of pathway-restricted SMAD protein phosphorylation
INHBA	up.uuu	GO:0007267	cell-cell signaling
INHBA	up.uuu	GO:0008584	male gonad development
INHBA	up.uuu	GO:0030308	negative regulation of cell growth
INHBA	up.uuu	GO:0045893	positive regulation of transcription, DNA-templated
INHBA	up.uuu	GO:0060021	palate development
INHBA	up.uuu	GO:0032924	activin receptor signaling pathway
INHBA	up.uuu	GO:0042326	negative regulation of phosphorylation
INHBA	up.uuu	GO:0042493	response to drug
INHBA	up.uuu	GO:0042476	odontogenesis
INHBA	up.uuu	GO:0007050	cell cycle arrest
INHBA	up.uuu	GO:0045786	negative regulation of cell cycle
INHBA	up.uuu	GO:0006357	regulation of transcription from RNA polymerase II promoter
INHBA	up.uuu	GO:0045648	positive regulation of erythrocyte differentiation
INHBA	up.uuu	GO:0035987	endodermal cell differentiation
INHBA	up.uuu	GO:0030154	cell differentiation
IDO1	up.uuu	GO:0007565	female pregnancy
XAF1	up.uuu	GO:0060337	type I interferon signaling pathway
SAA2	up.uuu	NA	NA
IL6	up.uuu	GO:0043410	positive regulation of MAPK cascade
IL6	up.uuu	GO:0008284	positive regulation of cell proliferation
IL6	up.uuu	GO:0032722	positive regulation of chemokine production
IL6	up.uuu	GO:0010628	positive regulation of gene expression
IL6	up.uuu	GO:0042102	positive regulation of T cell proliferation
IL6	up.uuu	GO:0051607	defense response to virus
IL6	up.uuu	GO:0045944	positive regulation of transcription from RNA polymerase II promoter
IL6	up.uuu	GO:0006953	acute-phase response
IL6	up.uuu	GO:0006954	inflammatory response
IL6	up.uuu	GO:0046427	positive regulation of JAK-STAT cascade
IL6	up.uuu	GO:0030168	platelet activation
IL6	up.uuu	GO:0045893	positive regulation of transcription, DNA-templated
IL6	up.uuu	GO:0070301	cellular response to hydrogen peroxide
IL6	up.uuu	GO:0051091	positive regulation of sequence-specific DNA binding transcription factor activity
IL6	up.uuu	GO:0032755	positive regulation of interleukin-6 production
IL6	up.uuu	GO:0019221	cytokine-mediated signaling pathway
IL6	up.uuu	GO:0050830	defense response to Gram-positive bacterium
IL6	up.uuu	GO:0045727	positive regulation of translation
IL6	up.uuu	GO:0031018	endocrine pancreas development
IL6	up.uuu	GO:0048661	positive regulation of smooth muscle cell proliferation
IL6	up.uuu	GO:0050731	positive regulation of peptidyl-tyrosine phosphorylation
IL6	up.uuu	GO:0051092	positive regulation of NF-kappaB transcription factor activity
IL6	up.uuu	GO:0031175	neuron projection development
IL6	up.uuu	GO:0071222	cellular response to lipopolysaccharide
IL6	up.uuu	GO:0042517	positive regulation of tyrosine phosphorylation of Stat3 protein
IL6	up.uuu	GO:0045669	positive regulation of osteoblast differentiation
IL6	up.uuu	GO:0050829	defense response to Gram-negative bacterium
IL6	up.uuu	GO:0033138	positive regulation of peptidyl-serine phosphorylation
IL6	up.uuu	GO:0043065	positive regulation of apoptotic process
IL6	up.uuu	GO:0043066	negative regulation of apoptotic process
GBP4	up.uuu	NA	NA
NUAK2	up.uuu	GO:0042149	cellular response to glucose starvation
NUAK2	up.uuu	GO:0030036	actin cytoskeleton organization
NUAK2	up.uuu	GO:0006468	protein phosphorylation
NUAK2	up.uuu	GO:0043066	negative regulation of apoptotic process
ZC3H12A	up.uuu	GO:0016579	protein deubiquitination
ZC3H12A	up.uuu	GO:0010595	positive regulation of endothelial cell migration
ZC3H12A	up.uuu	GO:0032720	negative regulation of tumor necrosis factor production
ZC3H12A	up.uuu	GO:0042149	cellular response to glucose starvation
ZC3H12A	up.uuu	GO:0010629	negative regulation of gene expression
ZC3H12A	up.uuu	GO:0010628	positive regulation of gene expression
ZC3H12A	up.uuu	GO:0090502	RNA phosphodiester bond hydrolysis, endonucleolytic
ZC3H12A	up.uuu	GO:0090503	RNA phosphodiester bond hydrolysis, exonucleolytic
ZC3H12A	up.uuu	GO:0090501	RNA phosphodiester bond hydrolysis
ZC3H12A	up.uuu	GO:0002230	positive regulation of defense response to virus by host
ZC3H12A	up.uuu	GO:0010942	positive regulation of cell death
ZC3H12A	up.uuu	GO:2000379	positive regulation of reactive oxygen species metabolic process
ZC3H12A	up.uuu	GO:0045944	positive regulation of transcription from RNA polymerase II promoter
ZC3H12A	up.uuu	GO:0051259	protein oligomerization
ZC3H12A	up.uuu	GO:0010508	positive regulation of autophagy
ZC3H12A	up.uuu	GO:1900745	positive regulation of p38MAPK cascade
ZC3H12A	up.uuu	GO:0032715	negative regulation of interleukin-6 production
ZC3H12A	up.uuu	GO:0045766	positive regulation of angiogenesis
ZC3H12A	up.uuu	GO:0034599	cellular response to oxidative stress
ZC3H12A	up.uuu	GO:0010468	regulation of gene expression
ZC3H12A	up.uuu	GO:0071222	cellular response to lipopolysaccharide
ZC3H12A	up.uuu	GO:0042307	positive regulation of protein import into nucleus
ZC3H12A	up.uuu	GO:0043124	negative regulation of I-kappaB kinase/NF-kappaB signaling
ZC3H12A	up.uuu	GO:0045600	positive regulation of fat cell differentiation
ZC3H12A	up.uuu	GO:0001933	negative regulation of protein phosphorylation
ZC3H12A	up.uuu	GO:0032088	negative regulation of NF-kappaB transcription factor activity
ZC3H12A	up.uuu	GO:0071347	cellular response to interleukin-1
ZC3H12A	up.uuu	GO:0071356	cellular response to tumor necrosis factor
C15orf48	up.uuu	NA	NA
CXCL10	up.uuu	GO:0007165	signal transduction
CXCL10	up.uuu	GO:0007166	cell surface receptor signaling pathway
CXCL10	up.uuu	GO:0007517	muscle organ development
CXCL10	up.uuu	GO:0006935	chemotaxis
CXCL10	up.uuu	GO:0042127	regulation of cell proliferation
CXCL10	up.uuu	GO:0045944	positive regulation of transcription from RNA polymerase II promoter
CXCL10	up.uuu	GO:0007267	cell-cell signaling
CXCL10	up.uuu	GO:0008015	blood circulation
CXCL10	up.uuu	GO:0070098	chemokine-mediated signaling pathway
CXCL10	up.uuu	GO:0045859	regulation of protein kinase activity
CXCL10	up.uuu	GO:0071222	cellular response to lipopolysaccharide
CXCL10	up.uuu	GO:0007186	G-protein coupled receptor signaling pathway
CXCL10	up.uuu	GO:0043950	positive regulation of cAMP-mediated signaling
CXCL10	up.uuu	GO:0090026	positive regulation of monocyte chemotaxis
CXCL10	up.uuu	GO:0051281	positive regulation of release of sequestered calcium ion into cytosol
CXCL11	up.uuu	GO:0007165	signal transduction
CXCL11	up.uuu	GO:0006935	chemotaxis
CXCL11	up.uuu	GO:0042127	regulation of cell proliferation
CXCL11	up.uuu	GO:0007267	cell-cell signaling
CXCL11	up.uuu	GO:0070098	chemokine-mediated signaling pathway
CXCL11	up.uuu	GO:0043950	positive regulation of cAMP-mediated signaling
CXCL11	up.uuu	GO:0051281	positive regulation of release of sequestered calcium ion into cytosol
PTAFR	up.uuu	GO:0006955	immune response
PTAFR	up.uuu	GO:0048015	phosphatidylinositol-mediated signaling
PTAFR	up.uuu	GO:0007186	G-protein coupled receptor signaling pathway
PTAFR	up.uuu	GO:0060333	interferon-gamma-mediated signaling pathway
OXTR	up.uuu	GO:0007166	cell surface receptor signaling pathway
OXTR	up.uuu	GO:0006936	muscle contraction
IFNL2	up.uuu	GO:0051607	defense response to virus
TNFAIP2	up.uuu	NA	NA
SERPINA3	up.uuu	GO:0002576	platelet degranulation
SERPINA3	up.uuu	GO:0010951	negative regulation of endopeptidase activity
TNF	up.uuu	GO:0051044	positive regulation of membrane protein ectodomain proteolysis
TNF	up.uuu	GO:0071407	cellular response to organic cyclic compound
TNF	up.uuu	GO:0001819	positive regulation of cytokine production
TNF	up.uuu	GO:0032722	positive regulation of chemokine production
TNF	up.uuu	GO:0000165	MAPK cascade
TNF	up.uuu	GO:0051533	positive regulation of NFAT protein import into nucleus
TNF	up.uuu	GO:0010629	negative regulation of gene expression
TNF	up.uuu	GO:0010628	positive regulation of gene expression
TNF	up.uuu	GO:0045860	positive regulation of protein kinase activity
TNF	up.uuu	GO:0000122	negative regulation of transcription from RNA polymerase II promoter
TNF	up.uuu	GO:0009615	response to virus
TNF	up.uuu	GO:0043491	protein kinase B signaling
TNF	up.uuu	GO:0033209	tumor necrosis factor-mediated signaling pathway
TNF	up.uuu	GO:0097191	extrinsic apoptotic signaling pathway
TNF	up.uuu	GO:0045944	positive regulation of transcription from RNA polymerase II promoter
TNF	up.uuu	GO:0006954	inflammatory response
TNF	up.uuu	GO:0045429	positive regulation of nitric oxide biosynthetic process
TNF	up.uuu	GO:0043280	positive regulation of cysteine-type endopeptidase activity involved in apoptotic process
TNF	up.uuu	GO:0045672	positive regulation of osteoclast differentiation
TNF	up.uuu	GO:0007249	I-kappaB kinase/NF-kappaB signaling
TNF	up.uuu	GO:2001240	negative regulation of extrinsic apoptotic signaling pathway in absence of ligand
TNF	up.uuu	GO:0045892	negative regulation of transcription, DNA-templated
TNF	up.uuu	GO:0045893	positive regulation of transcription, DNA-templated
TNF	up.uuu	GO:0031663	lipopolysaccharide-mediated signaling pathway
TNF	up.uuu	GO:0051091	positive regulation of sequence-specific DNA binding transcription factor activity
TNF	up.uuu	GO:0008625	extrinsic apoptotic signaling pathway via death domain receptors
TNF	up.uuu	GO:0010803	regulation of tumor necrosis factor-mediated signaling pathway
TNF	up.uuu	GO:0032757	positive regulation of interleukin-8 production
TNF	up.uuu	GO:0048661	positive regulation of smooth muscle cell proliferation
TNF	up.uuu	GO:0050901	leukocyte tethering or rolling
TNF	up.uuu	GO:0032715	negative regulation of interleukin-6 production
TNF	up.uuu	GO:0042346	positive regulation of NF-kappaB import into nucleus
TNF	up.uuu	GO:0043507	positive regulation of JUN kinase activity
TNF	up.uuu	GO:0051092	positive regulation of NF-kappaB transcription factor activity
TNF	up.uuu	GO:0050715	positive regulation of cytokine secretion
TNF	up.uuu	GO:0045785	positive regulation of cell adhesion
TNF	up.uuu	GO:0050766	positive regulation of phagocytosis
TNF	up.uuu	GO:0031334	positive regulation of protein complex assembly
TNF	up.uuu	GO:0043122	regulation of I-kappaB kinase/NF-kappaB signaling
TNF	up.uuu	GO:0043123	positive regulation of I-kappaB kinase/NF-kappaB signaling
TNF	up.uuu	GO:0001934	positive regulation of protein phosphorylation
TNF	up.uuu	GO:0048566	embryonic digestive tract development
TNF	up.uuu	GO:0006919	activation of cysteine-type endopeptidase activity involved in apoptotic process
TNF	up.uuu	GO:0050796	regulation of insulin secretion
TNF	up.uuu	GO:0030866	cortical actin cytoskeleton organization
TNF	up.uuu	GO:0043406	positive regulation of MAP kinase activity
TNF	up.uuu	GO:0033138	positive regulation of peptidyl-serine phosphorylation
TNF	up.uuu	GO:0045071	negative regulation of viral genome replication
TNF	up.uuu	GO:0000060	protein import into nucleus, translocation
TNF	up.uuu	GO:0000187	activation of MAPK activity
TNF	up.uuu	GO:0043065	positive regulation of apoptotic process
TNF	up.uuu	GO:0050995	negative regulation of lipid catabolic process
TNF	up.uuu	GO:0090002	establishment of protein localization to plasma membrane
CFB	up.uuu	GO:0006956	complement activation
CFB	up.uuu	GO:0030449	regulation of complement activation
CCL5	up.uuu	GO:1901214	regulation of neuron death
CCL5	up.uuu	GO:0051928	positive regulation of calcium ion transport
CCL5	up.uuu	GO:0071407	cellular response to organic cyclic compound
CCL5	up.uuu	GO:0030335	positive regulation of cell migration
CCL5	up.uuu	GO:0043623	cellular protein complex assembly
CCL5	up.uuu	GO:0000165	MAPK cascade
CCL5	up.uuu	GO:0050918	positive chemotaxis
CCL5	up.uuu	GO:0044344	cellular response to fibroblast growth factor stimulus
CCL5	up.uuu	GO:0006816	calcium ion transport
CCL5	up.uuu	GO:0042102	positive regulation of T cell proliferation
CCL5	up.uuu	GO:0006874	cellular calcium ion homeostasis
CCL5	up.uuu	GO:0009615	response to virus
CCL5	up.uuu	GO:0043491	protein kinase B signaling
CCL5	up.uuu	GO:0006954	inflammatory response
CCL5	up.uuu	GO:0046427	positive regulation of JAK-STAT cascade
CCL5	up.uuu	GO:0045070	positive regulation of viral genome replication
CCL5	up.uuu	GO:0043922	negative regulation by host of viral transcription
CCL5	up.uuu	GO:0007267	cell-cell signaling
CCL5	up.uuu	GO:0006887	exocytosis
CCL5	up.uuu	GO:0031663	lipopolysaccharide-mediated signaling pathway
CCL5	up.uuu	GO:0070098	chemokine-mediated signaling pathway
CCL5	up.uuu	GO:0007159	leukocyte cell-cell adhesion
CCL5	up.uuu	GO:0014068	positive regulation of phosphatidylinositol 3-kinase signaling
CCL5	up.uuu	GO:0048661	positive regulation of smooth muscle cell proliferation
CCL5	up.uuu	GO:0009636	response to toxic substance
CCL5	up.uuu	GO:0042327	positive regulation of phosphorylation
CCL5	up.uuu	GO:0045785	positive regulation of cell adhesion
CCL5	up.uuu	GO:0002407	dendritic cell chemotaxis
CCL5	up.uuu	GO:0051262	protein tetramerization
CCL5	up.uuu	GO:0061098	positive regulation of protein tyrosine kinase activity
CCL5	up.uuu	GO:0007186	G-protein coupled receptor signaling pathway
CCL5	up.uuu	GO:0050796	regulation of insulin secretion
CCL5	up.uuu	GO:0071347	cellular response to interleukin-1
CCL5	up.uuu	GO:0071346	cellular response to interferon-gamma
CCL5	up.uuu	GO:0071356	cellular response to tumor necrosis factor
CCL5	up.uuu	GO:0045071	negative regulation of viral genome replication
CCL5	up.uuu	GO:0090026	positive regulation of monocyte chemotaxis
CCL5	up.uuu	GO:0045089	positive regulation of innate immune response
HS3ST1	up.d	GO:0006024	glycosaminoglycan biosynthetic process
ST3GAL1	up.d	GO:0097503	sialylation
ST3GAL1	up.d	GO:0018146	keratan sulfate biosynthetic process
ST3GAL1	up.d	GO:0016266	O-glycan processing
ST3GAL1	up.d	GO:0006464	cellular protein modification process
ST3GAL1	up.d	GO:0006487	protein N-linked glycosylation
BID	up.d	GO:1900740	positive regulation of protein insertion into mitochondrial membrane involved in apoptotic signaling pathway
BID	up.d	GO:0001836	release of cytochrome c from mitochondria
BID	up.d	GO:2001244	positive regulation of intrinsic apoptotic signaling pathway
BID	up.d	GO:0090200	positive regulation of release of cytochrome c from mitochondria
BID	up.d	GO:0008625	extrinsic apoptotic signaling pathway via death domain receptors
BID	up.d	GO:0042770	signal transduction in response to DNA damage
BID	up.d	GO:0051402	neuron apoptotic process
BID	up.d	GO:0042981	regulation of apoptotic process
BID	up.d	GO:2001238	positive regulation of extrinsic apoptotic signaling pathway
BID	up.d	GO:0032461	positive regulation of protein oligomerization
BID	up.d	GO:0043065	positive regulation of apoptotic process
SERPINB1	up.d	NA	NA
FAM65A	up.d	NA	NA
BCAR1	up.d	GO:0030335	positive regulation of cell migration
BCAR1	up.d	GO:0008286	insulin receptor signaling pathway
BCAR1	up.d	GO:0008283	cell proliferation
BCAR1	up.d	GO:0010595	positive regulation of endothelial cell migration
BCAR1	up.d	GO:0060326	cell chemotaxis
BCAR1	up.d	GO:0048010	vascular endothelial growth factor receptor signaling pathway
BCAR1	up.d	GO:0050853	B cell receptor signaling pathway
BCAR1	up.d	GO:0007173	epidermal growth factor receptor signaling pathway
BCAR1	up.d	GO:0001558	regulation of cell growth
BCAR1	up.d	GO:0007015	actin filament organization
BCAR1	up.d	GO:0016477	cell migration
BCAR1	up.d	GO:0048008	platelet-derived growth factor receptor signaling pathway
BCAR1	up.d	GO:0042981	regulation of apoptotic process
BCAR1	up.d	GO:0007229	integrin-mediated signaling pathway
BCAR1	up.d	GO:0007186	G-protein coupled receptor signaling pathway
RAP1GAP	up.d	GO:0043087	regulation of GTPase activity
RAP1GAP	up.d	GO:0043547	positive regulation of GTPase activity
B4GALT1	up.d	GO:0018146	keratan sulfate biosynthetic process
B4GALT1	up.d	GO:0006487	protein N-linked glycosylation
B4GALT1	up.d	GO:0007339	binding of sperm to zona pellucida
SH3BP2	up.d	GO:0007165	signal transduction
SH3BP2	up.d	GO:0009967	positive regulation of signal transduction
SLC23A2	up.d	GO:0006139	nucleobase-containing compound metabolic process
EFNB1	up.d	GO:0048013	ephrin receptor signaling pathway
EFNB1	up.d	GO:0007267	cell-cell signaling
EFNB1	up.d	GO:0007155	cell adhesion
PLEK2	up.d	GO:0030036	actin cytoskeleton organization
SLCO4A1	up.d	GO:0043252	sodium-independent organic anion transport
CORO2A	up.d	GO:0035556	intracellular signal transduction
EHD1	up.d	GO:0006897	endocytosis
EHD1	up.d	GO:0061512	protein localization to cilium
EHD1	up.d	GO:0032456	endocytic recycling
EHD1	up.d	GO:0007596	blood coagulation
EHD1	up.d	GO:0042632	cholesterol homeostasis
EHD1	up.d	GO:0006886	intracellular protein transport
EHD1	up.d	GO:1990090	cellular response to nerve growth factor stimulus
EHD1	up.d	GO:0031175	neuron projection development
EHD1	up.d	GO:0051260	protein homooligomerization
EHD1	up.d	GO:0042384	cilium assembly
ST3GAL5	up.d	GO:0005975	carbohydrate metabolic process
ST3GAL5	up.d	GO:0097503	sialylation
ARHGEF2	up.d	GO:0032760	positive regulation of tumor necrosis factor production
ARHGEF2	up.d	GO:0007026	negative regulation of microtubule depolymerization
ARHGEF2	up.d	GO:0042127	regulation of cell proliferation
ARHGEF2	up.d	GO:0045944	positive regulation of transcription from RNA polymerase II promoter
ARHGEF2	up.d	GO:1902042	negative regulation of extrinsic apoptotic signaling pathway via death domain receptors
ARHGEF2	up.d	GO:0032755	positive regulation of interleukin-6 production
ARHGEF2	up.d	GO:0043547	positive regulation of GTPase activity
ARHGEF2	up.d	GO:0050731	positive regulation of peptidyl-tyrosine phosphorylation
ARHGEF2	up.d	GO:0051092	positive regulation of NF-kappaB transcription factor activity
ARHGEF2	up.d	GO:0007015	actin filament organization
ARHGEF2	up.d	GO:0051056	regulation of small GTPase mediated signal transduction
ARHGEF2	up.d	GO:0071356	cellular response to tumor necrosis factor
ARHGEF2	up.d	GO:0000902	cell morphogenesis
ARHGEF2	up.d	GO:0043065	positive regulation of apoptotic process
ECE1	up.d	GO:0016485	protein processing
ECE1	up.d	GO:0016486	peptide hormone processing
ECE1	up.d	GO:0007507	heart development
ECE1	up.d	GO:0042733	embryonic digit morphogenesis
F3	up.d	GO:0030335	positive regulation of cell migration
F3	up.d	GO:0007596	blood coagulation
F3	up.d	GO:0051897	positive regulation of protein kinase B signaling
F3	up.d	GO:0045766	positive regulation of angiogenesis
F3	up.d	GO:0006919	activation of cysteine-type endopeptidase activity involved in apoptotic process
F3	up.d	GO:0001938	positive regulation of endothelial cell proliferation
SDCBP2	up.d	NA	NA
LRRC61	up.d	NA	NA
LDLR	up.d	GO:0006629	lipid metabolic process
LDLR	up.d	GO:0006897	endocytosis
LDLR	up.d	GO:0006898	receptor-mediated endocytosis
LDLR	up.d	GO:0042632	cholesterol homeostasis
LDLR	up.d	GO:0030301	cholesterol transport
LDLR	up.d	GO:0015914	phospholipid transport
PRRG1	up.d	NA	NA
ANO1	up.d	GO:0034605	cellular response to heat
ANO1	up.d	GO:1903959	regulation of anion transmembrane transport
ANO1	up.d	GO:0098655	cation transmembrane transport
ANO1	up.d	GO:0006812	cation transport
ANO1	up.d	GO:0035774	positive regulation of insulin secretion involved in cellular response to glucose stimulus
ANO1	up.d	GO:1902476	chloride transmembrane transport
ANO1	up.d	GO:0006821	chloride transport
ANO1	up.d	GO:0034220	ion transmembrane transport
ANO1	up.d	GO:0007200	phospholipase C-activating G-protein coupled receptor signaling pathway
FHDC1	up.d	NA	NA
MMP7	up.d	GO:0022617	extracellular matrix disassembly
MMP7	up.d	GO:0030574	collagen catabolic process
PHLDA1	up.d	GO:0000086	G2/M transition of mitotic cell cycle
EFHD2	up.d	NA	NA
PPARGC1B	up.d	GO:0007005	mitochondrion organization
PPARGC1B	up.d	GO:0045944	positive regulation of transcription from RNA polymerase II promoter
PPARGC1B	up.d	GO:0006355	regulation of transcription, DNA-templated
PPARGC1B	up.d	GO:0030520	intracellular estrogen receptor signaling pathway
TMEM171	up.d	NA	NA
TNFRSF14	up.d	GO:0007166	cell surface receptor signaling pathway
TNFRSF14	up.d	GO:0033209	tumor necrosis factor-mediated signaling pathway
TNFRSF14	up.d	GO:0006955	immune response
TNFRSF14	up.d	GO:0031295	T cell costimulation
SLC45A3	up.d	NA	NA
STC1	up.d	GO:0030336	negative regulation of cell migration
STC1	up.d	GO:0010596	negative regulation of endothelial cell migration
STC1	up.d	GO:0006874	cellular calcium ion homeostasis
STC1	up.d	GO:0060348	bone development
TFF1	up.d	GO:0005975	carbohydrate metabolic process
RRP1	up.d	NA	NA
DHRS3	up.d	GO:0001523	retinoid metabolic process
DHRS3	up.d	GO:0007601	visual perception
DHRS3	up.d	GO:0042572	retinol metabolic process
SGPP2	up.d	GO:0030148	sphingolipid biosynthetic process
SGPP2	up.d	GO:0016311	dephosphorylation
SPRR3	up.d	GO:0042060	wound healing
GJB2	up.d	GO:0006810	transport
TMEM92	up.d	NA	NA
BCL2L1	up.d	GO:0001836	release of cytochrome c from mitochondria
BCL2L1	up.d	GO:1902230	negative regulation of intrinsic apoptotic signaling pathway in response to DNA damage
BCL2L1	up.d	GO:0010507	negative regulation of autophagy
BCL2L1	up.d	GO:2001244	positive regulation of intrinsic apoptotic signaling pathway
BCL2L1	up.d	GO:2001240	negative regulation of extrinsic apoptotic signaling pathway in absence of ligand
BCL2L1	up.d	GO:2001243	negative regulation of intrinsic apoptotic signaling pathway
BCL2L1	up.d	GO:0090201	negative regulation of release of cytochrome c from mitochondria
BCL2L1	up.d	GO:0007093	mitotic cell cycle checkpoint
BCL2L1	up.d	GO:0000910	cytokinesis
BCL2L1	up.d	GO:2000811	negative regulation of anoikis
BCL2L1	up.d	GO:0034097	response to cytokine
BCL2L1	up.d	GO:0051881	regulation of mitochondrial membrane potential
BCL2L1	up.d	GO:0043066	negative regulation of apoptotic process
SH3PXD2B	up.d	GO:0022617	extracellular matrix disassembly
SH3PXD2B	up.d	GO:0001501	skeletal system development
SH3PXD2B	up.d	GO:0060348	bone development
SH3PXD2B	up.d	GO:0007507	heart development
SH3PXD2B	up.d	GO:0001654	eye development
SH3PXD2B	up.d	GO:0006801	superoxide metabolic process
FUT2	up.d	GO:0005975	carbohydrate metabolic process
FUT2	up.d	GO:0006486	protein glycosylation
PLCXD1	up.d	NA	NA
SNN	up.d	GO:0006950	response to stress
SEMA4B	up.d	NA	NA
NCCRP1	up.d	GO:0008284	positive regulation of cell proliferation
KIAA0040	up.d	NA	NA
PNMA2	up.d	GO:0043065	positive regulation of apoptotic process
IL10RB	up.d	GO:0007165	signal transduction
IL10RB	up.d	GO:0006954	inflammatory response
IL10RB	up.d	GO:0006955	immune response
IL10RB	up.d	GO:0019221	cytokine-mediated signaling pathway
CASP10	up.u	GO:0007166	cell surface receptor signaling pathway
CASP10	up.u	GO:0097190	apoptotic signaling pathway
CASP10	up.u	GO:0043123	positive regulation of I-kappaB kinase/NF-kappaB signaling
CASP10	up.u	GO:0042981	regulation of apoptotic process
CASP10	up.u	GO:0006915	apoptotic process
CFLAR	up.u	GO:0007519	skeletal muscle tissue development
CFLAR	up.u	GO:0043085	positive regulation of catalytic activity
CFLAR	up.u	GO:1902042	negative regulation of extrinsic apoptotic signaling pathway via death domain receptors
CFLAR	up.u	GO:0051092	positive regulation of NF-kappaB transcription factor activity
CFLAR	up.u	GO:0043123	positive regulation of I-kappaB kinase/NF-kappaB signaling
CFLAR	up.u	GO:1902041	regulation of extrinsic apoptotic signaling pathway via death domain receptors
CFLAR	up.u	GO:0006915	apoptotic process
CFLAR	up.u	GO:2001237	negative regulation of extrinsic apoptotic signaling pathway
CFLAR	up.u	GO:0043066	negative regulation of apoptotic process
CX3CL1	up.u	GO:0006935	chemotaxis
CX3CL1	up.u	GO:0050729	positive regulation of inflammatory response
CX3CL1	up.u	GO:0006952	defense response
CX3CL1	up.u	GO:0006955	immune response
CX3CL1	up.u	GO:0019221	cytokine-mediated signaling pathway
CAMK1G	up.u	NA	NA
IL32	up.u	GO:0006952	defense response
IL32	up.u	GO:0007155	cell adhesion
HIVEP2	up.u	NA	NA
PLAUR	up.u	GO:0007165	signal transduction
PLAUR	up.u	GO:0006935	chemotaxis
PLAUR	up.u	GO:2001243	negative regulation of intrinsic apoptotic signaling pathway
PLAUR	up.u	GO:0090200	positive regulation of release of cytochrome c from mitochondria
PLAUR	up.u	GO:0042730	fibrinolysis
PLAUR	up.u	GO:0045742	positive regulation of epidermal growth factor receptor signaling pathway
PLAUR	up.u	GO:0043388	positive regulation of DNA binding
PLAUR	up.u	GO:0001934	positive regulation of protein phosphorylation
PLAUR	up.u	GO:0043066	negative regulation of apoptotic process
SAMD4A	up.u	GO:0017148	negative regulation of translation
SAMD4A	up.u	GO:0045727	positive regulation of translation
BIRC3	up.u	GO:0007166	cell surface receptor signaling pathway
BIRC3	up.u	GO:0016567	protein ubiquitination
BIRC3	up.u	GO:0038061	NIK/NF-kappaB signaling
BIRC3	up.u	GO:0050727	regulation of inflammatory response
BIRC3	up.u	GO:0033209	tumor necrosis factor-mediated signaling pathway
BIRC3	up.u	GO:0007249	I-kappaB kinase/NF-kappaB signaling
BIRC3	up.u	GO:0010803	regulation of tumor necrosis factor-mediated signaling pathway
BIRC3	up.u	GO:0043123	positive regulation of I-kappaB kinase/NF-kappaB signaling
BIRC3	up.u	GO:0042981	regulation of apoptotic process
BIRC3	up.u	GO:0031398	positive regulation of protein ubiquitination
BIRC3	up.u	GO:0010939	regulation of necrotic cell death
BIRC3	up.u	GO:0035666	TRIF-dependent toll-like receptor signaling pathway
BIRC3	up.u	GO:0043066	negative regulation of apoptotic process
TYMP	up.u	GO:0046135	pyrimidine nucleoside catabolic process
TYMP	up.u	GO:0006260	DNA replication
TYMP	up.u	GO:0043097	pyrimidine nucleoside salvage
FAS	up.u	GO:0007165	signal transduction
FAS	up.u	GO:0097190	apoptotic signaling pathway
FAS	up.u	GO:0097296	activation of cysteine-type endopeptidase activity involved in apoptotic signaling pathway
FAS	up.u	GO:0097191	extrinsic apoptotic signaling pathway
FAS	up.u	GO:1902042	negative regulation of extrinsic apoptotic signaling pathway via death domain receptors
FAS	up.u	GO:0071260	cellular response to mechanical stimulus
FAS	up.u	GO:0006461	protein complex assembly
FAS	up.u	GO:0042981	regulation of apoptotic process
FAS	up.u	GO:0006919	activation of cysteine-type endopeptidase activity involved in apoptotic process
FAS	up.u	GO:1902041	regulation of extrinsic apoptotic signaling pathway via death domain receptors
FAS	up.u	GO:0006915	apoptotic process
FAS	up.u	GO:0043065	positive regulation of apoptotic process
FAS	up.u	GO:0043066	negative regulation of apoptotic process
POU2F2	up.u	GO:0006959	humoral immune response
POU2F2	up.u	GO:0042795	snRNA transcription from RNA polymerase II promoter
POU2F2	up.u	GO:0006366	transcription from RNA polymerase II promoter
ARHGAP31	up.u	GO:0051056	regulation of small GTPase mediated signal transduction
FLT4	up.u	GO:0002040	sprouting angiogenesis
FLT4	up.u	GO:0043410	positive regulation of MAPK cascade
FLT4	up.u	GO:0008284	positive regulation of cell proliferation
FLT4	up.u	GO:0010595	positive regulation of endothelial cell migration
FLT4	up.u	GO:0007169	transmembrane receptor protein tyrosine kinase signaling pathway
FLT4	up.u	GO:0070374	positive regulation of ERK1 and ERK2 cascade
FLT4	up.u	GO:0046330	positive regulation of JNK cascade
FLT4	up.u	GO:0001946	lymphangiogenesis
FLT4	up.u	GO:0048514	blood vessel morphogenesis
FLT4	up.u	GO:0048010	vascular endothelial growth factor receptor signaling pathway
FLT4	up.u	GO:0046777	protein autophosphorylation
FLT4	up.u	GO:0018108	peptidyl-tyrosine phosphorylation
FLT4	up.u	GO:0010575	positive regulation of vascular endothelial growth factor production
FLT4	up.u	GO:0035924	cellular response to vascular endothelial growth factor stimulus
FLT4	up.u	GO:0001934	positive regulation of protein phosphorylation
FLT4	up.u	GO:0001938	positive regulation of endothelial cell proliferation
FLT4	up.u	GO:0043066	negative regulation of apoptotic process
MCF2L2	up.u	NA	NA
RELT	up.u	NA	NA
CCDC85A	up.u	NA	NA
TRAF1	up.u	GO:0010803	regulation of tumor necrosis factor-mediated signaling pathway
TRAF1	up.u	GO:0006461	protein complex assembly
TRAF1	up.u	GO:0051092	positive regulation of NF-kappaB transcription factor activity
STYK1	up.u	NA	NA
SBNO2	up.u	GO:0050727	regulation of inflammatory response
SBNO2	up.u	GO:0045892	negative regulation of transcription, DNA-templated
SBNO2	up.u	GO:0071222	cellular response to lipopolysaccharide
TBC1D22B	up.u	GO:1902017	regulation of cilium assembly
BCL3	up.u	GO:0030330	DNA damage response, signal transduction by p53 class mediator
BCL3	up.u	GO:0009615	response to virus
BCL3	up.u	GO:0006351	transcription, DNA-templated
BCL3	up.u	GO:0007249	I-kappaB kinase/NF-kappaB signaling
BCL3	up.u	GO:0006974	cellular response to DNA damage stimulus
BCL3	up.u	GO:0045892	negative regulation of transcription, DNA-templated
BCL3	up.u	GO:0045893	positive regulation of transcription, DNA-templated
BCL3	up.u	GO:0045727	positive regulation of translation
BCL3	up.u	GO:0042771	intrinsic apoptotic signaling pathway in response to DNA damage by p53 class mediator
BCL3	up.u	GO:0042981	regulation of apoptotic process
BCL3	up.u	GO:0000060	protein import into nucleus, translocation
BCL3	up.u	GO:0043066	negative regulation of apoptotic process
DAPP1	up.u	GO:0007165	signal transduction
FSTL3	up.u	GO:0045944	positive regulation of transcription from RNA polymerase II promoter
FSTL3	up.u	GO:0045671	negative regulation of osteoclast differentiation
FSTL3	up.u	GO:0030514	negative regulation of BMP signaling pathway
FSTL3	up.u	GO:0006357	regulation of transcription from RNA polymerase II promoter
MAP4K4	up.u	GO:0035556	intracellular signal transduction
MAP4K4	up.u	GO:0030033	microvillus assembly
MAP4K4	up.u	GO:0006468	protein phosphorylation
MAP4K4	up.u	GO:0046328	regulation of JNK cascade
MAP4K4	up.u	GO:0043066	negative regulation of apoptotic process
STK10	up.u	GO:0046777	protein autophosphorylation
STK10	up.u	GO:0006468	protein phosphorylation
PTGS2	up.u	GO:0045429	positive regulation of nitric oxide biosynthetic process
PTGS2	up.u	GO:0019372	lipoxygenase pathway
PTGS2	up.u	GO:0019371	cyclooxygenase pathway
PTGS2	up.u	GO:0008217	regulation of blood pressure
PTGS2	up.u	GO:0071456	cellular response to hypoxia
PTGS2	up.u	GO:0098869	cellular oxidant detoxification
PTGS2	up.u	GO:0010575	positive regulation of vascular endothelial growth factor production
PTGS2	up.u	GO:0001516	prostaglandin biosynthetic process
PTGS2	up.u	GO:0006928	movement of cell or subcellular component
NFKB2	up.u	GO:0038061	NIK/NF-kappaB signaling
NFKB2	up.u	GO:0045944	positive regulation of transcription from RNA polymerase II promoter
NFKB2	up.u	GO:0006366	transcription from RNA polymerase II promoter
NFKB2	up.u	GO:0051092	positive regulation of NF-kappaB transcription factor activity
NFKB2	up.u	GO:0006355	regulation of transcription, DNA-templated
NFKB2	up.u	GO:0032481	positive regulation of type I interferon production
PGR	up.u	GO:0007165	signal transduction
PGR	up.u	GO:0010629	negative regulation of gene expression
PGR	up.u	GO:0045944	positive regulation of transcription from RNA polymerase II promoter
PGR	up.u	GO:0007267	cell-cell signaling
PGR	up.u	GO:0006367	transcription initiation from RNA polymerase II promoter
ITPKC	up.u	GO:0002230	positive regulation of defense response to virus by host
ITPKC	up.u	GO:0098779	mitophagy in response to mitochondrial depolarization
ITPKC	up.u	GO:0043647	inositol phosphate metabolic process
ITPKC	up.u	GO:0098792	xenophagy
SLC8B1	up.u	GO:0006811	ion transport
SLC8B1	up.u	GO:0051480	regulation of cytosolic calcium ion concentration
SLC8B1	up.u	GO:0050796	regulation of insulin secretion
SLC8B1	up.u	GO:0042593	glucose homeostasis
OAS1	up.u	GO:0006006	glucose metabolic process
OAS1	up.u	GO:0051607	defense response to virus
OAS1	up.u	GO:0009615	response to virus
OAS1	up.u	GO:0051259	protein oligomerization
OAS1	up.u	GO:0042593	glucose homeostasis
OAS1	up.u	GO:0060333	interferon-gamma-mediated signaling pathway
OAS1	up.u	GO:0060337	type I interferon signaling pathway
OAS1	up.u	GO:0045071	negative regulation of viral genome replication
ICAM1	up.u	GO:0070374	positive regulation of ERK1 and ERK2 cascade
ICAM1	up.u	GO:0061028	establishment of endothelial barrier
ICAM1	up.u	GO:2000352	negative regulation of endothelial cell apoptotic process
ICAM1	up.u	GO:1902042	negative regulation of extrinsic apoptotic signaling pathway via death domain receptors
ICAM1	up.u	GO:0007159	leukocyte cell-cell adhesion
ICAM1	up.u	GO:0007155	cell adhesion
ICAM1	up.u	GO:0007157	heterophilic cell-cell adhesion via plasma membrane cell adhesion molecules
ICAM1	up.u	GO:0050900	leukocyte migration
ICAM1	up.u	GO:0050776	regulation of immune response
ICAM1	up.u	GO:0030198	extracellular matrix organization
ICAM1	up.u	GO:0060333	interferon-gamma-mediated signaling pathway
HIVEP1	up.u	NA	NA
JAK2	up.u	GO:0032760	positive regulation of tumor necrosis factor production
JAK2	up.u	GO:0010811	positive regulation of cell-substrate adhesion
JAK2	up.u	GO:0035556	intracellular signal transduction
JAK2	up.u	GO:0008285	negative regulation of cell proliferation
JAK2	up.u	GO:0007165	signal transduction
JAK2	up.u	GO:0000165	MAPK cascade
JAK2	up.u	GO:0050727	regulation of inflammatory response
JAK2	up.u	GO:0030218	erythrocyte differentiation
JAK2	up.u	GO:0032496	response to lipopolysaccharide
JAK2	up.u	GO:0007596	blood coagulation
JAK2	up.u	GO:0097296	activation of cysteine-type endopeptidase activity involved in apoptotic signaling pathway
JAK2	up.u	GO:0033209	tumor necrosis factor-mediated signaling pathway
JAK2	up.u	GO:0097191	extrinsic apoptotic signaling pathway
JAK2	up.u	GO:0042523	positive regulation of tyrosine phosphorylation of Stat5 protein
JAK2	up.u	GO:0007498	mesoderm development
JAK2	up.u	GO:0046777	protein autophosphorylation
JAK2	up.u	GO:0018108	peptidyl-tyrosine phosphorylation
JAK2	up.u	GO:0034612	response to tumor necrosis factor
JAK2	up.u	GO:0014068	positive regulation of phosphatidylinositol 3-kinase signaling
JAK2	up.u	GO:0019221	cytokine-mediated signaling pathway
JAK2	up.u	GO:0043547	positive regulation of GTPase activity
JAK2	up.u	GO:0043392	negative regulation of DNA binding
JAK2	up.u	GO:0006468	protein phosphorylation
JAK2	up.u	GO:0050731	positive regulation of peptidyl-tyrosine phosphorylation
JAK2	up.u	GO:0042517	positive regulation of tyrosine phosphorylation of Stat3 protein
JAK2	up.u	GO:0060397	JAK-STAT cascade involved in growth hormone signaling pathway
JAK2	up.u	GO:0046677	response to antibiotic
JAK2	up.u	GO:0006919	activation of cysteine-type endopeptidase activity involved in apoptotic process
JAK2	up.u	GO:0006915	apoptotic process
JAK2	up.u	GO:0060333	interferon-gamma-mediated signaling pathway
JAK2	up.u	GO:0060334	regulation of interferon-gamma-mediated signaling pathway
JAK2	up.u	GO:0006928	movement of cell or subcellular component
JAK2	up.u	GO:0007259	JAK-STAT cascade
JAK2	up.u	GO:0030154	cell differentiation
MED15	up.u	GO:0006367	transcription initiation from RNA polymerase II promoter
PSMA6	up.u	GO:0060071	Wnt signaling pathway, planar cell polarity pathway
PSMA6	up.u	GO:0038061	NIK/NF-kappaB signaling
PSMA6	up.u	GO:0000165	MAPK cascade
PSMA6	up.u	GO:0051437	positive regulation of ubiquitin-protein ligase activity involved in regulation of mitotic cell cycle transition
PSMA6	up.u	GO:0051436	negative regulation of ubiquitin-protein ligase activity involved in mitotic cell cycle
PSMA6	up.u	GO:0031145	anaphase-promoting complex-dependent catabolic process
PSMA6	up.u	GO:0033209	tumor necrosis factor-mediated signaling pathway
PSMA6	up.u	GO:0002479	antigen processing and presentation of exogenous peptide antigen via MHC class I, TAP-dependent
PSMA6	up.u	GO:0050852	T cell receptor signaling pathway
PSMA6	up.u	GO:0090263	positive regulation of canonical Wnt signaling pathway
PSMA6	up.u	GO:0000209	protein polyubiquitination
PSMA6	up.u	GO:0038095	Fc-epsilon receptor signaling pathway
PSMA6	up.u	GO:0090090	negative regulation of canonical Wnt signaling pathway
PSMA6	up.u	GO:0051092	positive regulation of NF-kappaB transcription factor activity
PSMA6	up.u	GO:0002223	stimulatory C-type lectin receptor signaling pathway
PSMA6	up.u	GO:0051603	proteolysis involved in cellular protein catabolic process
PSMA6	up.u	GO:0043161	proteasome-mediated ubiquitin-dependent protein catabolic process
PSMA6	up.u	GO:0043488	regulation of mRNA stability
PSMA6	up.u	GO:0006521	regulation of cellular amino acid metabolic process
NFKBIA	up.u	GO:0032270	positive regulation of cellular protein metabolic process
NFKBIA	up.u	GO:0045944	positive regulation of transcription from RNA polymerase II promoter
NFKBIA	up.u	GO:0050852	T cell receptor signaling pathway
NFKBIA	up.u	GO:0038095	Fc-epsilon receptor signaling pathway
NFKBIA	up.u	GO:0051092	positive regulation of NF-kappaB transcription factor activity
NFKBIA	up.u	GO:0002223	stimulatory C-type lectin receptor signaling pathway
NFKBIA	up.u	GO:0010745	negative regulation of macrophage derived foam cell differentiation
NFKBIA	up.u	GO:0032088	negative regulation of NF-kappaB transcription factor activity
NFKBIA	up.u	GO:0006915	apoptotic process
NFKBIA	up.u	GO:0010875	positive regulation of cholesterol efflux
NFKBIA	up.u	GO:0043066	negative regulation of apoptotic process
NFATC2	up.u	GO:0030890	positive regulation of B cell proliferation
NFATC2	up.u	GO:0006974	cellular response to DNA damage stimulus
NFATC2	up.u	GO:0050853	B cell receptor signaling pathway
NFATC2	up.u	GO:0038095	Fc-epsilon receptor signaling pathway
NFATC2	up.u	GO:0045893	positive regulation of transcription, DNA-templated
NFATC2	up.u	GO:0042493	response to drug
NFATC2	up.u	GO:0016477	cell migration
NFATC2	up.u	GO:0006355	regulation of transcription, DNA-templated
SNPH	up.u	NA	NA
EPPIN	up.u	GO:0042742	defense response to bacterium
EPPIN	up.u	GO:0051259	protein oligomerization
LIPG	up.u	GO:0006629	lipid metabolic process
LIPG	up.u	GO:0034375	high-density lipoprotein particle remodeling
LIPG	up.u	GO:0044241	lipid digestion
LIPG	up.u	GO:0042632	cholesterol homeostasis
LIPG	up.u	GO:0043691	reverse cholesterol transport
MXRA5	up.u	NA	NA
FLT1	up.u	GO:0030335	positive regulation of cell migration
FLT1	up.u	GO:0043410	positive regulation of MAPK cascade
FLT1	up.u	GO:0008284	positive regulation of cell proliferation
FLT1	up.u	GO:0007169	transmembrane receptor protein tyrosine kinase signaling pathway
FLT1	up.u	GO:0043552	positive regulation of phosphatidylinositol 3-kinase activity
FLT1	up.u	GO:0048514	blood vessel morphogenesis
FLT1	up.u	GO:0048010	vascular endothelial growth factor receptor signaling pathway
FLT1	up.u	GO:0046777	protein autophosphorylation
FLT1	up.u	GO:0018108	peptidyl-tyrosine phosphorylation
FLT1	up.u	GO:0014068	positive regulation of phosphatidylinositol 3-kinase signaling
FLT1	up.u	GO:0045766	positive regulation of angiogenesis
FLT1	up.u	GO:0035924	cellular response to vascular endothelial growth factor stimulus
FLT1	up.u	GO:0016477	cell migration
FLT1	up.u	GO:0030949	positive regulation of vascular endothelial growth factor receptor signaling pathway
FLT1	up.u	GO:0043406	positive regulation of MAP kinase activity
FLT1	up.u	GO:0002548	monocyte chemotaxis
SLC30A4	up.u	GO:0009636	response to toxic substance
SLC30A4	up.u	GO:0071577	zinc II ion transmembrane transport
RIPK2	up.u	GO:0007165	signal transduction
RIPK2	up.u	GO:0002250	adaptive immune response
RIPK2	up.u	GO:0006954	inflammatory response
RIPK2	up.u	GO:0050852	T cell receptor signaling pathway
RIPK2	up.u	GO:0007249	I-kappaB kinase/NF-kappaB signaling
RIPK2	up.u	GO:0010800	positive regulation of peptidyl-threonine phosphorylation
RIPK2	up.u	GO:0070423	nucleotide-binding oligomerization domain containing signaling pathway
RIPK2	up.u	GO:0050731	positive regulation of peptidyl-tyrosine phosphorylation
RIPK2	up.u	GO:0051092	positive regulation of NF-kappaB transcription factor activity
RIPK2	up.u	GO:0043123	positive regulation of I-kappaB kinase/NF-kappaB signaling
RIPK2	up.u	GO:0031398	positive regulation of protein ubiquitination
RIPK2	up.u	GO:0033138	positive regulation of peptidyl-serine phosphorylation
RIPK2	up.u	GO:0007254	JNK cascade
RIPK2	up.u	GO:0000187	activation of MAPK activity
RIPK2	up.u	GO:0043066	negative regulation of apoptotic process
RIPK2	up.u	GO:0045087	innate immune response
PLAT	up.u	GO:0045861	negative regulation of proteolysis
PLAT	up.u	GO:0007596	blood coagulation
PLAT	up.u	GO:0042730	fibrinolysis
PLAT	up.u	GO:0006464	cellular protein modification process
PLAT	up.u	GO:0006508	proteolysis
RELB	up.u	GO:0038061	NIK/NF-kappaB signaling
RELB	up.u	GO:0032922	circadian regulation of gene expression
RELB	up.u	GO:0002223	stimulatory C-type lectin receptor signaling pathway
BBC3	up.u	GO:1900740	positive regulation of protein insertion into mitochondrial membrane involved in apoptotic signaling pathway
BBC3	up.u	GO:0001836	release of cytochrome c from mitochondria
BBC3	up.u	GO:0097194	execution phase of apoptosis
BBC3	up.u	GO:0097190	apoptotic signaling pathway
BBC3	up.u	GO:0006974	cellular response to DNA damage stimulus
BBC3	up.u	GO:2001244	positive regulation of intrinsic apoptotic signaling pathway
BBC3	up.u	GO:0090200	positive regulation of release of cytochrome c from mitochondria
BBC3	up.u	GO:0071456	cellular response to hypoxia
BBC3	up.u	GO:0043525	positive regulation of neuron apoptotic process
BBC3	up.u	GO:0070059	intrinsic apoptotic signaling pathway in response to endoplasmic reticulum stress
BBC3	up.u	GO:0042981	regulation of apoptotic process
BBC3	up.u	GO:0034976	response to endoplasmic reticulum stress
BBC3	up.u	GO:0006919	activation of cysteine-type endopeptidase activity involved in apoptotic process
BBC3	up.u	GO:0006915	apoptotic process
BBC3	up.u	GO:0051209	release of sequestered calcium ion into cytosol
BBC3	up.u	GO:0045926	negative regulation of growth
PLEKHA4	up.u	NA	NA
NAMPT	up.u	GO:0008284	positive regulation of cell proliferation
NAMPT	up.u	GO:0008286	insulin receptor signaling pathway
NAMPT	up.u	GO:0007165	signal transduction
NAMPT	up.u	GO:0045944	positive regulation of transcription from RNA polymerase II promoter
NAMPT	up.u	GO:0007267	cell-cell signaling
NAMPT	up.u	GO:0032922	circadian regulation of gene expression
NAMPT	up.u	GO:0007623	circadian rhythm
STX1A	up.u	GO:0007269	neurotransmitter secretion
STX1A	up.u	GO:0014047	glutamate secretion
STX1A	up.u	GO:0050796	regulation of insulin secretion
CYP3A5	up.u	GO:0006805	xenobiotic metabolic process
CYP3A5	up.u	GO:0008202	steroid metabolic process
SERPINE1	up.u	GO:0030336	negative regulation of cell migration
SERPINE1	up.u	GO:0048260	positive regulation of receptor-mediated endocytosis
SERPINE1	up.u	GO:0050729	positive regulation of inflammatory response
SERPINE1	up.u	GO:0001525	angiogenesis
SERPINE1	up.u	GO:0045944	positive regulation of transcription from RNA polymerase II promoter
SERPINE1	up.u	GO:2000352	negative regulation of endothelial cell apoptotic process
SERPINE1	up.u	GO:0002576	platelet degranulation
SERPINE1	up.u	GO:1902042	negative regulation of extrinsic apoptotic signaling pathway via death domain receptors
SERPINE1	up.u	GO:0042730	fibrinolysis
SERPINE1	up.u	GO:0032757	positive regulation of interleukin-8 production
SERPINE1	up.u	GO:0045766	positive regulation of angiogenesis
SERPINE1	up.u	GO:0071222	cellular response to lipopolysaccharide
SERPINE1	up.u	GO:0030198	extracellular matrix organization
SERPINE1	up.u	GO:0010951	negative regulation of endopeptidase activity
SERPINE1	up.u	GO:0050829	defense response to Gram-negative bacterium
SERPINE1	up.u	GO:0007623	circadian rhythm
SERPINE1	up.u	GO:0090026	positive regulation of monocyte chemotaxis
RASSF4	up.u	NA	NA
MAP3K8	up.u	GO:0006468	protein phosphorylation
MAP3K8	up.u	GO:0031295	T cell costimulation
MAP3K8	up.u	GO:0051403	stress-activated MAPK cascade
MAP3K8	up.u	GO:0000186	activation of MAPKK activity
CSF3	up.u	GO:2000251	positive regulation of actin cytoskeleton reorganization
CSF3	up.u	GO:0042993	positive regulation of transcription factor import into nucleus
CSF3	up.u	GO:0045944	positive regulation of transcription from RNA polymerase II promoter
CSF3	up.u	GO:0030838	positive regulation of actin filament polymerization
CSF3	up.u	GO:0051897	positive regulation of protein kinase B signaling
CSF3	up.u	GO:0014068	positive regulation of phosphatidylinositol 3-kinase signaling
CSF3	up.u	GO:0050731	positive regulation of peptidyl-tyrosine phosphorylation
CSF3	up.u	GO:0032092	positive regulation of protein binding
CSF3	up.u	GO:0071345	cellular response to cytokine stimulus
CSF3	up.u	GO:0033138	positive regulation of peptidyl-serine phosphorylation
CSF3	up.u	GO:0007275	multicellular organism development
CYTH1	up.u	GO:0030155	regulation of cell adhesion
CYTH1	up.u	GO:0043547	positive regulation of GTPase activity
CYTH1	up.u	GO:0016192	vesicle-mediated transport
CCL2	up.u	GO:0071407	cellular response to organic cyclic compound
CCL2	up.u	GO:0007166	cell surface receptor signaling pathway
CCL2	up.u	GO:0050870	positive regulation of T cell activation
CCL2	up.u	GO:0006935	chemotaxis
CCL2	up.u	GO:0000165	MAPK cascade
CCL2	up.u	GO:0008360	regulation of cell shape
CCL2	up.u	GO:0044344	cellular response to fibroblast growth factor stimulus
CCL2	up.u	GO:0006959	humoral immune response
CCL2	up.u	GO:0001525	angiogenesis
CCL2	up.u	GO:0043491	protein kinase B signaling
CCL2	up.u	GO:0036499	PERK-mediated unfolded protein response
CCL2	up.u	GO:0006954	inflammatory response
CCL2	up.u	GO:0019079	viral genome replication
CCL2	up.u	GO:0031663	lipopolysaccharide-mediated signaling pathway
CCL2	up.u	GO:0007155	cell adhesion
CCL2	up.u	GO:0019221	cytokine-mediated signaling pathway
CCL2	up.u	GO:0006468	protein phosphorylation
CCL2	up.u	GO:0043524	negative regulation of neuron apoptotic process
CCL2	up.u	GO:0007010	cytoskeleton organization
CCL2	up.u	GO:0071222	cellular response to lipopolysaccharide
CCL2	up.u	GO:0009887	organ morphogenesis
CCL2	up.u	GO:0007186	G-protein coupled receptor signaling pathway
CCL2	up.u	GO:0007187	G-protein coupled receptor signaling pathway, coupled to cyclic nucleotide second messenger
CCL2	up.u	GO:0071347	cellular response to interleukin-1
CCL2	up.u	GO:0071346	cellular response to interferon-gamma
CCL2	up.u	GO:0002548	monocyte chemotaxis
CCL2	up.u	GO:0007259	JAK-STAT cascade
CCL2	up.u	GO:0071356	cellular response to tumor necrosis factor
MMD	up.u	GO:0045860	positive regulation of protein kinase activity
MMD	up.u	GO:0032880	regulation of protein localization
MMD	up.u	GO:0006468	protein phosphorylation
MMD	up.u	GO:0045666	positive regulation of neuron differentiation
NFKB1	up.u	GO:0000122	negative regulation of transcription from RNA polymerase II promoter
NFKB1	up.u	GO:0045944	positive regulation of transcription from RNA polymerase II promoter
NFKB1	up.u	GO:0006954	inflammatory response
NFKB1	up.u	GO:0050852	T cell receptor signaling pathway
NFKB1	up.u	GO:0090263	positive regulation of canonical Wnt signaling pathway
NFKB1	up.u	GO:0071260	cellular response to mechanical stimulus
NFKB1	up.u	GO:0038095	Fc-epsilon receptor signaling pathway
NFKB1	up.u	GO:0045893	positive regulation of transcription, DNA-templated
NFKB1	up.u	GO:0006366	transcription from RNA polymerase II promoter
NFKB1	up.u	GO:0031293	membrane protein intracellular domain proteolysis
NFKB1	up.u	GO:0051092	positive regulation of NF-kappaB transcription factor activity
NFKB1	up.u	GO:0051403	stress-activated MAPK cascade
NFKB1	up.u	GO:0071222	cellular response to lipopolysaccharide
NFKB1	up.u	GO:0002223	stimulatory C-type lectin receptor signaling pathway
NFKB1	up.u	GO:0071347	cellular response to interleukin-1
NFKB1	up.u	GO:0032481	positive regulation of type I interferon production
NFKB1	up.u	GO:0043066	negative regulation of apoptotic process
CD69	up.u	GO:0007165	signal transduction
SH2B3	up.u	GO:0007596	blood coagulation
VDR	up.u	GO:0008285	negative regulation of cell proliferation
VDR	up.u	GO:0007165	signal transduction
VDR	up.u	GO:0010628	positive regulation of gene expression
VDR	up.u	GO:0000122	negative regulation of transcription from RNA polymerase II promoter
VDR	up.u	GO:0045618	positive regulation of keratinocyte differentiation
VDR	up.u	GO:0045944	positive regulation of transcription from RNA polymerase II promoter
VDR	up.u	GO:0045892	negative regulation of transcription, DNA-templated
VDR	up.u	GO:0006367	transcription initiation from RNA polymerase II promoter
VDR	up.u	GO:0000902	cell morphogenesis
DSE	up.u	GO:0030208	dermatan sulfate biosynthetic process
NEDD9	up.u	GO:0007165	signal transduction
NCOA7	up.u	GO:0045944	positive regulation of transcription from RNA polymerase II promoter
SOD2	up.u	GO:0008285	negative regulation of cell proliferation
SOD2	up.u	GO:0001836	release of cytochrome c from mitochondria
SOD2	up.u	GO:0008217	regulation of blood pressure
SOD2	up.u	GO:0006801	superoxide metabolic process
SOD2	up.u	GO:0043524	negative regulation of neuron apoptotic process
SOD2	up.u	GO:0000302	response to reactive oxygen species
SOD2	up.u	GO:0006357	regulation of transcription from RNA polymerase II promoter
SOD2	up.u	GO:0051289	protein homotetramerization
CD83	up.u	GO:0007165	signal transduction
CD83	up.u	GO:0006959	humoral immune response
CD83	up.u	GO:0006952	defense response
FRMD4B	up.u	NA	NA
IL18R1	up.u	GO:0007165	signal transduction
IL18R1	up.u	GO:0006955	immune response
KYNU	up.u	GO:0034341	response to interferon-gamma
RNF19B	up.u	GO:0000209	protein polyubiquitination
KMO	up.u	NA	NA
ETV3	up.u	NA	NA
GBP1	up.u	GO:0070373	negative regulation of ERK1 and ERK2 cascade
GBP1	up.u	GO:1900025	negative regulation of substrate adhesion-dependent cell spreading
GBP1	up.u	GO:0060333	interferon-gamma-mediated signaling pathway
GBP1	up.u	GO:0050860	negative regulation of T cell receptor signaling pathway
STK11	up.u	GO:0008285	negative regulation of cell proliferation
STK11	up.u	GO:0030010	establishment of cell polarity
STK11	up.u	GO:0032147	activation of protein kinase activity
STK11	up.u	GO:0010212	response to ionizing radiation
STK11	up.u	GO:0010508	positive regulation of autophagy
STK11	up.u	GO:0006974	cellular response to DNA damage stimulus
STK11	up.u	GO:0046777	protein autophosphorylation
STK11	up.u	GO:0030308	negative regulation of cell growth
STK11	up.u	GO:1901796	regulation of signal transduction by p53 class mediator
STK11	up.u	GO:0072332	intrinsic apoptotic signaling pathway by p53 class mediator
STK11	up.u	GO:0001558	regulation of cell growth
STK11	up.u	GO:0006468	protein phosphorylation
STK11	up.u	GO:0030511	positive regulation of transforming growth factor beta receptor signaling pathway
STK11	up.u	GO:0007050	cell cycle arrest
STK11	up.u	GO:0042593	glucose homeostasis
NR4A3	up.u	GO:0045333	cellular respiration
NR4A3	up.u	GO:0000122	negative regulation of transcription from RNA polymerase II promoter
NR4A3	up.u	GO:0045944	positive regulation of transcription from RNA polymerase II promoter
NR4A3	up.u	GO:2000505	regulation of energy homeostasis
NR4A3	up.u	GO:0045444	fat cell differentiation
NR4A3	up.u	GO:0010613	positive regulation of cardiac muscle hypertrophy
NR4A3	up.u	GO:0006367	transcription initiation from RNA polymerase II promoter
NR4A3	up.u	GO:0048661	positive regulation of smooth muscle cell proliferation
NR4A3	up.u	GO:0050679	positive regulation of epithelial cell proliferation
NR4A3	up.u	GO:0030522	intracellular receptor signaling pathway
DUSP1	up.u	GO:0006979	response to oxidative stress
DUSP1	up.u	GO:0035335	peptidyl-tyrosine dephosphorylation
DUSP1	up.u	GO:0043407	negative regulation of MAP kinase activity
DUSP1	up.u	GO:0071850	mitotic cell cycle arrest
DUSP1	up.u	GO:0000188	inactivation of MAPK activity
INSL6	up.u	NA	NA
SLC25A2	up.u	GO:0000050	urea cycle
TNFRSF10B	up.u	GO:0007166	cell surface receptor signaling pathway
TNFRSF10B	up.u	GO:0097296	activation of cysteine-type endopeptidase activity involved in apoptotic signaling pathway
TNFRSF10B	up.u	GO:1902042	negative regulation of extrinsic apoptotic signaling pathway via death domain receptors
TNFRSF10B	up.u	GO:0071260	cellular response to mechanical stimulus
TNFRSF10B	up.u	GO:0070059	intrinsic apoptotic signaling pathway in response to endoplasmic reticulum stress
TNFRSF10B	up.u	GO:0043123	positive regulation of I-kappaB kinase/NF-kappaB signaling
TNFRSF10B	up.u	GO:0042981	regulation of apoptotic process
TNFRSF10B	up.u	GO:0034976	response to endoplasmic reticulum stress
TNFRSF10B	up.u	GO:0006919	activation of cysteine-type endopeptidase activity involved in apoptotic process
TNFRSF10B	up.u	GO:1902041	regulation of extrinsic apoptotic signaling pathway via death domain receptors
SLC25A51	up.u	NA	NA
BHLHE41	up.u	GO:0000122	negative regulation of transcription from RNA polymerase II promoter
BHLHE41	up.u	GO:0045892	negative regulation of transcription, DNA-templated
BHLHE41	up.u	GO:0010944	negative regulation of transcription by competitive promoter binding
BHLHE41	up.u	GO:0010832	negative regulation of myotube differentiation
TNFAIP6	up.u	GO:0007165	signal transduction
TNFAIP6	up.u	GO:0050728	negative regulation of inflammatory response
TNFAIP6	up.u	GO:0006954	inflammatory response
TNFAIP6	up.u	GO:0007267	cell-cell signaling
G0S2	up.u	GO:0097191	extrinsic apoptotic signaling pathway
G0S2	up.u	GO:2001238	positive regulation of extrinsic apoptotic signaling pathway
SDC4	up.u	GO:0006027	glycosaminoglycan catabolic process
SDC4	up.u	GO:0006024	glycosaminoglycan biosynthetic process
SDC4	up.u	GO:0007165	signal transduction
SDC4	up.u	GO:0001523	retinoid metabolic process
SDC4	up.u	GO:0030203	glycosaminoglycan metabolic process
SDC4	up.u	GO:1903543	positive regulation of exosomal secretion
ZNFX1	up.u	NA	NA
ZBP1	up.u	GO:0032481	positive regulation of type I interferon production
BTN2A2	up.u	NA	NA
CXCL6	up.u	GO:0007165	signal transduction
CXCL6	up.u	GO:0006935	chemotaxis
CXCL6	up.u	GO:0060326	cell chemotaxis
CXCL6	up.u	GO:0006954	inflammatory response
CXCL6	up.u	GO:0007267	cell-cell signaling
SH3TC1	up.u	NA	NA
IRF1	up.u	GO:0008285	negative regulation of cell proliferation
IRF1	up.u	GO:0032728	positive regulation of interferon-beta production
IRF1	up.u	GO:0051607	defense response to virus
IRF1	up.u	GO:0007596	blood coagulation
IRF1	up.u	GO:0045944	positive regulation of transcription from RNA polymerase II promoter
IRF1	up.u	GO:0051726	regulation of cell cycle
IRF1	up.u	GO:0071260	cellular response to mechanical stimulus
IRF1	up.u	GO:0045892	negative regulation of transcription, DNA-templated
IRF1	up.u	GO:0045893	positive regulation of transcription, DNA-templated
IRF1	up.u	GO:0006366	transcription from RNA polymerase II promoter
IRF1	up.u	GO:0007050	cell cycle arrest
IRF1	up.u	GO:0006915	apoptotic process
IRF1	up.u	GO:0035458	cellular response to interferon-beta
IRF1	up.u	GO:0060333	interferon-gamma-mediated signaling pathway
IRF1	up.u	GO:0060337	type I interferon signaling pathway
IRF1	up.u	GO:0032481	positive regulation of type I interferon production
IL1B	up.u	GO:0051044	positive regulation of membrane protein ectodomain proteolysis
IL1B	up.u	GO:0071407	cellular response to organic cyclic compound
IL1B	up.u	GO:0008285	negative regulation of cell proliferation
IL1B	up.u	GO:0007165	signal transduction
IL1B	up.u	GO:0045840	positive regulation of mitotic nuclear division
IL1B	up.u	GO:0032729	positive regulation of interferon-gamma production
IL1B	up.u	GO:0000165	MAPK cascade
IL1B	up.u	GO:0010628	positive regulation of gene expression
IL1B	up.u	GO:0042102	positive regulation of T cell proliferation
IL1B	up.u	GO:0043491	protein kinase B signaling
IL1B	up.u	GO:0035690	cellular response to drug
IL1B	up.u	GO:0006954	inflammatory response
IL1B	up.u	GO:0045429	positive regulation of nitric oxide biosynthetic process
IL1B	up.u	GO:2001240	negative regulation of extrinsic apoptotic signaling pathway in absence of ligand
IL1B	up.u	GO:0007267	cell-cell signaling
IL1B	up.u	GO:0071260	cellular response to mechanical stimulus
IL1B	up.u	GO:0045893	positive regulation of transcription, DNA-templated
IL1B	up.u	GO:0031663	lipopolysaccharide-mediated signaling pathway
IL1B	up.u	GO:0051091	positive regulation of sequence-specific DNA binding transcription factor activity
IL1B	up.u	GO:0007566	embryo implantation
IL1B	up.u	GO:0032757	positive regulation of interleukin-8 production
IL1B	up.u	GO:0032755	positive regulation of interleukin-6 production
IL1B	up.u	GO:0019221	cytokine-mediated signaling pathway
IL1B	up.u	GO:0042346	positive regulation of NF-kappaB import into nucleus
IL1B	up.u	GO:0045766	positive regulation of angiogenesis
IL1B	up.u	GO:0051092	positive regulation of NF-kappaB transcription factor activity
IL1B	up.u	GO:0010575	positive regulation of vascular endothelial growth factor production
IL1B	up.u	GO:0050766	positive regulation of phagocytosis
IL1B	up.u	GO:0043122	regulation of I-kappaB kinase/NF-kappaB signaling
IL1B	up.u	GO:0001934	positive regulation of protein phosphorylation
IL1B	up.u	GO:0050796	regulation of insulin secretion
IL1B	up.u	GO:0006915	apoptotic process
IL1B	up.u	GO:0043407	negative regulation of MAP kinase activity
IL1B	up.u	GO:0046627	negative regulation of insulin receptor signaling pathway
IL1B	up.u	GO:0000187	activation of MAPK activity
IL1B	up.u	GO:0050999	regulation of nitric-oxide synthase activity
IL1B	up.u	GO:0050995	negative regulation of lipid catabolic process
C3	up.u	GO:0007165	signal transduction
C3	up.u	GO:0006956	complement activation
C3	up.u	GO:0006955	immune response
C3	up.u	GO:0030449	regulation of complement activation
C3	up.u	GO:0010575	positive regulation of vascular endothelial growth factor production
C3	up.u	GO:0050776	regulation of immune response
C3	up.u	GO:0001934	positive regulation of protein phosphorylation
C3	up.u	GO:0007186	G-protein coupled receptor signaling pathway
C3	up.u	GO:0006508	proteolysis
TNFSF14	up.u	GO:0033209	tumor necrosis factor-mediated signaling pathway
TNFSF14	up.u	GO:0071260	cellular response to mechanical stimulus
TNFSF14	up.u	GO:0043154	negative regulation of cysteine-type endopeptidase activity involved in apoptotic process
TNFSF14	up.u	GO:0006915	apoptotic process
FOSB	up.u	GO:0000122	negative regulation of transcription from RNA polymerase II promoter
BMP2	up.u	GO:0030509	BMP signaling pathway
BMP2	up.u	GO:0030501	positive regulation of bone mineralization
BMP2	up.u	GO:0030335	positive regulation of cell migration
BMP2	up.u	GO:0001666	response to hypoxia
BMP2	up.u	GO:0043410	positive regulation of MAPK cascade
BMP2	up.u	GO:0008285	negative regulation of cell proliferation
BMP2	up.u	GO:0001837	epithelial to mesenchymal transition
BMP2	up.u	GO:0001649	osteoblast differentiation
BMP2	up.u	GO:0010628	positive regulation of gene expression
BMP2	up.u	GO:0070374	positive regulation of ERK1 and ERK2 cascade
BMP2	up.u	GO:0009790	embryo development
BMP2	up.u	GO:0010718	positive regulation of epithelial to mesenchymal transition
BMP2	up.u	GO:0000122	negative regulation of transcription from RNA polymerase II promoter
BMP2	up.u	GO:0001501	skeletal system development
BMP2	up.u	GO:0045944	positive regulation of transcription from RNA polymerase II promoter
BMP2	up.u	GO:0006954	inflammatory response
BMP2	up.u	GO:0060389	pathway-restricted SMAD protein phosphorylation
BMP2	up.u	GO:0055008	cardiac muscle tissue morphogenesis
BMP2	up.u	GO:0010862	positive regulation of pathway-restricted SMAD protein phosphorylation
BMP2	up.u	GO:0007267	cell-cell signaling
BMP2	up.u	GO:0045892	negative regulation of transcription, DNA-templated
BMP2	up.u	GO:0045893	positive regulation of transcription, DNA-templated
BMP2	up.u	GO:0007507	heart development
BMP2	up.u	GO:0030282	bone mineralization
BMP2	up.u	GO:1900745	positive regulation of p38MAPK cascade
BMP2	up.u	GO:0048839	inner ear development
BMP2	up.u	GO:0071773	cellular response to BMP stimulus
BMP2	up.u	GO:0090090	negative regulation of canonical Wnt signaling pathway
BMP2	up.u	GO:0006468	protein phosphorylation
BMP2	up.u	GO:0061036	positive regulation of cartilage development
BMP2	up.u	GO:0009887	organ morphogenesis
BMP2	up.u	GO:0042475	odontogenesis of dentin-containing tooth
BMP2	up.u	GO:0060395	SMAD protein signal transduction
BMP2	up.u	GO:0001701	in utero embryonic development
BMP2	up.u	GO:0045600	positive regulation of fat cell differentiation
BMP2	up.u	GO:0045786	negative regulation of cell cycle
BMP2	up.u	GO:0001934	positive regulation of protein phosphorylation
BMP2	up.u	GO:0045666	positive regulation of neuron differentiation
BMP2	up.u	GO:0045669	positive regulation of osteoblast differentiation
BMP2	up.u	GO:0007219	Notch signaling pathway
BMP2	up.u	GO:0001938	positive regulation of endothelial cell proliferation
BMP2	up.u	GO:0006355	regulation of transcription, DNA-templated
BMP2	up.u	GO:0001658	branching involved in ureteric bud morphogenesis
BMP2	up.u	GO:0032092	positive regulation of protein binding
BMP2	up.u	GO:0030177	positive regulation of Wnt signaling pathway
BMP2	up.u	GO:0000187	activation of MAPK activity
BMP2	up.u	GO:0043065	positive regulation of apoptotic process
BMP2	up.u	GO:0002062	chondrocyte differentiation
STAT5A	up.u	GO:0043536	positive regulation of blood vessel endothelial cell migration
STAT5A	up.u	GO:0006600	creatine metabolic process
STAT5A	up.u	GO:0006103	2-oxoglutarate metabolic process
STAT5A	up.u	GO:0018108	peptidyl-tyrosine phosphorylation
STAT5A	up.u	GO:0060397	JAK-STAT cascade involved in growth hormone signaling pathway
STAT5A	up.u	GO:0006631	fatty acid metabolic process
STAT5A	up.u	GO:0001938	positive regulation of endothelial cell proliferation
STAT5A	up.u	GO:0006357	regulation of transcription from RNA polymerase II promoter
STAT5A	up.u	GO:0007259	JAK-STAT cascade
PLEKHG3	up.u	NA	NA
TICAM1	up.u	GO:0097190	apoptotic signaling pathway
TICAM1	up.u	GO:0002756	MyD88-independent toll-like receptor signaling pathway
TICAM1	up.u	GO:0007249	I-kappaB kinase/NF-kappaB signaling
TICAM1	up.u	GO:0043123	positive regulation of I-kappaB kinase/NF-kappaB signaling
TICAM1	up.u	GO:0070266	necroptotic process
TICAM1	up.u	GO:0035666	TRIF-dependent toll-like receptor signaling pathway
KDR	up.u	GO:0030335	positive regulation of cell migration
KDR	up.u	GO:0002042	cell migration involved in sprouting angiogenesis
KDR	up.u	GO:0043410	positive regulation of MAPK cascade
KDR	up.u	GO:0008284	positive regulation of cell proliferation
KDR	up.u	GO:0010595	positive regulation of endothelial cell migration
KDR	up.u	GO:0007169	transmembrane receptor protein tyrosine kinase signaling pathway
KDR	up.u	GO:0008360	regulation of cell shape
KDR	up.u	GO:0070374	positive regulation of ERK1 and ERK2 cascade
KDR	up.u	GO:0001525	angiogenesis
KDR	up.u	GO:0048010	vascular endothelial growth factor receptor signaling pathway
KDR	up.u	GO:2000352	negative regulation of endothelial cell apoptotic process
KDR	up.u	GO:0051894	positive regulation of focal adhesion assembly
KDR	up.u	GO:0046777	protein autophosphorylation
KDR	up.u	GO:0018108	peptidyl-tyrosine phosphorylation
KDR	up.u	GO:0035162	embryonic hemopoiesis
KDR	up.u	GO:0014068	positive regulation of phosphatidylinositol 3-kinase signaling
KDR	up.u	GO:0001570	vasculogenesis
KDR	up.u	GO:0045766	positive regulation of angiogenesis
KDR	up.u	GO:0090141	positive regulation of mitochondrial fission
KDR	up.u	GO:0035924	cellular response to vascular endothelial growth factor stimulus
KDR	up.u	GO:0030198	extracellular matrix organization
KDR	up.u	GO:0035584	calcium-mediated signaling using intracellular calcium source
KDR	up.u	GO:0001934	positive regulation of protein phosphorylation
KDR	up.u	GO:0001938	positive regulation of endothelial cell proliferation
KDR	up.u	GO:0016239	positive regulation of macroautophagy
KDR	up.u	GO:0043066	negative regulation of apoptotic process
BAIAP2L2	up.u	GO:0061024	membrane organization
PLD2	up.u	GO:0007264	small GTPase mediated signal transduction
PLD2	up.u	GO:0038096	Fc-gamma receptor signaling pathway involved in phagocytosis
PLD2	up.u	GO:0007010	cytoskeleton organization
PLD2	up.u	GO:0006654	phosphatidic acid biosynthetic process
SAT1	up.u	GO:0001525	angiogenesis
HELZ2	up.u	GO:0045944	positive regulation of transcription from RNA polymerase II promoter
HELZ2	up.u	GO:0044255	cellular lipid metabolic process
TRAF3	up.u	GO:0007165	signal transduction
TRAF3	up.u	GO:0033209	tumor necrosis factor-mediated signaling pathway
TRAF3	up.u	GO:0002224	toll-like receptor signaling pathway
TRAF3	up.u	GO:0032480	negative regulation of type I interferon production
TRAF3	up.u	GO:0032088	negative regulation of NF-kappaB transcription factor activity
TRAF3	up.u	GO:0035666	TRIF-dependent toll-like receptor signaling pathway
GFPT2	up.u	NA	NA
RARA	up.u	GO:0008284	positive regulation of cell proliferation
RARA	up.u	GO:0007165	signal transduction
RARA	up.u	GO:0032720	negative regulation of tumor necrosis factor production
RARA	up.u	GO:0071391	cellular response to estrogen stimulus
RARA	up.u	GO:0045944	positive regulation of transcription from RNA polymerase II promoter
RARA	up.u	GO:0045892	negative regulation of transcription, DNA-templated
RARA	up.u	GO:0045893	positive regulation of transcription, DNA-templated
RARA	up.u	GO:0032753	positive regulation of interleukin-4 production
RARA	up.u	GO:0006367	transcription initiation from RNA polymerase II promoter
RARA	up.u	GO:0006468	protein phosphorylation
RARA	up.u	GO:0032526	response to retinoic acid
RARA	up.u	GO:0045787	positive regulation of cell cycle
RARA	up.u	GO:0071300	cellular response to retinoic acid
RARA	up.u	GO:0032689	negative regulation of interferon-gamma production
ZSWIM4	up.u	NA	NA
KDM6B	up.u	GO:0045944	positive regulation of transcription from RNA polymerase II promoter
NMUR2	up.u	GO:0006816	calcium ion transport
NMUR2	up.u	GO:0007417	central nervous system development
NMUR2	up.u	GO:0007267	cell-cell signaling
NMUR2	up.u	GO:1902476	chloride transmembrane transport
NMUR2	up.u	GO:0006821	chloride transport
NMUR2	up.u	GO:0007631	feeding behavior
NMUR2	up.u	GO:0007200	phospholipase C-activating G-protein coupled receptor signaling pathway
NMUR2	up.u	GO:0007204	positive regulation of cytosolic calcium ion concentration
IRAK2	up.u	GO:0070498	interleukin-1-mediated signaling pathway
IRAK2	up.u	GO:0002755	MyD88-dependent toll-like receptor signaling pathway
IRAK2	up.u	GO:0006954	inflammatory response
IRAK2	up.u	GO:0007249	I-kappaB kinase/NF-kappaB signaling
IRAK2	up.u	GO:0070423	nucleotide-binding oligomerization domain containing signaling pathway
IRAK2	up.u	GO:0006468	protein phosphorylation
IRAK2	up.u	GO:0051092	positive regulation of NF-kappaB transcription factor activity
IRAK2	up.u	GO:0002224	toll-like receptor signaling pathway
IRAK2	up.u	GO:0032088	negative regulation of NF-kappaB transcription factor activity
IRAK2	up.u	GO:0034162	toll-like receptor 9 signaling pathway
IRAK2	up.u	GO:0007254	JNK cascade
IRAK2	up.u	GO:0070555	response to interleukin-1
IRAK2	up.u	GO:0000187	activation of MAPK activity
BHLHE40	up.u	GO:0000122	negative regulation of transcription from RNA polymerase II promoter
BHLHE40	up.u	GO:0045892	negative regulation of transcription, DNA-templated
BHLHE40	up.u	GO:0032922	circadian regulation of gene expression
BHLHE40	up.u	GO:0043153	entrainment of circadian clock by photoperiod
BHLHE40	up.u	GO:0043433	negative regulation of sequence-specific DNA binding transcription factor activity
STX11	up.u	GO:0061025	membrane fusion
KLF4	up.u	GO:0008285	negative regulation of cell proliferation
KLF4	up.u	GO:0050728	negative regulation of inflammatory response
KLF4	up.u	GO:0010629	negative regulation of gene expression
KLF4	up.u	GO:0010628	positive regulation of gene expression
KLF4	up.u	GO:0032270	positive regulation of cellular protein metabolic process
KLF4	up.u	GO:0000122	negative regulation of transcription from RNA polymerase II promoter
KLF4	up.u	GO:0045944	positive regulation of transcription from RNA polymerase II promoter
KLF4	up.u	GO:0045429	positive regulation of nitric oxide biosynthetic process
KLF4	up.u	GO:0090051	negative regulation of cell migration involved in sprouting angiogenesis
KLF4	up.u	GO:0051973	positive regulation of telomerase activity
KLF4	up.u	GO:0045892	negative regulation of transcription, DNA-templated
KLF4	up.u	GO:0045893	positive regulation of transcription, DNA-templated
KLF4	up.u	GO:0045444	fat cell differentiation
KLF4	up.u	GO:0035019	somatic stem cell population maintenance
KLF4	up.u	GO:0006366	transcription from RNA polymerase II promoter
KLF4	up.u	GO:0043154	negative regulation of cysteine-type endopeptidase activity involved in apoptotic process
KLF4	up.u	GO:0045595	regulation of cell differentiation
KLF4	up.u	GO:0019827	stem cell population maintenance
KLF4	up.u	GO:0032088	negative regulation of NF-kappaB transcription factor activity
KLF4	up.u	GO:0071363	cellular response to growth factor stimulus
LRRC49	up.u	NA	NA
CH25H	up.u	GO:0006629	lipid metabolic process
CH25H	up.u	GO:0006699	bile acid biosynthetic process
SERPINA10	up.u	GO:0010951	negative regulation of endopeptidase activity
PMAIP1	up.u	GO:1900740	positive regulation of protein insertion into mitochondrial membrane involved in apoptotic signaling pathway
PMAIP1	up.u	GO:0042149	cellular response to glucose starvation
PMAIP1	up.u	GO:0097193	intrinsic apoptotic signaling pathway
PMAIP1	up.u	GO:0043517	positive regulation of DNA damage response, signal transduction by p53 class mediator
PMAIP1	up.u	GO:0051607	defense response to virus
PMAIP1	up.u	GO:0043280	positive regulation of cysteine-type endopeptidase activity involved in apoptotic process
PMAIP1	up.u	GO:2001244	positive regulation of intrinsic apoptotic signaling pathway
PMAIP1	up.u	GO:0090200	positive regulation of release of cytochrome c from mitochondria
PMAIP1	up.u	GO:0071456	cellular response to hypoxia
PMAIP1	up.u	GO:0072332	intrinsic apoptotic signaling pathway by p53 class mediator
PMAIP1	up.u	GO:0042981	regulation of apoptotic process
PMAIP1	up.u	GO:0072593	reactive oxygen species metabolic process
PMAIP1	up.u	GO:0006915	apoptotic process
PMAIP1	up.u	GO:0032461	positive regulation of protein oligomerization
PMAIP1	up.u	GO:0043065	positive regulation of apoptotic process
TP53BP2	up.u	GO:1900740	positive regulation of protein insertion into mitochondrial membrane involved in apoptotic signaling pathway
TP53BP2	up.u	GO:0007165	signal transduction
TP53BP2	up.u	GO:1901796	regulation of signal transduction by p53 class mediator
TP53BP2	up.u	GO:0072332	intrinsic apoptotic signaling pathway by p53 class mediator
TP53BP2	up.u	GO:0042981	regulation of apoptotic process
TP53BP2	up.u	GO:0045786	negative regulation of cell cycle
ABCA12	up.u	GO:0055085	transmembrane transport
ABCA12	up.u	GO:0045055	regulated exocytosis
ABCA12	up.u	GO:0006869	lipid transport
ABCA12	up.u	GO:0072659	protein localization to plasma membrane
ABCA12	up.u	GO:0033700	phospholipid efflux
ABCA12	up.u	GO:0010875	positive regulation of cholesterol efflux
PHLDB2	up.u	GO:0051497	negative regulation of stress fiber assembly
PHLDB2	up.u	GO:0010717	regulation of epithelial to mesenchymal transition
PHLDB2	up.u	GO:0051895	negative regulation of focal adhesion assembly
PHLDB2	up.u	GO:0000226	microtubule cytoskeleton organization
PHLDB2	up.u	GO:0045184	establishment of protein localization
PLK2	up.u	GO:0048167	regulation of synaptic plasticity
PLK2	up.u	GO:0045732	positive regulation of protein catabolic process
PLK2	up.u	GO:0000082	G1/S transition of mitotic cell cycle
PLK2	up.u	GO:0010508	positive regulation of autophagy
PLK2	up.u	GO:0006977	DNA damage response, signal transduction by p53 class mediator resulting in cell cycle arrest
PLK2	up.u	GO:0007265	Ras protein signal transduction
PLK2	up.u	GO:0018105	peptidyl-serine phosphorylation
PLK2	up.u	GO:0007093	mitotic cell cycle checkpoint
PLK2	up.u	GO:0060291	long-term synaptic potentiation
PLK2	up.u	GO:0006468	protein phosphorylation
PLK2	up.u	GO:0007052	mitotic spindle organization
PLK2	up.u	GO:0032486	Rap protein signal transduction
PLK2	up.u	GO:0007613	memory
PLK2	up.u	GO:0043123	positive regulation of I-kappaB kinase/NF-kappaB signaling
PLK2	up.u	GO:0043066	negative regulation of apoptotic process
RNF145	up.u	NA	NA
TNIP1	up.u	GO:0050729	positive regulation of inflammatory response
TNIP1	up.u	GO:0070373	negative regulation of ERK1 and ERK2 cascade
TNIP1	up.u	GO:0002755	MyD88-dependent toll-like receptor signaling pathway
TNIP1	up.u	GO:0006412	translation
TNIP1	up.u	GO:0045944	positive regulation of transcription from RNA polymerase II promoter
TNIP1	up.u	GO:0006952	defense response
TNIP1	up.u	GO:0007159	leukocyte cell-cell adhesion
TNIP1	up.u	GO:0043124	negative regulation of I-kappaB kinase/NF-kappaB signaling
TNIP1	up.u	GO:0045071	negative regulation of viral genome replication
TNIP1	up.u	GO:0006508	proteolysis
PPP1R18	up.u	NA	NA
NFKBIE	up.u	NA	NA
CDKN2B	up.u	GO:0008285	negative regulation of cell proliferation
CDKN2B	up.u	GO:0000086	G2/M transition of mitotic cell cycle
CDKN2B	up.u	GO:0045944	positive regulation of transcription from RNA polymerase II promoter
CDKN2B	up.u	GO:0000079	regulation of cyclin-dependent protein serine/threonine kinase activity
CDKN2B	up.u	GO:0007093	mitotic cell cycle checkpoint
CDKN2B	up.u	GO:0050680	negative regulation of epithelial cell proliferation
CDKN2B	up.u	GO:0071901	negative regulation of protein serine/threonine kinase activity
CDKN2B	up.u	GO:0042326	negative regulation of phosphorylation
CDKN2B	up.u	GO:0030511	positive regulation of transforming growth factor beta receptor signaling pathway
CDKN2B	up.u	GO:0007050	cell cycle arrest
ZC3H12C	up.u	NA	NA
FEZ1	up.u	GO:0007155	cell adhesion
FEZ1	up.u	GO:0007399	nervous system development
FEZ1	up.u	GO:0007411	axon guidance
CDC42EP2	up.u	GO:0008360	regulation of cell shape
CDC42EP2	up.u	GO:0030036	actin cytoskeleton organization
CDC42EP2	up.u	GO:0030838	positive regulation of actin filament polymerization
CDC42EP2	up.u	GO:0043547	positive regulation of GTPase activity
CDC42EP2	up.u	GO:0031334	positive regulation of protein complex assembly
NOCT	up.u	GO:0010629	negative regulation of gene expression
NOCT	up.u	GO:0032496	response to lipopolysaccharide
NOCT	up.u	GO:0032922	circadian regulation of gene expression
NOCT	up.u	GO:0048255	mRNA stabilization
NOCT	up.u	GO:0006366	transcription from RNA polymerase II promoter
NOCT	up.u	GO:0042752	regulation of circadian rhythm
NOCT	up.u	GO:0045600	positive regulation of fat cell differentiation
NOCT	up.u	GO:0045668	negative regulation of osteoblast differentiation
NOCT	up.u	GO:0006355	regulation of transcription, DNA-templated
NOCT	up.u	GO:0007623	circadian rhythm
CCL28	up.u	GO:0006935	chemotaxis
CCL28	up.u	GO:0060326	cell chemotaxis
CCL28	up.u	GO:0001954	positive regulation of cell-matrix adhesion
HSPB8	up.u	GO:1900034	regulation of cellular response to heat
SRSF12	up.u	GO:0048025	negative regulation of mRNA splicing, via spliceosome
SRSF12	up.u	GO:0000381	regulation of alternative mRNA splicing, via spliceosome
USP43	up.u	GO:0019985	translesion synthesis
TTC39B	up.u	NA	NA
NMNAT2	up.u	NA	NA
XDH	up.u	GO:0010629	negative regulation of gene expression
XDH	up.u	GO:2000379	positive regulation of reactive oxygen species metabolic process
XDH	up.u	GO:0051898	negative regulation of protein kinase B signaling
XDH	up.u	GO:1900745	positive regulation of p38MAPK cascade
XDH	up.u	GO:0001933	negative regulation of protein phosphorylation
XDH	up.u	GO:0001937	negative regulation of endothelial cell proliferation
XDH	up.u	GO:0006919	activation of cysteine-type endopeptidase activity involved in apoptotic process
XDH	up.u	GO:0006195	purine nucleotide catabolic process
B4GALT5	up.u	GO:0018146	keratan sulfate biosynthetic process
B4GALT5	up.u	GO:0016266	O-glycan processing
PPP1R15B	up.u	NA	NA
RCAN1	up.u	GO:0007165	signal transduction
RCAN1	up.u	GO:0007417	central nervous system development
RCAN1	up.u	GO:0008015	blood circulation
RCAN1	up.u	GO:0006355	regulation of transcription, DNA-templated
CPAMD8	up.u	NA	NA
SLC37A1	up.u	GO:0035435	phosphate ion transmembrane transport
ICOSLG	up.u	GO:0042104	positive regulation of activated T cell proliferation
ICOSLG	up.u	GO:0031295	T cell costimulation
SLC2A6	up.u	NA	NA
IKZF3	up.u	GO:0007498	mesoderm development
IKZF3	up.u	GO:0042981	regulation of apoptotic process
IKZF3	up.u	GO:0006357	regulation of transcription from RNA polymerase II promoter
ITGA5	up.u	GO:0001525	angiogenesis
ITGA5	up.u	GO:0034113	heterotypic cell-cell adhesion
ITGA5	up.u	GO:0031589	cell-substrate adhesion
ITGA5	up.u	GO:0007155	cell adhesion
ITGA5	up.u	GO:0050900	leukocyte migration
ITGA5	up.u	GO:0050731	positive regulation of peptidyl-tyrosine phosphorylation
ITGA5	up.u	GO:0030198	extracellular matrix organization
ITGA5	up.u	GO:0030949	positive regulation of vascular endothelial growth factor receptor signaling pathway
ITGA5	up.u	GO:2000811	negative regulation of anoikis
ITGA5	up.u	GO:0035987	endodermal cell differentiation
FMNL3	up.u	GO:0008360	regulation of cell shape
FMNL3	up.u	GO:0007010	cytoskeleton organization
FMNL3	up.u	GO:0016477	cell migration
PLPP3	up.u	GO:0006470	protein dephosphorylation
PLPP3	up.u	GO:0030148	sphingolipid biosynthetic process
PLPP3	up.u	GO:0051091	positive regulation of sequence-specific DNA binding transcription factor activity
PLPP3	up.u	GO:0001933	negative regulation of protein phosphorylation
PLPP3	up.u	GO:0050821	protein stabilization
VCAM1	up.u	GO:0007160	cell-matrix adhesion
VCAM1	up.u	GO:0042102	positive regulation of T cell proliferation
VCAM1	up.u	GO:0055114	oxidation-reduction process
VCAM1	up.u	GO:0007159	leukocyte cell-cell adhesion
VCAM1	up.u	GO:0007155	cell adhesion
VCAM1	up.u	GO:0007157	heterophilic cell-cell adhesion via plasma membrane cell adhesion molecules
VCAM1	up.u	GO:0050901	leukocyte tethering or rolling
VCAM1	up.u	GO:0050776	regulation of immune response
VCAM1	up.u	GO:0030198	extracellular matrix organization
VCAM1	up.u	GO:0035584	calcium-mediated signaling using intracellular calcium source
VCAM1	up.u	GO:0060333	interferon-gamma-mediated signaling pathway
ATF3	up.u	GO:0000122	negative regulation of transcription from RNA polymerase II promoter
ATF3	up.u	GO:0036499	PERK-mediated unfolded protein response
ATF3	up.u	GO:0045944	positive regulation of transcription from RNA polymerase II promoter
ATF3	up.u	GO:1990440	positive regulation of transcription from RNA polymerase II promoter in response to endoplasmic reticulum stress
IER5	up.u	NA	NA
REL	up.u	GO:0010629	negative regulation of gene expression
REL	up.u	GO:0045944	positive regulation of transcription from RNA polymerase II promoter
REL	up.u	GO:0006366	transcription from RNA polymerase II promoter
REL	up.u	GO:0043123	positive regulation of I-kappaB kinase/NF-kappaB signaling
NEURL3	up.u	NA	NA
PTX3	up.u	GO:0006954	inflammatory response
PTX3	up.u	GO:0046597	negative regulation of viral entry into host cell
PTX3	up.u	GO:0045087	innate immune response
CXCL3	up.u	GO:0030593	neutrophil chemotaxis
CXCL1	up.u	GO:0035556	intracellular signal transduction
CXCL1	up.u	GO:0008285	negative regulation of cell proliferation
CXCL1	up.u	GO:0008283	cell proliferation
CXCL1	up.u	GO:0007165	signal transduction
CXCL1	up.u	GO:0043085	positive regulation of catalytic activity
CXCL1	up.u	GO:0006935	chemotaxis
CXCL1	up.u	GO:0030036	actin cytoskeleton organization
CXCL1	up.u	GO:0060326	cell chemotaxis
CXCL1	up.u	GO:0007399	nervous system development
CXCL1	up.u	GO:0007186	G-protein coupled receptor signaling pathway
IL15	up.u	GO:0032740	positive regulation of interleukin-17 production
IL15	up.u	GO:0008284	positive regulation of cell proliferation
IL15	up.u	GO:0007165	signal transduction
IL15	up.u	GO:0007267	cell-cell signaling
FAM160A1	up.u	NA	NA
ANKRD33B	up.u	NA	NA
CSF2	up.u	GO:0000165	MAPK cascade
CSF2	up.u	GO:0010628	positive regulation of gene expression
CSF2	up.u	GO:0043011	myeloid dendritic cell differentiation
CSF2	up.u	GO:0042523	positive regulation of tyrosine phosphorylation of Stat5 protein
CSF2	up.u	GO:2001240	negative regulation of extrinsic apoptotic signaling pathway in absence of ligand
CSF2	up.u	GO:0018108	peptidyl-tyrosine phosphorylation
CSF2	up.u	GO:0043547	positive regulation of GTPase activity
CSF2	up.u	GO:0045740	positive regulation of DNA replication
CSF2	up.u	GO:0010744	positive regulation of macrophage derived foam cell differentiation
ABTB2	up.u	NA	NA
ST5	up.u	GO:0070374	positive regulation of ERK1 and ERK2 cascade
ST5	up.u	GO:0043547	positive regulation of GTPase activity
SLFN5	up.u	NA	NA
NKX3-1	up.u	GO:0008284	positive regulation of cell proliferation
NKX3-1	up.u	GO:0008285	negative regulation of cell proliferation
NKX3-1	up.u	GO:0010629	negative regulation of gene expression
NKX3-1	up.u	GO:0010628	positive regulation of gene expression
NKX3-1	up.u	GO:0032147	activation of protein kinase activity
NKX3-1	up.u	GO:0048754	branching morphogenesis of an epithelial tube
NKX3-1	up.u	GO:0045930	negative regulation of mitotic cell cycle
NKX3-1	up.u	GO:0043491	protein kinase B signaling
NKX3-1	up.u	GO:0010942	positive regulation of cell death
NKX3-1	up.u	GO:0035690	cellular response to drug
NKX3-1	up.u	GO:0045944	positive regulation of transcription from RNA polymerase II promoter
NKX3-1	up.u	GO:0043280	positive regulation of cysteine-type endopeptidase activity involved in apoptotic process
NKX3-1	up.u	GO:2001244	positive regulation of intrinsic apoptotic signaling pathway
NKX3-1	up.u	GO:0071456	cellular response to hypoxia
NKX3-1	up.u	GO:0045892	negative regulation of transcription, DNA-templated
NKX3-1	up.u	GO:0045893	positive regulation of transcription, DNA-templated
NKX3-1	up.u	GO:0050680	negative regulation of epithelial cell proliferation
NKX3-1	up.u	GO:0014068	positive regulation of phosphatidylinositol 3-kinase signaling
NKX3-1	up.u	GO:0001934	positive regulation of protein phosphorylation
NKX3-1	up.u	GO:0006919	activation of cysteine-type endopeptidase activity involved in apoptotic process
NKX3-1	up.u	GO:0045931	positive regulation of mitotic cell cycle
NKX3-1	up.u	GO:0071347	cellular response to interleukin-1
NKX3-1	up.u	GO:0071356	cellular response to tumor necrosis factor
NKX3-1	up.u	GO:0007275	multicellular organism development
NKX3-1	up.u	GO:0071850	mitotic cell cycle arrest
NKX3-1	up.u	GO:0030521	androgen receptor signaling pathway
NOD2	up.u	GO:0032760	positive regulation of tumor necrosis factor production
NOD2	up.u	GO:0032740	positive regulation of interleukin-17 production
NOD2	up.u	GO:0035556	intracellular signal transduction
NOD2	up.u	GO:0043552	positive regulation of phosphatidylinositol 3-kinase activity
NOD2	up.u	GO:0070374	positive regulation of ERK1 and ERK2 cascade
NOD2	up.u	GO:0042742	defense response to bacterium
NOD2	up.u	GO:0046330	positive regulation of JNK cascade
NOD2	up.u	GO:0045944	positive regulation of transcription from RNA polymerase II promoter
NOD2	up.u	GO:0006952	defense response
NOD2	up.u	GO:0051259	protein oligomerization
NOD2	up.u	GO:0032757	positive regulation of interleukin-8 production
NOD2	up.u	GO:0032755	positive regulation of interleukin-6 production
NOD2	up.u	GO:0070423	nucleotide-binding oligomerization domain containing signaling pathway
NOD2	up.u	GO:0032733	positive regulation of interleukin-10 production
NOD2	up.u	GO:0045747	positive regulation of Notch signaling pathway
NOD2	up.u	GO:0051092	positive regulation of NF-kappaB transcription factor activity
NOD2	up.u	GO:0050718	positive regulation of interleukin-1 beta secretion
NOD2	up.u	GO:0043123	positive regulation of I-kappaB kinase/NF-kappaB signaling
NOD2	up.u	GO:0050679	positive regulation of epithelial cell proliferation
NOD2	up.u	GO:0007254	JNK cascade
NOD2	up.u	GO:0032874	positive regulation of stress-activated MAPK cascade
NOD2	up.u	GO:0000187	activation of MAPK activity
NOD2	up.u	GO:0016045	detection of bacterium
NOD2	up.u	GO:0045087	innate immune response
NFKBID	up.u	NA	NA
MFSD2A	up.u	NA	NA
TAP1	up.u	GO:0002474	antigen processing and presentation of peptide antigen via MHC class I
RAB31	up.u	GO:0045055	regulated exocytosis
RAB31	up.u	GO:0032869	cellular response to insulin stimulus
RAB31	up.u	GO:0031623	receptor internalization
RAB31	up.u	GO:0043001	Golgi to plasma membrane protein transport
IL12A	up.u	GO:0032729	positive regulation of interferon-gamma production
IL12A	up.u	GO:0009615	response to virus
IL12A	up.u	GO:0032496	response to lipopolysaccharide
IL12A	up.u	GO:0097191	extrinsic apoptotic signaling pathway
IL12A	up.u	GO:0006955	immune response
IL12A	up.u	GO:0045954	positive regulation of natural killer cell mediated cytotoxicity
IL12A	up.u	GO:0050830	defense response to Gram-positive bacterium
IL12A	up.u	GO:0048662	negative regulation of smooth muscle cell proliferation
IL12A	up.u	GO:0045785	positive regulation of cell adhesion
IL12A	up.u	GO:0016477	cell migration
IL12A	up.u	GO:0007050	cell cycle arrest
IL12A	up.u	GO:0001916	positive regulation of T cell mediated cytotoxicity
AR	up.u	GO:0008284	positive regulation of cell proliferation
AR	up.u	GO:0008285	negative regulation of cell proliferation
AR	up.u	GO:0007165	signal transduction
AR	up.u	GO:0010628	positive regulation of gene expression
AR	up.u	GO:0006810	transport
AR	up.u	GO:0006351	transcription, DNA-templated
AR	up.u	GO:0045944	positive regulation of transcription from RNA polymerase II promoter
AR	up.u	GO:0051259	protein oligomerization
AR	up.u	GO:0007267	cell-cell signaling
AR	up.u	GO:0045893	positive regulation of transcription, DNA-templated
AR	up.u	GO:0006367	transcription initiation from RNA polymerase II promoter
AR	up.u	GO:0045597	positive regulation of cell differentiation
AR	up.u	GO:0051092	positive regulation of NF-kappaB transcription factor activity
AR	up.u	GO:0042327	positive regulation of phosphorylation
AR	up.u	GO:2001237	negative regulation of extrinsic apoptotic signaling pathway
AR	up.u	GO:0045945	positive regulation of transcription from RNA polymerase III promoter
AR	up.u	GO:0030522	intracellular receptor signaling pathway
AR	up.u	GO:0030521	androgen receptor signaling pathway
EFNA1	up.u	GO:0048013	ephrin receptor signaling pathway
EFNA1	up.u	GO:0010719	negative regulation of epithelial to mesenchymal transition
EFNA1	up.u	GO:0000122	negative regulation of transcription from RNA polymerase II promoter
EFNA1	up.u	GO:0034446	substrate adhesion-dependent cell spreading
EFNA1	up.u	GO:0007267	cell-cell signaling
EFNA1	up.u	GO:0033628	regulation of cell adhesion mediated by integrin
EFNA1	up.u	GO:0050731	positive regulation of peptidyl-tyrosine phosphorylation
EFNA1	up.u	GO:0016477	cell migration
ADRB2	up.u	GO:0006898	receptor-mediated endocytosis
ADRB2	up.u	GO:0043410	positive regulation of MAPK cascade
ADRB2	up.u	GO:0007166	cell surface receptor signaling pathway
ADRB2	up.u	GO:0008333	endosome to lysosome transport
ADRB2	up.u	GO:0007190	activation of adenylate cyclase activity
ADRB2	up.u	GO:0007188	adenylate cyclase-modulating G-protein coupled receptor signaling pathway
ADRB2	up.u	GO:0031398	positive regulation of protein ubiquitination
CXCL8	up.u	GO:0035556	intracellular signal transduction
CXCL8	up.u	GO:0008285	negative regulation of cell proliferation
CXCL8	up.u	GO:0007165	signal transduction
CXCL8	up.u	GO:0019722	calcium-mediated signaling
CXCL8	up.u	GO:0006935	chemotaxis
CXCL8	up.u	GO:0044344	cellular response to fibroblast growth factor stimulus
CXCL8	up.u	GO:0001525	angiogenesis
CXCL8	up.u	GO:0036499	PERK-mediated unfolded protein response
CXCL8	up.u	GO:0006954	inflammatory response
CXCL8	up.u	GO:0030155	regulation of cell adhesion
CXCL8	up.u	GO:0031623	receptor internalization
CXCL8	up.u	GO:0045766	positive regulation of angiogenesis
CXCL8	up.u	GO:0030593	neutrophil chemotaxis
CXCL8	up.u	GO:0071222	cellular response to lipopolysaccharide
CXCL8	up.u	GO:0007050	cell cycle arrest
CXCL8	up.u	GO:0034976	response to endoplasmic reticulum stress
CXCL8	up.u	GO:0048566	embryonic digestive tract development
CXCL8	up.u	GO:0007186	G-protein coupled receptor signaling pathway
CXCL8	up.u	GO:0071347	cellular response to interleukin-1
CXCL8	up.u	GO:0006928	movement of cell or subcellular component
CXCL8	up.u	GO:0071356	cellular response to tumor necrosis factor
CXCL8	up.u	GO:0090023	positive regulation of neutrophil chemotaxis
ITGAM	up.u	GO:0050900	leukocyte migration
ITGAM	up.u	GO:0030198	extracellular matrix organization
ITGAM	up.u	GO:0034142	toll-like receptor 4 signaling pathway
FOS	up.u	GO:0006306	DNA methylation
FOS	up.u	GO:1902895	positive regulation of pri-miRNA transcription from RNA polymerase II promoter
FOS	up.u	GO:0045944	positive regulation of transcription from RNA polymerase II promoter
FOS	up.u	GO:0006954	inflammatory response
FOS	up.u	GO:0038095	Fc-epsilon receptor signaling pathway
FOS	up.u	GO:0045893	positive regulation of transcription, DNA-templated
FOS	up.u	GO:0034614	cellular response to reactive oxygen species
FOS	up.u	GO:0007179	transforming growth factor beta receptor signaling pathway
FOS	up.u	GO:0051090	regulation of sequence-specific DNA binding transcription factor activity
FOS	up.u	GO:0060395	SMAD protein signal transduction
FOS	up.u	GO:0006357	regulation of transcription from RNA polymerase II promoter
SERPINB9	up.u	GO:0010628	positive regulation of gene expression
SERPINB9	up.u	GO:0071391	cellular response to estrogen stimulus
SERPINB9	up.u	GO:0009617	response to bacterium
SERPINB9	up.u	GO:0006955	immune response
SERPINB9	up.u	GO:0043154	negative regulation of cysteine-type endopeptidase activity involved in apoptotic process
SERPINB9	up.u	GO:0010951	negative regulation of endopeptidase activity
SERPINB9	up.u	GO:0006915	apoptotic process
SERPINB9	up.u	GO:0043066	negative regulation of apoptotic process
HAS2	up.u	GO:0030335	positive regulation of cell migration
HAS2	up.u	GO:0008284	positive regulation of cell proliferation
HAS2	up.u	GO:0001822	kidney development
HAS2	up.u	GO:0001570	vasculogenesis
HAS2	up.u	GO:0071347	cellular response to interleukin-1
HAS2	up.u	GO:0071356	cellular response to tumor necrosis factor
JUNB	up.u	GO:0045944	positive regulation of transcription from RNA polymerase II promoter
JUNB	up.u	GO:0006357	regulation of transcription from RNA polymerase II promoter
NPTX1	up.u	GO:0006810	transport
NPTX1	up.u	GO:0007417	central nervous system development
NPTX1	up.u	GO:0007268	synaptic transmission
GPR82	up.u	NA	NA
FBXW10	up.u	NA	NA
LDHAL6B	up.u	GO:0006090	pyruvate metabolic process
SYNPO	up.u	NA	NA
CEBPB	up.u	GO:0042742	defense response to bacterium
CEBPB	up.u	GO:0001541	ovarian follicle development
CEBPB	up.u	GO:0045944	positive regulation of transcription from RNA polymerase II promoter
CEBPB	up.u	GO:0006953	acute-phase response
CEBPB	up.u	GO:0006954	inflammatory response
CEBPB	up.u	GO:0006955	immune response
CEBPB	up.u	GO:1990440	positive regulation of transcription from RNA polymerase II promoter in response to endoplasmic reticulum stress
CEBPB	up.u	GO:0032753	positive regulation of interleukin-4 production
CEBPB	up.u	GO:0042130	negative regulation of T cell proliferation
CEBPB	up.u	GO:0045600	positive regulation of fat cell differentiation
CEBPB	up.u	GO:0034976	response to endoplasmic reticulum stress
CEBPB	up.u	GO:0006355	regulation of transcription, DNA-templated
ARNT2	up.u	GO:0001666	response to hypoxia
ARNT2	up.u	GO:0007417	central nervous system development
ARNT2	up.u	GO:0045893	positive regulation of transcription, DNA-templated
ARNT2	up.u	GO:0007420	brain development
ARNT2	up.u	GO:0001701	in utero embryonic development
ARNT2	up.u	GO:0006355	regulation of transcription, DNA-templated
RASGRP1	up.u	GO:0032760	positive regulation of tumor necrosis factor production
RASGRP1	up.u	GO:0090630	activation of GTPase activity
RASGRP1	up.u	GO:0007165	signal transduction
RASGRP1	up.u	GO:0000165	MAPK cascade
RASGRP1	up.u	GO:0070374	positive regulation of ERK1 and ERK2 cascade
RASGRP1	up.u	GO:0070372	regulation of ERK1 and ERK2 cascade
RASGRP1	up.u	GO:0046330	positive regulation of JNK cascade
RASGRP1	up.u	GO:0051259	protein oligomerization
RASGRP1	up.u	GO:0045954	positive regulation of natural killer cell mediated cytotoxicity
RASGRP1	up.u	GO:0043547	positive regulation of GTPase activity
RASGRP1	up.u	GO:0001934	positive regulation of protein phosphorylation
RASGRP1	up.u	GO:0043406	positive regulation of MAP kinase activity
RASGRP1	up.u	GO:0046579	positive regulation of Ras protein signal transduction
RND1	up.u	GO:0007162	negative regulation of cell adhesion
RND1	up.u	GO:0007015	actin filament organization
TRIB1	up.u	GO:0032496	response to lipopolysaccharide
TRIB1	up.u	GO:0032436	positive regulation of proteasomal ubiquitin-dependent protein catabolic process
TRIB1	up.u	GO:0048662	negative regulation of smooth muscle cell proliferation
TRIB1	up.u	GO:0006468	protein phosphorylation
TRIB1	up.u	GO:0006469	negative regulation of protein kinase activity
TRIB1	up.u	GO:0043433	negative regulation of sequence-specific DNA binding transcription factor activity
TRIB1	up.u	GO:0007254	JNK cascade
SAA1	up.u	GO:0006898	receptor-mediated endocytosis
SAA1	up.u	GO:0044267	cellular protein metabolic process
SAA1	up.u	GO:0050715	positive regulation of cytokine secretion
SAA1	up.u	GO:0045785	positive regulation of cell adhesion
SAA1	up.u	GO:0007204	positive regulation of cytosolic calcium ion concentration
SAA1	up.u	GO:0000187	activation of MAPK activity
SAA1	up.u	GO:0045087	innate immune response
TNFRSF10D	up.u	GO:0007165	signal transduction
TNFRSF10D	up.u	GO:0042981	regulation of apoptotic process
TNFRSF10D	up.u	GO:0043066	negative regulation of apoptotic process
C1QTNF1	up.u	GO:0010628	positive regulation of gene expression
C1QTNF1	up.u	GO:0007204	positive regulation of cytosolic calcium ion concentration
DENND4A	up.u	GO:0043547	positive regulation of GTPase activity
SLCO3A1	up.u	GO:0043252	sodium-independent organic anion transport
B3GNT5	up.u	GO:0007417	central nervous system development
B3GNT5	up.u	GO:0016266	O-glycan processing
B3GNT5	up.u	GO:0006486	protein glycosylation
C8orf4	up.u	GO:0034605	cellular response to heat
C8orf4	up.u	GO:0045746	negative regulation of Notch signaling pathway
C8orf4	up.u	GO:0042346	positive regulation of NF-kappaB import into nucleus
ANKLE2	up.u	GO:0007084	mitotic nuclear envelope reassembly
ANKLE2	up.u	GO:0035307	positive regulation of protein dephosphorylation
ANKLE2	up.u	GO:0034047	regulation of protein phosphatase type 2A activity
ANKLE2	up.u	GO:0042326	negative regulation of phosphorylation
ANKLE2	up.u	GO:0050790	regulation of catalytic activity
C10orf71	up.u	NA	NA
ERN1	up.u	GO:0090502	RNA phosphodiester bond hydrolysis, endonucleolytic
ERN1	up.u	GO:0036498	IRE1-mediated unfolded protein response
ERN1	up.u	GO:0046777	protein autophosphorylation
ERN1	up.u	GO:0071333	cellular response to glucose stimulus
ERN1	up.u	GO:0016241	regulation of macroautophagy
ERN1	up.u	GO:0006468	protein phosphorylation
ERN1	up.u	GO:0035924	cellular response to vascular endothelial growth factor stimulus
ERN1	up.u	GO:0006402	mRNA catabolic process
ERN1	up.u	GO:0007050	cell cycle arrest
ERN1	up.u	GO:0034976	response to endoplasmic reticulum stress
ERN1	up.u	GO:0001935	endothelial cell proliferation
ERN1	up.u	GO:0007257	activation of JUN kinase activity
PXT1	up.u	NA	NA
ARID3B	up.u	NA	NA
EGR3	up.u	GO:0002042	cell migration involved in sprouting angiogenesis
EGR3	up.u	GO:0007517	muscle organ development
EGR3	up.u	GO:0044344	cellular response to fibroblast growth factor stimulus
EGR3	up.u	GO:0035924	cellular response to vascular endothelial growth factor stimulus
EGR3	up.u	GO:0001938	positive regulation of endothelial cell proliferation
EGR3	up.u	GO:0007623	circadian rhythm
EGR3	up.u	GO:0043066	negative regulation of apoptotic process
CIITA	up.u	GO:0000122	negative regulation of transcription from RNA polymerase II promoter
CIITA	up.u	GO:0045944	positive regulation of transcription from RNA polymerase II promoter
CIITA	up.u	GO:0006955	immune response
CIITA	up.u	GO:0045892	negative regulation of transcription, DNA-templated
CIITA	up.u	GO:0045893	positive regulation of transcription, DNA-templated
CIITA	up.u	GO:0034341	response to interferon-gamma
CIITA	up.u	GO:0046677	response to antibiotic
CIITA	up.u	GO:0060333	interferon-gamma-mediated signaling pathway
SSTR2	up.u	GO:0008285	negative regulation of cell proliferation
SSTR2	up.u	GO:0007267	cell-cell signaling
SSTR2	up.u	GO:0007586	digestion
SSTR2	up.u	GO:0007584	response to nutrient
SSTR2	up.u	GO:0007187	G-protein coupled receptor signaling pathway, coupled to cyclic nucleotide second messenger
TNFSF15	up.u	GO:0033209	tumor necrosis factor-mediated signaling pathway
TNFSF15	up.u	GO:0006919	activation of cysteine-type endopeptidase activity involved in apoptotic process
TNFSF15	up.u	GO:0007250	activation of NF-kappaB-inducing kinase activity
CSF1	up.u	GO:0030335	positive regulation of cell migration
CSF1	up.u	GO:0008284	positive regulation of cell proliferation
CSF1	up.u	GO:0007169	transmembrane receptor protein tyrosine kinase signaling pathway
CSF1	up.u	GO:0010628	positive regulation of gene expression
CSF1	up.u	GO:0045860	positive regulation of protein kinase activity
CSF1	up.u	GO:0032270	positive regulation of cellular protein metabolic process
CSF1	up.u	GO:0045672	positive regulation of osteoclast differentiation
CSF1	up.u	GO:0010744	positive regulation of macrophage derived foam cell differentiation
CSF1	up.u	GO:0001954	positive regulation of cell-matrix adhesion
CSF1	up.u	GO:0030316	osteoclast differentiation
PDE4B	up.u	GO:0032743	positive regulation of interleukin-2 production
PDE4B	up.u	GO:0032729	positive regulation of interferon-gamma production
PDE4B	up.u	GO:0035690	cellular response to drug
PDE4B	up.u	GO:0050852	T cell receptor signaling pathway
PDE4B	up.u	GO:0050900	leukocyte migration
PDE4B	up.u	GO:0030593	neutrophil chemotaxis
PDE4B	up.u	GO:0071222	cellular response to lipopolysaccharide
MAFF	up.u	GO:0007596	blood coagulation
MAFF	up.u	GO:0006366	transcription from RNA polymerase II promoter
SOCS1	up.u	GO:0019221	cytokine-mediated signaling pathway
SOCS1	up.u	GO:0006469	negative regulation of protein kinase activity
SOCS1	up.u	GO:0001932	regulation of protein phosphorylation
SOCS1	up.u	GO:0060334	regulation of interferon-gamma-mediated signaling pathway
SOCS1	up.u	GO:0046627	negative regulation of insulin receptor signaling pathway
KPNA7	up.u	GO:0075733	intracellular transport of virus
KRT6B	up.u	NA	NA
IRF7	up.u	GO:0032728	positive regulation of interferon-beta production
IRF7	up.u	GO:0000122	negative regulation of transcription from RNA polymerase II promoter
IRF7	up.u	GO:0009615	response to virus
IRF7	up.u	GO:0045944	positive regulation of transcription from RNA polymerase II promoter
IRF7	up.u	GO:0032479	regulation of type I interferon production
IRF7	up.u	GO:0006974	cellular response to DNA damage stimulus
IRF7	up.u	GO:0045893	positive regulation of transcription, DNA-templated
IRF7	up.u	GO:0006366	transcription from RNA polymerase II promoter
IRF7	up.u	GO:0050776	regulation of immune response
IRF7	up.u	GO:0060333	interferon-gamma-mediated signaling pathway
IRF7	up.u	GO:0060337	type I interferon signaling pathway
IRF7	up.u	GO:0035666	TRIF-dependent toll-like receptor signaling pathway
IRF7	up.u	GO:0032481	positive regulation of type I interferon production
IRF7	up.u	GO:0045087	innate immune response
ZNF385C	up.u	NA	NA
DNAH17	up.u	NA	NA
C6orf222	up.u	NA	NA
SULT1C3	up.u	NA	NA
AFAP1	up.u	NA	NA
PELI1	up.u	GO:0043123	positive regulation of I-kappaB kinase/NF-kappaB signaling
C5orf56	up.u	NA	NA
SULT1C2	up.u	GO:0050427	3'-phosphoadenosine 5'-phosphosulfate metabolic process
HLA-F	up.u	GO:0002474	antigen processing and presentation of peptide antigen via MHC class I
HLA-F	up.u	GO:0002479	antigen processing and presentation of exogenous peptide antigen via MHC class I, TAP-dependent
HLA-F	up.u	GO:0050776	regulation of immune response
HLA-F	up.u	GO:0060333	interferon-gamma-mediated signaling pathway
HLA-F	up.u	GO:0060337	type I interferon signaling pathway
GPX3	up.u	GO:0098869	cellular oxidant detoxification
GPX3	up.u	GO:0000302	response to reactive oxygen species
GPX3	up.u	GO:0042744	hydrogen peroxide catabolic process
GPX3	up.u	GO:0051289	protein homotetramerization
LTB	up.u	GO:0007165	signal transduction
LTB	up.u	GO:0033209	tumor necrosis factor-mediated signaling pathway
LTB	up.u	GO:0007267	cell-cell signaling
PSMB9	up.u	GO:0060071	Wnt signaling pathway, planar cell polarity pathway
PSMB9	up.u	GO:0038061	NIK/NF-kappaB signaling
PSMB9	up.u	GO:0000165	MAPK cascade
PSMB9	up.u	GO:0051437	positive regulation of ubiquitin-protein ligase activity involved in regulation of mitotic cell cycle transition
PSMB9	up.u	GO:0051436	negative regulation of ubiquitin-protein ligase activity involved in mitotic cell cycle
PSMB9	up.u	GO:0031145	anaphase-promoting complex-dependent catabolic process
PSMB9	up.u	GO:0033209	tumor necrosis factor-mediated signaling pathway
PSMB9	up.u	GO:0002479	antigen processing and presentation of exogenous peptide antigen via MHC class I, TAP-dependent
PSMB9	up.u	GO:0050852	T cell receptor signaling pathway
PSMB9	up.u	GO:0090263	positive regulation of canonical Wnt signaling pathway
PSMB9	up.u	GO:0000209	protein polyubiquitination
PSMB9	up.u	GO:0038095	Fc-epsilon receptor signaling pathway
PSMB9	up.u	GO:0090090	negative regulation of canonical Wnt signaling pathway
PSMB9	up.u	GO:0002223	stimulatory C-type lectin receptor signaling pathway
PSMB9	up.u	GO:0043161	proteasome-mediated ubiquitin-dependent protein catabolic process
PSMB9	up.u	GO:0043488	regulation of mRNA stability
PSMB9	up.u	GO:0006521	regulation of cellular amino acid metabolic process
CDRT1	up.u	NA	NA
LYN	up.u	GO:0009725	response to hormone
LYN	up.u	GO:0008284	positive regulation of cell proliferation
LYN	up.u	GO:0008285	negative regulation of cell proliferation
LYN	up.u	GO:0007165	signal transduction
LYN	up.u	GO:0007169	transmembrane receptor protein tyrosine kinase signaling pathway
LYN	up.u	GO:0070373	negative regulation of ERK1 and ERK2 cascade
LYN	up.u	GO:0070372	regulation of ERK1 and ERK2 cascade
LYN	up.u	GO:0048013	ephrin receptor signaling pathway
LYN	up.u	GO:0030218	erythrocyte differentiation
LYN	up.u	GO:0007596	blood coagulation
LYN	up.u	GO:0002576	platelet degranulation
LYN	up.u	GO:0030168	platelet activation
LYN	up.u	GO:0006974	cellular response to DNA damage stimulus
LYN	up.u	GO:0046777	protein autophosphorylation
LYN	up.u	GO:0038096	Fc-gamma receptor signaling pathway involved in phagocytosis
LYN	up.u	GO:0038095	Fc-epsilon receptor signaling pathway
LYN	up.u	GO:0018108	peptidyl-tyrosine phosphorylation
LYN	up.u	GO:0031663	lipopolysaccharide-mediated signaling pathway
LYN	up.u	GO:0050900	leukocyte migration
LYN	up.u	GO:0006468	protein phosphorylation
LYN	up.u	GO:0031295	T cell costimulation
LYN	up.u	GO:0033628	regulation of cell adhesion mediated by integrin
LYN	up.u	GO:0002223	stimulatory C-type lectin receptor signaling pathway
LYN	up.u	GO:0060397	JAK-STAT cascade involved in growth hormone signaling pathway
LYN	up.u	GO:0010976	positive regulation of neuron projection development
LYN	up.u	GO:0071300	cellular response to retinoic acid
LYN	up.u	GO:0001933	negative regulation of protein phosphorylation
LYN	up.u	GO:0001932	regulation of protein phosphorylation
LYN	up.u	GO:0043407	negative regulation of MAP kinase activity
IKBKE	up.u	GO:0008630	intrinsic apoptotic signaling pathway in response to DNA damage
IKBKE	up.u	GO:0038061	NIK/NF-kappaB signaling
IKBKE	up.u	GO:0006468	protein phosphorylation
IKBKE	up.u	GO:0032480	negative regulation of type I interferon production
IKBKE	up.u	GO:0043123	positive regulation of I-kappaB kinase/NF-kappaB signaling
IKBKE	up.u	GO:0051260	protein homooligomerization
IKBKE	up.u	GO:0035666	TRIF-dependent toll-like receptor signaling pathway
AC008641.1	up.u	NA	NA
RP11-2C24.9	up.u	NA	NA
TMEM132A	up.n	NA	NA
BAIAP2L1	up.n	GO:2000251	positive regulation of actin cytoskeleton reorganization
BAIAP2L1	up.n	GO:0009617	response to bacterium
BAIAP2L1	up.n	GO:0030838	positive regulation of actin filament polymerization
MPND	up.n	NA	NA
NUB1	up.n	GO:0016567	protein ubiquitination
NUB1	up.n	GO:0006511	ubiquitin-dependent protein catabolic process
NUB1	up.n	GO:0032436	positive regulation of proteasomal ubiquitin-dependent protein catabolic process
NUB1	up.n	GO:0034612	response to tumor necrosis factor
NUB1	up.n	GO:0034341	response to interferon-gamma
ALAS1	up.n	GO:0007005	mitochondrion organization
ALAS1	up.n	GO:0006783	heme biosynthetic process
IFNGR1	up.n	GO:0007165	signal transduction
IFNGR1	up.n	GO:0009615	response to virus
IFNGR1	up.n	GO:0060333	interferon-gamma-mediated signaling pathway
IFNGR1	up.n	GO:0060334	regulation of interferon-gamma-mediated signaling pathway
MAP2K3	up.n	GO:0007165	signal transduction
MAP2K3	up.n	GO:0045860	positive regulation of protein kinase activity
MAP2K3	up.n	GO:0045893	positive regulation of transcription, DNA-templated
MAP2K3	up.n	GO:0000187	activation of MAPK activity
RNF19A	up.n	GO:0000226	microtubule cytoskeleton organization
RNF19A	up.n	GO:0000209	protein polyubiquitination
TRAF3IP2	up.n	GO:0002230	positive regulation of defense response to virus by host
TRAF3IP2	up.n	GO:0043123	positive regulation of I-kappaB kinase/NF-kappaB signaling
GNA15	up.n	GO:0030168	platelet activation
GNA15	up.n	GO:0007202	activation of phospholipase C activity
GNA15	up.n	GO:0007204	positive regulation of cytosolic calcium ion concentration
IL4R	up.n	GO:0007165	signal transduction
IL4R	up.n	GO:0006955	immune response
RAPGEF3	up.n	GO:0051496	positive regulation of stress fiber assembly
RAPGEF3	up.n	GO:0008283	cell proliferation
RAPGEF3	up.n	GO:0007165	signal transduction
RAPGEF3	up.n	GO:0061028	establishment of endothelial barrier
RAPGEF3	up.n	GO:0046827	positive regulation of protein export from nucleus
RAPGEF3	up.n	GO:2000249	regulation of actin cytoskeleton reorganization
RAPGEF3	up.n	GO:0043547	positive regulation of GTPase activity
RAPGEF3	up.n	GO:0045766	positive regulation of angiogenesis
RAPGEF3	up.n	GO:0032486	Rap protein signal transduction
RAPGEF3	up.n	GO:0050796	regulation of insulin secretion
RAPGEF3	up.n	GO:0071320	cellular response to cAMP
RAPGEF3	up.n	GO:0033138	positive regulation of peptidyl-serine phosphorylation
GCKR	up.n	GO:0010827	regulation of glucose transport
GCKR	up.n	GO:0070328	triglyceride homeostasis
GCKR	up.n	GO:0000060	protein import into nucleus, translocation
CD82	up.n	NA	NA
SMOX	up.n	GO:0055114	oxidation-reduction process
IRAK3	up.n	GO:0032720	negative regulation of tumor necrosis factor production
IRAK3	up.n	GO:0070498	interleukin-1-mediated signaling pathway
IRAK3	up.n	GO:0002755	MyD88-dependent toll-like receptor signaling pathway
IRAK3	up.n	GO:0032496	response to lipopolysaccharide
IRAK3	up.n	GO:0032695	negative regulation of interleukin-12 production
IRAK3	up.n	GO:0019221	cytokine-mediated signaling pathway
IRAK3	up.n	GO:0042177	negative regulation of protein catabolic process
IRAK3	up.n	GO:0006468	protein phosphorylation
IRAK3	up.n	GO:0032715	negative regulation of interleukin-6 production
IRAK3	up.n	GO:0051092	positive regulation of NF-kappaB transcription factor activity
IRAK3	up.n	GO:0032088	negative regulation of NF-kappaB transcription factor activity
IRAK3	up.n	GO:0043407	negative regulation of MAP kinase activity
IRAK3	up.n	GO:0070555	response to interleukin-1
DTX2	up.n	NA	NA
TBC1D10A	up.n	GO:0097202	activation of cysteine-type endopeptidase activity
TBC1D10A	up.n	GO:0042147	retrograde transport, endosome to Golgi
TBC1D10A	up.n	GO:0045862	positive regulation of proteolysis
TBC1D10A	up.n	GO:1902017	regulation of cilium assembly
SEC14L2	up.n	NA	NA
SLC35E4	up.n	NA	NA
SLC5A1	up.n	GO:0015758	glucose transport
PDGFB	up.n	GO:0030335	positive regulation of cell migration
PDGFB	up.n	GO:0043410	positive regulation of MAPK cascade
PDGFB	up.n	GO:0048146	positive regulation of fibroblast proliferation
PDGFB	up.n	GO:0008284	positive regulation of cell proliferation
PDGFB	up.n	GO:0045840	positive regulation of mitotic nuclear division
PDGFB	up.n	GO:0043552	positive regulation of phosphatidylinositol 3-kinase activity
PDGFB	up.n	GO:0000165	MAPK cascade
PDGFB	up.n	GO:0010628	positive regulation of gene expression
PDGFB	up.n	GO:0070374	positive regulation of ERK1 and ERK2 cascade
PDGFB	up.n	GO:0050918	positive chemotaxis
PDGFB	up.n	GO:0032147	activation of protein kinase activity
PDGFB	up.n	GO:0043536	positive regulation of blood vessel endothelial cell migration
PDGFB	up.n	GO:0031954	positive regulation of protein autophosphorylation
PDGFB	up.n	GO:0009611	response to wounding
PDGFB	up.n	GO:0030097	hemopoiesis
PDGFB	up.n	GO:2000379	positive regulation of reactive oxygen species metabolic process
PDGFB	up.n	GO:0060326	cell chemotaxis
PDGFB	up.n	GO:1902895	positive regulation of pri-miRNA transcription from RNA polymerase II promoter
PDGFB	up.n	GO:0048015	phosphatidylinositol-mediated signaling
PDGFB	up.n	GO:0070528	protein kinase C signaling
PDGFB	up.n	GO:0002576	platelet degranulation
PDGFB	up.n	GO:0045892	negative regulation of transcription, DNA-templated
PDGFB	up.n	GO:0045893	positive regulation of transcription, DNA-templated
PDGFB	up.n	GO:0018105	peptidyl-serine phosphorylation
PDGFB	up.n	GO:0018108	peptidyl-tyrosine phosphorylation
PDGFB	up.n	GO:0007507	heart development
PDGFB	up.n	GO:0014068	positive regulation of phosphatidylinositol 3-kinase signaling
PDGFB	up.n	GO:0014066	regulation of phosphatidylinositol 3-kinase signaling
PDGFB	up.n	GO:0007179	transforming growth factor beta receptor signaling pathway
PDGFB	up.n	GO:0043547	positive regulation of GTPase activity
PDGFB	up.n	GO:0048661	positive regulation of smooth muscle cell proliferation
PDGFB	up.n	GO:0045740	positive regulation of DNA replication
PDGFB	up.n	GO:0006468	protein phosphorylation
PDGFB	up.n	GO:0050731	positive regulation of peptidyl-tyrosine phosphorylation
PDGFB	up.n	GO:0050921	positive regulation of chemotaxis
PDGFB	up.n	GO:0030198	extracellular matrix organization
PDGFB	up.n	GO:0048008	platelet-derived growth factor receptor signaling pathway
PDGFB	up.n	GO:0061098	positive regulation of protein tyrosine kinase activity
PDGFB	up.n	GO:0072593	reactive oxygen species metabolic process
PDGFB	up.n	GO:0001938	positive regulation of endothelial cell proliferation
PDGFB	up.n	GO:0032091	negative regulation of protein binding
PDGFB	up.n	GO:0046854	phosphatidylinositol phosphorylation
PDGFB	up.n	GO:0043406	positive regulation of MAP kinase activity
PDGFB	up.n	GO:0002548	monocyte chemotaxis
PDGFB	up.n	GO:0071363	cellular response to growth factor stimulus
PDGFB	up.n	GO:0032148	activation of protein kinase B activity
CD40	up.n	GO:0006874	cellular calcium ion homeostasis
CD40	up.n	GO:0033209	tumor necrosis factor-mediated signaling pathway
CD40	up.n	GO:0045944	positive regulation of transcription from RNA polymerase II promoter
CD40	up.n	GO:2000353	positive regulation of endothelial cell apoptotic process
CD40	up.n	GO:0071260	cellular response to mechanical stimulus
CD40	up.n	GO:0043547	positive regulation of GTPase activity
CD40	up.n	GO:0006461	protein complex assembly
CD40	up.n	GO:0051092	positive regulation of NF-kappaB transcription factor activity
CD40	up.n	GO:0050776	regulation of immune response
CD40	up.n	GO:0042511	positive regulation of tyrosine phosphorylation of Stat1 protein
CD40	up.n	GO:0043123	positive regulation of I-kappaB kinase/NF-kappaB signaling
CD40	up.n	GO:0001934	positive regulation of protein phosphorylation
CD40	up.n	GO:0043406	positive regulation of MAP kinase activity
SLC52A3	up.n	GO:0007605	sensory perception of sound
JAG1	up.n	GO:0007220	Notch receptor processing
JAG1	up.n	GO:0045944	positive regulation of transcription from RNA polymerase II promoter
JAG1	up.n	GO:0045747	positive regulation of Notch signaling pathway
JAG1	up.n	GO:0097150	neuronal stem cell population maintenance
JAG1	up.n	GO:0007219	Notch signaling pathway
FA2H	up.n	GO:0030148	sphingolipid biosynthetic process
RHOV	up.n	GO:0051056	regulation of small GTPase mediated signal transduction
VPS18	up.n	GO:0007040	lysosome organization
VPS18	up.n	GO:0007032	endosome organization
VPS18	up.n	GO:0008333	endosome to lysosome transport
TNFRSF10A	up.n	GO:0007165	signal transduction
TNFRSF10A	up.n	GO:0007166	cell surface receptor signaling pathway
TNFRSF10A	up.n	GO:0097296	activation of cysteine-type endopeptidase activity involved in apoptotic signaling pathway
TNFRSF10A	up.n	GO:0097191	extrinsic apoptotic signaling pathway
TNFRSF10A	up.n	GO:1902042	negative regulation of extrinsic apoptotic signaling pathway via death domain receptors
TNFRSF10A	up.n	GO:0071260	cellular response to mechanical stimulus
TNFRSF10A	up.n	GO:0042981	regulation of apoptotic process
TNFRSF10A	up.n	GO:0006919	activation of cysteine-type endopeptidase activity involved in apoptotic process
TNFRSF10A	up.n	GO:1902041	regulation of extrinsic apoptotic signaling pathway via death domain receptors
NFKBIB	up.n	GO:0006351	transcription, DNA-templated
NFKBIB	up.n	GO:0051092	positive regulation of NF-kappaB transcription factor activity
PBX4	up.n	NA	NA
MEOX2	up.n	GO:0045944	positive regulation of transcription from RNA polymerase II promoter
MEOX2	up.n	GO:0008015	blood circulation
MEOX2	up.n	GO:0006366	transcription from RNA polymerase II promoter
MEOX2	up.n	GO:0007275	multicellular organism development
CLIP2	up.n	NA	NA
ATRNL1	up.n	NA	NA
ST3GAL4	up.n	GO:0050890	cognition
ST3GAL4	up.n	GO:0018146	keratan sulfate biosynthetic process
ST3GAL4	up.n	GO:0016266	O-glycan processing
SLC11A2	up.n	GO:0001666	response to hypoxia
SLC11A2	up.n	GO:0098655	cation transmembrane transport
SLC11A2	up.n	GO:0006879	cellular iron ion homeostasis
SLC11A2	up.n	GO:0071577	zinc II ion transmembrane transport
SLC11A2	up.n	GO:0034599	cellular response to oxidative stress
SLC11A2	up.n	GO:0006919	activation of cysteine-type endopeptidase activity involved in apoptotic process
IL23A	up.n	GO:0032760	positive regulation of tumor necrosis factor production
IL23A	up.n	GO:0032740	positive regulation of interleukin-17 production
IL23A	up.n	GO:0032729	positive regulation of interferon-gamma production
IL23A	up.n	GO:0042104	positive regulation of activated T cell proliferation
IL23A	up.n	GO:0042102	positive regulation of T cell proliferation
IL23A	up.n	GO:0002230	positive regulation of defense response to virus by host
IL23A	up.n	GO:0042523	positive regulation of tyrosine phosphorylation of Stat5 protein
IL23A	up.n	GO:0045672	positive regulation of osteoclast differentiation
IL23A	up.n	GO:0032735	positive regulation of interleukin-12 production
IL23A	up.n	GO:0032733	positive regulation of interleukin-10 production
IL23A	up.n	GO:0042346	positive regulation of NF-kappaB import into nucleus
IL23A	up.n	GO:0042517	positive regulation of tyrosine phosphorylation of Stat3 protein
IL23A	up.n	GO:0050829	defense response to Gram-negative bacterium
IL23A	up.n	GO:0001916	positive regulation of T cell mediated cytotoxicity
ELK3	up.n	GO:0007165	signal transduction
ELK3	up.n	GO:0045944	positive regulation of transcription from RNA polymerase II promoter
ELK3	up.n	GO:0045892	negative regulation of transcription, DNA-templated
ELK3	up.n	GO:0006366	transcription from RNA polymerase II promoter
VNN2	up.n	GO:0006928	movement of cell or subcellular component
VEGFA	up.n	GO:0030335	positive regulation of cell migration
VEGFA	up.n	GO:0002042	cell migration involved in sprouting angiogenesis
VEGFA	up.n	GO:0001666	response to hypoxia
VEGFA	up.n	GO:0003151	outflow tract morphogenesis
VEGFA	up.n	GO:0008284	positive regulation of cell proliferation
VEGFA	up.n	GO:0010595	positive regulation of endothelial cell migration
VEGFA	up.n	GO:0090190	positive regulation of branching involved in ureteric bud morphogenesis
VEGFA	up.n	GO:0002092	positive regulation of receptor internalization
VEGFA	up.n	GO:0048844	artery morphogenesis
VEGFA	up.n	GO:0008360	regulation of cell shape
VEGFA	up.n	GO:0010628	positive regulation of gene expression
VEGFA	up.n	GO:0001569	patterning of blood vessels
VEGFA	up.n	GO:0070374	positive regulation of ERK1 and ERK2 cascade
VEGFA	up.n	GO:0050918	positive chemotaxis
VEGFA	up.n	GO:0032147	activation of protein kinase activity
VEGFA	up.n	GO:0000122	negative regulation of transcription from RNA polymerase II promoter
VEGFA	up.n	GO:0001541	ovarian follicle development
VEGFA	up.n	GO:0071542	dopaminergic neuron differentiation
VEGFA	up.n	GO:0001525	angiogenesis
VEGFA	up.n	GO:0003007	heart morphogenesis
VEGFA	up.n	GO:0043536	positive regulation of blood vessel endothelial cell migration
VEGFA	up.n	GO:0031954	positive regulation of protein autophosphorylation
VEGFA	up.n	GO:0048754	branching morphogenesis of an epithelial tube
VEGFA	up.n	GO:0045944	positive regulation of transcription from RNA polymerase II promoter
VEGFA	up.n	GO:0048010	vascular endothelial growth factor receptor signaling pathway
VEGFA	up.n	GO:0002576	platelet degranulation
VEGFA	up.n	GO:0051894	positive regulation of focal adhesion assembly
VEGFA	up.n	GO:0007498	mesoderm development
VEGFA	up.n	GO:0071456	cellular response to hypoxia
VEGFA	up.n	GO:0032793	positive regulation of CREB transcription factor activity
VEGFA	up.n	GO:0030324	lung development
VEGFA	up.n	GO:0030855	epithelial cell differentiation
VEGFA	up.n	GO:0061418	regulation of transcription from RNA polymerase II promoter in response to hypoxia
VEGFA	up.n	GO:0002053	positive regulation of mesenchymal cell proliferation
VEGFA	up.n	GO:0001822	kidney development
VEGFA	up.n	GO:1900745	positive regulation of p38MAPK cascade
VEGFA	up.n	GO:0043154	negative regulation of cysteine-type endopeptidase activity involved in apoptotic process
VEGFA	up.n	GO:0050731	positive regulation of peptidyl-tyrosine phosphorylation
VEGFA	up.n	GO:0001570	vasculogenesis
VEGFA	up.n	GO:0045766	positive regulation of angiogenesis
VEGFA	up.n	GO:0030224	monocyte differentiation
VEGFA	up.n	GO:0045785	positive regulation of cell adhesion
VEGFA	up.n	GO:0035924	cellular response to vascular endothelial growth factor stimulus
VEGFA	up.n	GO:0031334	positive regulation of protein complex assembly
VEGFA	up.n	GO:0030949	positive regulation of vascular endothelial growth factor receptor signaling pathway
VEGFA	up.n	GO:0042517	positive regulation of tyrosine phosphorylation of Stat3 protein
VEGFA	up.n	GO:0001701	in utero embryonic development
[truncated: 20,763 more rows]

## Sheet: TOP_GOBP
Note: Top 20 GO BP items for each DEG pattern sorted by hit DEG number.
PATTERN_NAME	GO_BP_NAME	HIT_GENE_COUNTS
up.uuu	cell-cell signaling	6
up.uuu	chemotaxis	5
up.uuu	positive regulation of gene expression	5
up.uuu	positive regulation of transcription from RNA polymerase II promoter	5
up.uuu	cellular response to lipopolysaccharide	4
up.uuu	inflammatory response	4
up.uuu	response to virus	4
up.uuu	signal transduction	4
up.uuu	cell surface receptor signaling pathway	3
up.uuu	chemokine-mediated signaling pathway	3
up.uuu	defense response to virus	3
up.uuu	G-protein coupled receptor signaling pathway	3
up.uuu	immune response	3
up.uuu	negative regulation of cell proliferation	3
up.uuu	negative regulation of interleukin-6 production	3
up.uuu	negative regulation of transcription from RNA polymerase II promoter	3
up.uuu	negative regulation of viral genome replication	3
up.uuu	positive regulation of smooth muscle cell proliferation	3
up.uuu	positive regulation of transcription, DNA-templated	3
up.uuu	regulation of cell proliferation	3
up.d	carbohydrate metabolic process	3
up.d	positive regulation of apoptotic process	3
up.d	actin filament organization	2
up.d	blood coagulation	2
up.d	bone development	2
up.d	cholesterol homeostasis	2
up.d	endocytosis	2
up.d	extracellular matrix disassembly	2
up.d	heart development	2
up.d	immune response	2
up.d	keratan sulfate biosynthetic process	2
up.d	positive regulation of cell migration	2
up.d	positive regulation of GTPase activity	2
up.d	positive regulation of intrinsic apoptotic signaling pathway	2
up.d	positive regulation of transcription from RNA polymerase II promoter	2
up.d	protein N-linked glycosylation	2
up.d	regulation of apoptotic process	2
up.d	release of cytochrome c from mitochondria	2
up.d	sialylation	2
up.d	signal transduction	2
up.u	positive regulation of transcription from RNA polymerase II promoter	29
up.u	signal transduction	29
up.u	negative regulation of apoptotic process	15
up.u	negative regulation of cell proliferation	15
up.u	protein phosphorylation	15
up.u	positive regulation of transcription, DNA-templated	14
up.u	cell-cell signaling	12
up.u	inflammatory response	12
up.u	negative regulation of transcription from RNA polymerase II promoter	12
up.u	apoptotic process	11
up.u	negative regulation of transcription, DNA-templated	11
up.u	positive regulation of cell proliferation	11
up.u	positive regulation of I-kappaB kinase/NF-kappaB signaling	11
up.u	positive regulation of NF-kappaB transcription factor activity	11
up.u	positive regulation of gene expression	10
up.u	regulation of apoptotic process	10
up.u	interferon-gamma-mediated signaling pathway	9
up.u	transcription from RNA polymerase II promoter	9
up.u	positive regulation of protein phosphorylation	8
up.u	protein autophosphorylation	8
up.n	signal transduction	19
up.n	positive regulation of transcription from RNA polymerase II promoter	16
up.n	MAPK cascade	11
up.n	positive regulation of GTPase activity	10
up.n	positive regulation of NF-kappaB transcription factor activity	10
up.n	positive regulation of cell proliferation	9
up.n	apoptotic process	7
up.n	negative regulation of transcription from RNA polymerase II promoter	7
up.n	positive regulation of gene expression	7
up.n	positive regulation of transcription, DNA-templated	7
up.n	innate immune response	6
up.n	interferon-gamma-mediated signaling pathway	6
up.n	phosphatidylinositol-mediated signaling	6
up.n	regulation of phosphatidylinositol 3-kinase signaling	6
up.n	cell cycle arrest	5
up.n	DNA damage response, signal transduction by p53 class mediator resulting in cell cycle arrest	5
up.n	immune response	5
up.n	negative regulation of apoptotic process	5
up.n	negative regulation of cell proliferation	5
up.n	negative regulation of transcription, DNA-templated	5
down.d	regulation of apoptotic process	2
down.d	response to stress	2
down.d	3'-phosphoadenosine 5'-phosphosulfate metabolic process	1
down.d	carbohydrate metabolic process	1
down.d	cell adhesion	1
down.d	cell cycle arrest	1
down.d	cell proliferation	1
down.d	cellular response to hypoxia	1
down.d	DNA damage response, signal transduction by p53 class mediator	1
down.d	embryonic digestive tract development	1
down.d	embryonic hemopoiesis	1
down.d	ethanol oxidation	1
down.d	extracellular matrix organization	1
down.d	glyoxylate metabolic process	1
down.d	ion transmembrane transport	1
down.d	lung alveolus development	1
down.d	male gonad development	1
down.d	MAPK cascade	1
down.d	negative regulation of cell migration	1
down.d	negative regulation of cell proliferation	1
down.u	positive regulation of transcription from RNA polymerase II promoter	8
down.u	positive regulation of transcription, DNA-templated	6
down.u	negative regulation of transcription from RNA polymerase II promoter	4
down.u	transcription from RNA polymerase II promoter	4
down.u	cell proliferation	3
down.u	heart development	3
down.u	negative regulation of apoptotic process	3
down.u	negative regulation of transcription, DNA-templated	3
down.u	nervous system development	3
down.u	positive regulation of apoptotic process	3
down.u	positive regulation of gene expression	3
down.u	positive regulation of GTPase activity	3
down.u	regulation of transcription, DNA-templated	3
down.u	visual perception	3
down.u	blood vessel development	2
down.u	cell cycle arrest	2
down.u	G-protein coupled receptor signaling pathway	2
down.u	MAPK cascade	2
down.u	negative regulation of gene expression	2
down.u	outflow tract morphogenesis	2
down.n	signal transduction	7
down.n	positive regulation of GTPase activity	6
down.n	positive regulation of transcription from RNA polymerase II promoter	6
down.n	regulation of small GTPase mediated signal transduction	5
down.n	positive regulation of apoptotic process	4
down.n	actin cytoskeleton organization	3
down.n	negative regulation of transcription, DNA-templated	3
down.n	nervous system development	3
down.n	regulation of GTPase activity	3
down.n	bile acid biosynthetic process	2
down.n	cell surface receptor signaling pathway	2
down.n	chromosome segregation	2
down.n	cytoskeleton organization	2
down.n	drug metabolic process	2
down.n	epoxygenase P450 pathway	2
down.n	filopodium assembly	2
down.n	integrin-mediated signaling pathway	2
down.n	negative regulation of cell proliferation	2
down.n	oxidation-reduction process	2
down.n	positive regulation of angiogenesis	2
not.ddd	adherens junction organization	1
not.ddd	anatomical structure morphogenesis	1
not.ddd	brain development	1
not.ddd	calcium ion import	1
not.ddd	cell adhesion	1
not.ddd	cell division	1
not.ddd	cellular calcium ion homeostasis	1
not.ddd	detection of calcium ion	1
not.ddd	G2/M transition of mitotic cell cycle	1
not.ddd	homophilic cell adhesion via plasma membrane adhesion molecules	1
not.ddd	integrin-mediated signaling pathway	1
not.ddd	ossification	1
not.ddd	2-oxoglutarate metabolic process	0
not.ddd	3'-phosphoadenosine 5'-phosphosulfate metabolic process	0
not.ddd	3'-UTR-mediated mRNA stabilization	0
not.ddd	7-methylguanosine mRNA capping	0
not.ddd	actin cytoskeleton organization	0
not.ddd	actin cytoskeleton reorganization	0
not.ddd	actin filament bundle assembly	0
not.ddd	actin filament organization	0
not.d	signal transduction	116
not.d	rRNA processing	100
not.d	translational initiation	90
not.d	positive regulation of transcription from RNA polymerase II promoter	89
not.d	viral transcription	86
not.d	negative regulation of apoptotic process	80
not.d	nuclear-transcribed mRNA catabolic process, nonsense-mediated decay	80
not.d	SRP-dependent cotranslational protein targeting to membrane	80
not.d	negative regulation of transcription from RNA polymerase II promoter	79
not.d	negative regulation of transcription, DNA-templated	67
not.d	cell proliferation	66
not.d	positive regulation of transcription, DNA-templated	65
not.d	positive regulation of GTPase activity	64
not.d	positive regulation of cell proliferation	60
not.d	mRNA splicing, via spliceosome	53
not.d	DNA replication	51
not.d	sister chromatid cohesion	51
not.d	transcription from RNA polymerase II promoter	51
not.d	G2/M transition of mitotic cell cycle	50
not.d	negative regulation of cell proliferation	48
not.u	positive regulation of transcription from RNA polymerase II promoter	111
not.u	negative regulation of transcription from RNA polymerase II promoter	93
not.u	negative regulation of transcription, DNA-templated	84
not.u	positive regulation of transcription, DNA-templated	84
not.u	signal transduction	72
not.u	protein phosphorylation	57
not.u	positive regulation of cell proliferation	50
not.u	positive regulation of GTPase activity	46
not.u	transcription from RNA polymerase II promoter	45
not.u	negative regulation of apoptotic process	42
not.u	positive regulation of apoptotic process	38
not.u	regulation of transcription, DNA-templated	38
not.u	cell proliferation	34
not.u	negative regulation of cell proliferation	33
not.u	MAPK cascade	32
not.u	protein autophosphorylation	31
not.u	regulation of transcription from RNA polymerase II promoter	31
not.u	apoptotic process	30
not.u	cellular response to DNA damage stimulus	30
not.u	nervous system development	26
